# Supplementary material for: (E)-3-Thia-1,5(1,3)-dibenzena­cyclo­undeca­phan-8-ene-6,11-dione 3,3-dioxide
Source: IUCrdata. 2020 Nov 24;5(Pt 11):x201464. doi: 10.1107/S2414314620014649 (PMC9462156; doi:10.1107/S2414314620014649)
Supplement: Supplementary file 1 [file x-05-x201464-sup1.cif]

##############################################################################
#                                                                            #
# This CIF contains the data for a data article accepted for                 #
# publication in IUCrData. It conforms to the requirements of                #
# Notes for Authors for IUCrData, and has been                               #
# peer reviewed under the auspices of IUCrData.                              #
#                                                                            #
# Full details of the Crystallographic Information File format               #
# are given in the paper "The Crystallographic Information File (CIF):       #
# a New Standard Archive File for Crystallography" by S. R. Hall, F. H.      #
# Allen and I. D. Brown [Acta Cryst. (1991), A47, 655-685].                  #
#                                                                            #
# The current version of the core CIF dictionary is obtainable from          #
# ftp://ftp.iucr.org/pub/cif_core.dic.                                       #
#                                                                            #
# Software is freely available for graphical display of the structure(s)     #
# in this CIF. For information consult the CIF software page                 #
# http://www.iucr.org/resources/cif/software.                                #
#                                                                            #
# This file may be used for bona fide research purposes within the           #
# scientific community so long as proper attribution is given to the data    # 
# article from which it was obtained.                                        #
#                                                                            #
##############################################################################
data_I
_database_code_depnum_ccdc_archive 'CCDC 2040913'
_audit_creation_method
;
Olex2 1.3-ac4
(compiled 2019.04.23 svn.r3594 for Rigaku Oxford Diffraction, GUI svn.r5739)
;
_journal_date_recd_electronic     2020-11-02
_journal_date_accepted     2020-11-05
_journal_name_full     'IUCrData'
_journal_year     2020
_journal_volume     5
_journal_issue     11
_journal_page_first     0
_journal_page_last     0
_journal_paper_category     HO
_journal_paper_doi     10.1107/S2414314620014649
_journal_coeditor_code     BT4102
_publ_contact_author_name     'Sambasivarao Kotha'
_publ_contact_author_address
;
Department of Chemistry
Indian Institute of Technology Bombay
Powai, Mumbai - 400076
India
;
_publ_contact_author_email     'srk@chem.iitb.ac.in'
_publ_contact_author_fax     ?
_publ_contact_author_phone     '2225767160'
_publ_section_title
;
(<i>E</i>)-3-Thia-1,5(1,3)-dibenzenacycloundecaphan-8-ene-6,11-dione
3,3-dioxide
;
loop_
    _publ_author_name
    _publ_author_footnote
    _publ_author_address
    'Kotha, Sambasivarao' .
;
Department of Chemistry
Indian Institute of Technology Bombay
Powai, Mumbai - 400076
India
;
    'Gupta, Naveen Kumar'
;
NKG and SA contributed equally.
;
;
Department of Chemistry
Indian Institute of Technology Bombay
Powai, Mumbai - 400076
India
;
    'Ansari, Saima'
;
NKG and SA contributed equally.
;
;
Department of Chemistry
Indian Institute of Technology Bombay
Powai, Mumbai - 400076
India
;
_publ_section_synopsis
;
The crystal structure of a sulfone containing metacyclophane is discussed.
;
_chemical_name_systematic
;
(<i>E</i>)-3-Thia-1,5(1,3)-dibenzenacycloundecaphan-8-ene-6,11-dione
3,3-dioxide
;
_chemical_name_common     ?
_chemical_formula_moiety     'C20 H18 O4 S'
_chemical_formula_sum     'C20 H18 O4 S'
_chemical_formula_iupac     'C20 H18 O4 S'
_chemical_formula_weight     354.40
_chemical_melting_point     ?
_space_group_crystal_system     monoclinic
_space_group_name_H-M_alt     'P 1 21/n 1'
_space_group_name_Hall     '-P 2yn'
loop_
    _space_group_symop_operation_xyz
    'x, y, z'
    '-x+1/2, y+1/2, -z+1/2'
    '-x, -y, -z'
    'x-1/2, -y-1/2, z-1/2'
_cell_length_a     8.4257(11)
_cell_length_b     9.0522(9)
_cell_length_c     22.237(2)
_cell_angle_alpha     90
_cell_angle_beta     98.303(12)
_cell_angle_gamma     90
_cell_volume     1678.3(3)
_cell_formula_units_Z     4
_cell_measurement_reflns_used     1833
_cell_measurement_theta_min     2.4330
_cell_measurement_theta_max     26.4250
_cell_measurement_temperature     150
_exptl_crystal_description     block
_exptl_crystal_colour     colourless
_exptl_crystal_size_max     0.145
_exptl_crystal_size_mid     0.094
_exptl_crystal_size_min     0.029
_exptl_crystal_density_diffrn     1.403
_exptl_crystal_density_meas     ?
_exptl_crystal_density_method     ?
_exptl_crystal_F_000     744
_exptl_absorpt_coefficient_mu     0.215
_exptl_absorpt_correction_type     multi-scan
_exptl_absorpt_process_details
;
(CrysAlisPro; Rigaku, 2018)
;
_exptl_absorpt_correction_T_min     0.92134
_exptl_absorpt_correction_T_max     1.00000
_diffrn_ambient_temperature     150
_diffrn_source     'fine-focus sealed X-ray tube'
_diffrn_source_power     1.2
_diffrn_source_voltage     50.0
_diffrn_source_current     24.0
_diffrn_radiation_type     'Mo K\a'
_diffrn_radiation_wavelength     0.71073
_diffrn_radiation_monochromator     graphite
_diffrn_measurement_device_type     'Rigaku Saturn724+'
_diffrn_measurement_device     'abstract diffractometer'
_diffrn_measurement_method     '\w scans'
_diffrn_detector     'CCD plate'
_diffrn_measurement_specimen_support     'Mitegen 50um'
_diffrn_detector_area_resol_mean     28.5714
_diffrn_reflns_number     6670
_diffrn_reflns_av_R_equivalents     0.0825
_diffrn_reflns_av_unetI/netI     0.1321
_diffrn_reflns_theta_min     2.433
_diffrn_reflns_theta_max     24.997
_diffrn_reflns_theta_full     24.997
_diffrn_measured_fraction_theta_max     0.998
_diffrn_measured_fraction_theta_full     0.998
_diffrn_reflns_limit_h_min     -9
_diffrn_reflns_limit_h_max     10
_diffrn_reflns_limit_k_min     -7
_diffrn_reflns_limit_k_max     10
_diffrn_reflns_limit_l_min     -18
_diffrn_reflns_limit_l_max     26
_diffrn_radiation_probe     x-ray
_refine_special_details
;
H atoms were refined using a riding model with U(H)=1.2UeqC and with
 Caromatic---H = 0.95?\%A or Cmethylene---H = 0.99?\%A.
;
_reflns_number_total     2942
_reflns_number_gt     1671
_reflns_threshold_expression     'I > 2\s(I)'
_refine_ls_structure_factor_coef     Fsqd
_refine_ls_matrix_type     full
_refine_ls_R_factor_all     0.1286
_refine_ls_R_factor_gt     0.0694
_refine_ls_wR_factor_gt     0.1261
_refine_ls_wR_factor_ref     0.1654
_refine_ls_goodness_of_fit_ref     1.042
_refine_ls_restrained_S_all     1.042
_refine_ls_number_reflns     2942
_refine_ls_number_parameters     226
_refine_ls_number_restraints     0
_refine_ls_hydrogen_treatment     constr
_refine_ls_weighting_scheme     calc
_refine_ls_weighting_details
              'w=1/[\s^2^(Fo^2^)+(0.0393P)^2^+0.7221P] where P=(Fo^2^+2Fc^2^)/3'
_atom_sites_solution_hydrogens     geom
_atom_sites_solution_primary     direct
_atom_sites_solution_secondary     ?
_refine_ls_shift/su_max     0.000
_refine_ls_shift/su_mean     0.000
_refine_diff_density_max     0.417
_refine_diff_density_min     -0.424
_refine_ls_extinction_method     none
_refine_ls_extinction_coef     .
loop_
    _atom_type_symbol
    _atom_type_description
    _atom_type_scat_dispersion_real
    _atom_type_scat_dispersion_imag
    _atom_type_scat_source
    'C' 'C' 0.0033 0.0016
                         'International Tables Vol C Tables 4.2.6.8 and 6.1.1.4'
    'H' 'H' 0.0000 0.0000
                         'International Tables Vol C Tables 4.2.6.8 and 6.1.1.4'
    'O' 'O' 0.0106 0.0060
                         'International Tables Vol C Tables 4.2.6.8 and 6.1.1.4'
    'S' 'S' 0.1246 0.1234
                         'International Tables Vol C Tables 4.2.6.8 and 6.1.1.4'
_computing_data_collection
;
CrysAlisPro (Rigaku, 2018)
;
_computing_cell_refinement
;
CrysAlisPro (Rigaku, 2018)
;
_computing_data_reduction
;
CrysAlisPro (Rigaku, 2018)
;
_computing_structure_solution
;
ShelXT (Sheldrick, 2015a)
;
_computing_structure_refinement
;
ShelXL (Sheldrick, 2015b)
;
_computing_molecular_graphics
;
<i>OLEX2</i> (Dolomanov <i>et al.</i>,  2009)
;
_computing_publication_material
;
<i>OLEX2</i> (Dolomanov <i>et al.</i>,  2009)
;
loop_
    _atom_site_type_symbol
    _atom_site_label
    _atom_site_fract_x
    _atom_site_fract_y
    _atom_site_fract_z
    _atom_site_U_iso_or_equiv
    _atom_site_adp_type
    _atom_site_calc_flag
    _atom_site_occupancy
    _atom_site_disorder_assembly
    _atom_site_disorder_group
    S S1 0.78574(15) 0.72123(11) 0.70216(5) 0.0316(4) Uani d 1 . .
    O O2 0.7211(4) 0.8626(3) 0.68124(14) 0.0421(9) Uani d 1 . .
    O O1 0.8964(4) 0.7170(3) 0.75787(13) 0.0392(9) Uani d 1 . .
    O O3 0.1830(4) 0.3005(3) 0.50373(14) 0.0475(10) Uani d 1 . .
    O O4 1.0566(4) -0.0096(3) 0.62633(17) 0.0515(10) Uani d 1 . .
    C C6 1.0134(5) 0.2434(4) 0.64281(18) 0.0267(10) Uani d 1 . .
    C C14 0.3355(6) 0.4516(4) 0.57729(19) 0.0305(11) Uani d 1 . .
    C C1 0.8785(5) 0.6454(4) 0.64184(18) 0.0267(11) Uani d 1 . .
    H H1A 0.7948 0.6265 0.6067 0.032 Uiso calc 1 . .
    H H1B 0.9536 0.7194 0.6291 0.032 Uiso calc 1 . .
    C C8 0.9719(6) 0.0980(4) 0.6111(2) 0.0325(11) Uani d 1 . .
    C C7 0.9243(5) 0.3719(4) 0.62869(18) 0.0249(10) Uani d 1 . .
    H H7 0.8320 0.3692 0.5986 0.030 Uiso calc 1 . .
    C C15 0.2412(5) 0.5744(5) 0.5605(2) 0.0323(11) Uani d 1 . .
    H H15 0.1555 0.5682 0.5278 0.039 Uiso calc 1 . .
    C C2 0.9693(5) 0.5035(4) 0.65816(18) 0.0250(10) Uani d 1 . .
    C C19 0.4621(5) 0.4625(4) 0.62534(18) 0.0267(10) Uani d 1 . .
    H H19 0.5263 0.3782 0.6372 0.032 Uiso calc 1 . .
    C C4 1.1943(5) 0.3788(5) 0.7164(2) 0.0347(12) Uani d 1 . .
    H H4 1.2863 0.3821 0.7466 0.042 Uiso calc 1 . .
    C C13 0.2932(6) 0.3062(5) 0.5460(2) 0.0352(12) Uani d 1 . .
    C C3 1.1054(5) 0.5051(5) 0.7015(2) 0.0315(11) Uani d 1 . .
    H H3 1.1382 0.5952 0.7215 0.038 Uiso calc 1 . .
    C C9 0.8348(5) 0.0863(5) 0.5607(2) 0.0357(12) Uani d 1 . .
    H H9A 0.8362 -0.0127 0.5419 0.043 Uiso calc 1 . .
    H H9B 0.8486 0.1605 0.5291 0.043 Uiso calc 1 . .
    C C11 0.5455(5) 0.1580(4) 0.5472(2) 0.0329(11) Uani d 1 . .
    H H11 0.5545 0.1882 0.5069 0.040 Uiso calc 1 . .
    C C5 1.1485(5) 0.2470(4) 0.68701(18) 0.0302(11) Uani d 1 . .
    H H5 1.2091 0.1596 0.6970 0.036 Uiso calc 1 . .
    C C17 0.3971(6) 0.7161(4) 0.63881(19) 0.0319(11) Uani d 1 . .
    H H17 0.4166 0.8070 0.6600 0.038 Uiso calc 1 . .
    C C16 0.2725(5) 0.7065(5) 0.59171(19) 0.0337(12) Uani d 1 . .
    H H16 0.2076 0.7906 0.5804 0.040 Uiso calc 1 . .
    C C12 0.3844(6) 0.1679(4) 0.5677(2) 0.0349(12) Uani d 1 . .
    H H12A 0.3985 0.1652 0.6127 0.042 Uiso calc 1 . .
    H H12B 0.3200 0.0805 0.5525 0.042 Uiso calc 1 . .
    C C18 0.4949(5) 0.5959(4) 0.65603(19) 0.0271(10) Uani d 1 . .
    C C10 0.6757(6) 0.1099(4) 0.5816(2) 0.0339(12) Uani d 1 . .
    H H10 0.6680 0.0885 0.6229 0.041 Uiso calc 1 . .
    C C20 0.6247(5) 0.6022(4) 0.71042(19) 0.0293(11) Uani d 1 . .
    H H20A 0.6675 0.5013 0.7188 0.035 Uiso calc 1 . .
    H H20B 0.5760 0.6343 0.7462 0.035 Uiso calc 1 . .
loop_
    _atom_site_aniso_label
    _atom_site_aniso_U_11
    _atom_site_aniso_U_22
    _atom_site_aniso_U_33
    _atom_site_aniso_U_12
    _atom_site_aniso_U_13
    _atom_site_aniso_U_23
    S1 0.0419(8) 0.0204(6) 0.0310(6) -0.0001(5) 0.0005(6) -0.0055(5)
    O2 0.054(2) 0.0163(14) 0.053(2) 0.0032(15) -0.0005(18) -0.0051(14)
    O1 0.045(2) 0.0354(17) 0.0338(18) 0.0011(15) -0.0077(16) -0.0115(14)
    O3 0.046(2) 0.053(2) 0.038(2) 0.0074(17) -0.0131(18) -0.0068(16)
    O4 0.038(2) 0.0275(17) 0.085(3) 0.0069(16) -0.002(2) -0.0016(17)
    C6 0.030(3) 0.026(2) 0.025(2) 0.000(2) 0.006(2) 0.0027(18)
    C14 0.033(3) 0.030(2) 0.028(3) 0.002(2) 0.003(2) 0.0018(19)
    C1 0.037(3) 0.019(2) 0.023(2) -0.003(2) 0.002(2) -0.0017(18)
    C8 0.037(3) 0.026(2) 0.035(3) -0.001(2) 0.008(2) -0.003(2)
    C7 0.024(3) 0.027(2) 0.023(2) 0.001(2) 0.000(2) 0.0004(18)
    C15 0.030(3) 0.041(3) 0.027(3) 0.007(2) 0.005(2) 0.009(2)
    C2 0.032(3) 0.023(2) 0.021(2) -0.003(2) 0.005(2) 0.0038(18)
    C19 0.027(3) 0.024(2) 0.030(2) 0.007(2) 0.009(2) 0.0038(18)
    C4 0.026(3) 0.046(3) 0.030(3) -0.005(2) -0.001(2) -0.001(2)
    C13 0.036(3) 0.044(3) 0.026(2) 0.006(2) 0.003(2) -0.001(2)
    C3 0.032(3) 0.028(2) 0.034(3) 0.000(2) 0.004(2) -0.0016(19)
    C9 0.037(3) 0.029(2) 0.040(3) 0.006(2) 0.001(2) -0.007(2)
    C11 0.037(3) 0.025(2) 0.036(3) 0.000(2) 0.001(2) -0.008(2)
    C5 0.030(3) 0.031(2) 0.030(2) -0.002(2) 0.004(2) 0.005(2)
    C17 0.038(3) 0.027(2) 0.032(3) 0.009(2) 0.010(2) 0.003(2)
    C16 0.036(3) 0.031(2) 0.034(3) 0.012(2) 0.004(2) 0.014(2)
    C12 0.043(3) 0.029(2) 0.032(3) -0.005(2) 0.001(2) -0.003(2)
    C18 0.028(3) 0.027(2) 0.028(2) -0.001(2) 0.009(2) 0.0023(19)
    C10 0.039(3) 0.027(2) 0.031(3) 0.002(2) -0.006(2) -0.0037(19)
    C20 0.038(3) 0.025(2) 0.026(2) 0.001(2) 0.007(2) 0.0033(18)
_geom_special_details
;
 All esds (except the esd in the dihedral angle between two l.s. planes)
 are estimated using the full covariance matrix.  The cell esds are taken
 into account individually in the estimation of esds in distances, angles
 and torsion angles; correlations between esds in cell parameters are only
 used when they are defined by crystal symmetry.  An approximate (isotropic)
 treatment of cell esds is used for estimating esds involving l.s. planes.
;
loop_
    _geom_bond_atom_site_label_1
    _geom_bond_atom_site_label_2
    _geom_bond_site_symmetry_2
    _geom_bond_distance
    _geom_bond_publ_flag
    S1 O2 . 1.441(3) ?
    S1 O1 . 1.439(3) ?
    S1 C1 . 1.785(4) ?
    S1 C20 . 1.763(4) ?
    O3 C13 . 1.223(5) ?
    O4 C8 . 1.226(5) ?
    C6 C8 . 1.510(5) ?
    C6 C7 . 1.395(5) ?
    C6 C5 . 1.393(5) ?
    C14 C15 . 1.386(6) ?
    C14 C19 . 1.400(5) ?
    C14 C13 . 1.507(6) ?
    C1 H1A . 0.9900 ?
    C1 H1B . 0.9900 ?
    C1 C2 . 1.512(5) ?
    C8 C9 . 1.492(6) ?
    C7 H7 . 0.9500 ?
    C7 C2 . 1.385(5) ?
    C15 H15 . 0.9500 ?
    C15 C16 . 1.389(6) ?
    C2 C3 . 1.388(6) ?
    C19 H19 . 0.9500 ?
    C19 C18 . 1.395(5) ?
    C4 H4 . 0.9500 ?
    C4 C3 . 1.380(6) ?
    C4 C5 . 1.388(5) ?
    C13 C12 . 1.511(6) ?
    C3 H3 . 0.9500 ?
    C9 H9A . 0.9900 ?
    C9 H9B . 0.9900 ?
    C9 C10 . 1.497(6) ?
    C11 H11 . 0.9500 ?
    C11 C12 . 1.496(6) ?
    C11 C10 . 1.318(5) ?
    C5 H5 . 0.9500 ?
    C17 H17 . 0.9500 ?
    C17 C16 . 1.375(6) ?
    C17 C18 . 1.385(5) ?
    C16 H16 . 0.9500 ?
    C12 H12A . 0.9900 ?
    C12 H12B . 0.9900 ?
    C18 C20 . 1.510(6) ?
    C10 H10 . 0.9500 ?
    C20 H20A . 0.9900 ?
    C20 H20B . 0.9900 ?
loop_
    _geom_angle_atom_site_label_1
    _geom_angle_atom_site_label_2
    _geom_angle_atom_site_label_3
    _geom_angle_site_symmetry_1
    _geom_angle_site_symmetry_3
    _geom_angle
    _geom_angle_publ_flag
    O2 S1 C1 . . 106.56(19) ?
    O2 S1 C20 . . 108.4(2) ?
    O1 S1 O2 . . 117.98(18) ?
    O1 S1 C1 . . 109.7(2) ?
    O1 S1 C20 . . 107.84(19) ?
    C20 S1 C1 . . 105.7(2) ?
    C7 C6 C8 . . 122.7(4) ?
    C5 C6 C8 . . 117.4(4) ?
    C5 C6 C7 . . 119.8(4) ?
    C15 C14 C19 . . 119.5(4) ?
    C15 C14 C13 . . 119.2(4) ?
    C19 C14 C13 . . 121.2(4) ?
    S1 C1 H1A . . 108.7 ?
    S1 C1 H1B . . 108.7 ?
    H1A C1 H1B . . 107.6 ?
    C2 C1 S1 . . 114.1(3) ?
    C2 C1 H1A . . 108.7 ?
    C2 C1 H1B . . 108.7 ?
    O4 C8 C6 . . 118.5(4) ?
    O4 C8 C9 . . 120.5(4) ?
    C9 C8 C6 . . 121.0(4) ?
    C6 C7 H7 . . 119.7 ?
    C2 C7 C6 . . 120.6(4) ?
    C2 C7 H7 . . 119.7 ?
    C14 C15 H15 . . 120.1 ?
    C14 C15 C16 . . 119.8(4) ?
    C16 C15 H15 . . 120.1 ?
    C7 C2 C1 . . 121.5(4) ?
    C7 C2 C3 . . 118.7(4) ?
    C3 C2 C1 . . 119.8(3) ?
    C14 C19 H19 . . 119.7 ?
    C18 C19 C14 . . 120.6(4) ?
    C18 C19 H19 . . 119.7 ?
    C3 C4 H4 . . 120.2 ?
    C3 C4 C5 . . 119.7(4) ?
    C5 C4 H4 . . 120.2 ?
    O3 C13 C14 . . 119.6(4) ?
    O3 C13 C12 . . 120.3(4) ?
    C14 C13 C12 . . 120.0(4) ?
    C2 C3 H3 . . 119.2 ?
    C4 C3 C2 . . 121.5(4) ?
    C4 C3 H3 . . 119.2 ?
    C8 C9 H9A . . 109.0 ?
    C8 C9 H9B . . 109.0 ?
    C8 C9 C10 . . 112.8(4) ?
    H9A C9 H9B . . 107.8 ?
    C10 C9 H9A . . 109.0 ?
    C10 C9 H9B . . 109.0 ?
    C12 C11 H11 . . 118.0 ?
    C10 C11 H11 . . 118.0 ?
    C10 C11 C12 . . 123.9(4) ?
    C6 C5 H5 . . 120.2 ?
    C4 C5 C6 . . 119.7(4) ?
    C4 C5 H5 . . 120.2 ?
    C16 C17 H17 . . 119.4 ?
    C16 C17 C18 . . 121.3(4) ?
    C18 C17 H17 . . 119.4 ?
    C15 C16 H16 . . 119.9 ?
    C17 C16 C15 . . 120.3(4) ?
    C17 C16 H16 . . 119.9 ?
    C13 C12 H12A . . 108.9 ?
    C13 C12 H12B . . 108.9 ?
    C11 C12 C13 . . 113.2(4) ?
    C11 C12 H12A . . 108.9 ?
    C11 C12 H12B . . 108.9 ?
    H12A C12 H12B . . 107.8 ?
    C19 C18 C20 . . 119.6(4) ?
    C17 C18 C19 . . 118.5(4) ?
    C17 C18 C20 . . 121.7(4) ?
    C9 C10 H10 . . 117.5 ?
    C11 C10 C9 . . 125.0(4) ?
    C11 C10 H10 . . 117.5 ?
    S1 C20 H20A . . 108.6 ?
    S1 C20 H20B . . 108.6 ?
    C18 C20 S1 . . 114.8(3) ?
    C18 C20 H20A . . 108.6 ?
    C18 C20 H20B . . 108.6 ?
    H20A C20 H20B . . 107.6 ?
loop_
    _geom_torsion_atom_site_label_1
    _geom_torsion_atom_site_label_2
    _geom_torsion_atom_site_label_3
    _geom_torsion_atom_site_label_4
    _geom_torsion_site_symmetry_1
    _geom_torsion_site_symmetry_2
    _geom_torsion_site_symmetry_3
    _geom_torsion_site_symmetry_4
    _geom_torsion
    _geom_torsion_publ_flag
    S1 C1 C2 C7 . . . . 117.0(4) ?
    S1 C1 C2 C3 . . . . -66.1(5) ?
    O2 S1 C1 C2 . . . . 173.6(3) ?
    O2 S1 C20 C18 . . . . 50.0(3) ?
    O1 S1 C1 C2 . . . . 44.9(4) ?
    O1 S1 C20 C18 . . . . 178.8(3) ?
    O3 C13 C12 C11 . . . . 103.5(5) ?
    O4 C8 C9 C10 . . . . 115.5(5) ?
    C6 C8 C9 C10 . . . . -66.8(5) ?
    C6 C7 C2 C1 . . . . 177.5(4) ?
    C6 C7 C2 C3 . . . . 0.6(6) ?
    C14 C15 C16 C17 . . . . 0.4(7) ?
    C14 C19 C18 C17 . . . . 1.5(6) ?
    C14 C19 C18 C20 . . . . 175.8(4) ?
    C14 C13 C12 C11 . . . . -77.8(5) ?
    C1 S1 C20 C18 . . . . -63.9(3) ?
    C1 C2 C3 C4 . . . . -178.1(4) ?
    C8 C6 C7 C2 . . . . -178.5(4) ?
    C8 C6 C5 C4 . . . . 178.3(4) ?
    C8 C9 C10 C11 . . . . 154.2(4) ?
    C7 C6 C8 O4 . . . . -180.0(4) ?
    C7 C6 C8 C9 . . . . 2.3(7) ?
    C7 C6 C5 C4 . . . . -0.5(6) ?
    C7 C2 C3 C4 . . . . -1.1(7) ?
    C15 C14 C19 C18 . . . . -0.6(7) ?
    C15 C14 C13 O3 . . . . 4.7(7) ?
    C15 C14 C13 C12 . . . . -174.0(4) ?
    C19 C14 C15 C16 . . . . -0.4(7) ?
    C19 C14 C13 O3 . . . . -179.2(4) ?
    C19 C14 C13 C12 . . . . 2.1(7) ?
    C19 C18 C20 S1 . . . . 118.1(4) ?
    C13 C14 C15 C16 . . . . 175.8(4) ?
    C13 C14 C19 C18 . . . . -176.7(4) ?
    C3 C4 C5 C6 . . . . 0.0(7) ?
    C5 C6 C8 O4 . . . . 1.3(6) ?
    C5 C6 C8 C9 . . . . -176.4(4) ?
    C5 C6 C7 C2 . . . . 0.2(6) ?
    C5 C4 C3 C2 . . . . 0.8(7) ?
    C17 C18 C20 S1 . . . . -67.7(5) ?
    C16 C17 C18 C19 . . . . -1.5(7) ?
    C16 C17 C18 C20 . . . . -175.7(4) ?
    C12 C11 C10 C9 . . . . 174.3(4) ?
    C18 C17 C16 C15 . . . . 0.5(7) ?
    C10 C11 C12 C13 . . . . 139.7(4) ?
    C20 S1 C1 C2 . . . . -71.2(3) ?
_shelx_space_group_comment
;
The symmetry employed for this shelxl refinement is uniquely defined
by the following loop, which should always be used as a source of
symmetry information in preference to the above space-group names.
They are only intended as comments.
;
_shelx_estimated_absorpt_T_min     ?
_shelx_estimated_absorpt_T_max     ?
_shelx_hkl_file
;
   0   0  -2-6.17211 12.9363   1
   0   0   2 1.48670 4.29483   1
   0   0   3-2.37308 6.76249   1
   0   0  -3 6.77143 25.9771   1
   0   0   4-14.7237 21.8982   1
   0   0  -4 29332.9 771.022   1
   0   0   5-9.84389 24.0032   1
   0   0  -5-25.9524 42.3517   1
   0   0  -6-21.0968 49.0831   1
   0   0   6 30.9507 17.8223   1
   0   0   7-15.0263 25.3632   2
   0   0  -7-3.08947 24.4221   1
   0   0   7 45.9622 64.4229   1
   0   0   8 2880.16 226.847   2
   0   0   8 3078.56 358.198   1
   0   0  -9 33.9890 55.4010   1
   0   0   9 56.9274 45.3812   1
   0   0  -9 0.46400 51.7574   3
   0   0   9 30.8275 31.0414   2
   0   0 -10 8.17135 27.7154   1
   0   0 -10 3.88955 27.5542   3
   0   0  10 31.5592 66.1842   1
   0   0  10 54.4906 43.7174   2
   0   0  11 61.5266 91.7629   1
   0   0 -11 97.4506 45.4822   3
   0   0  11-22.6499 36.0801   2
   0   0  12 8554.65 462.999   2
   0   0  12 8583.97 738.692   1
   0   0  13 53.6800 57.8792   1
   0   0  13-7.75206 29.2061   2
   0   0  14 12777.4 970.058   1
   0   0  14 15209.4 655.153   2
   0   0  15-4.73422 38.3564   2
   0   0  15-2.82839 75.5017   1
   0   0  16 6257.00 727.552   1
   0   0  16 4807.27 391.782   2
   0   0  17 1.50047 12.9551   2
   0   0  17-29.5684 89.7841   1
   0   0  18 2578.27 523.986   1
   0   0  19-14.1392 24.1752   1
   0   0  20 3680.50 647.089   1
   0   0  21 50.6604 184.411   1
   0   0  22 1249.00 414.604   1
   0   0  23 74.4684 172.440   1
   0   0  24 1747.69 510.148   1
   0   0  25-5.52070 119.165   1
   0   0  26-68.8517 104.029   1
   0   0  27 314.927 256.547   1
   0   0  28 136.939 279.614   1
   0   0  29 13.8617 169.218   1
   0   0  30-10.9253 145.196   1
   0  -1   0-10.7158 14.8094   1
   0   1   0-0.74627 5.35189   1
   0  -1  -1 4505.17 237.804   1
   0   1   1 4.04130 7.71470   1
   0   1  -2 1.29951 6.44673   1
   0   1   2-9.50866 14.7807   1
   0  -1   2 4.45940 10.9278   1
   0  -1   3-4.53307 12.3678   1
   0   1   3-11.2191 14.7978   1
   0   1  -3 1.75486 15.0787   1
   0   1   4 57726.2 1196.60   1
   0  -1   4 59588.2 1057.08   1
   0  -1  -4 58883.8 1220.33   1
   0   1   5 13649.0 630.430   1
   0  -1   5 13866.3 571.523   1
   0   1  -5 12008.6 531.268   1
   0  -1  -5 13740.2 653.260   1
   0  -1   6 114.319 49.8213   1
   0   1   6 151.241 73.8728   1
   0  -1  -6 65.9287 29.7746   1
   0   1   7 4.80874 43.0063   1
   0   1  -7 124.207 66.0364   1
   0  -1   7-7.24976 23.3223   1
   0  -1  -7 118.669 54.2761   1
   0  -1  -8 1278.33 248.336   1
   0   1   8 1524.05 267.913   1
   0   1  -8 1367.64 229.426   1
   0  -1   8 1445.57 233.652   1
   0  -1  -9 1296.75 259.104   1
   0  -1   9 1449.58 244.232   1
   0   1  -9 1647.56 274.192   1
   0   1   9 1714.93 294.621   1
   0   1  10 923.956 214.588   1
   0   1 -10 1226.48 257.334   1
   0   1  10 1586.46 230.945   2
   0  -1  10 1351.60 255.714   1
   0   1  11 2168.36 280.478   2
   0  -1  11 1896.85 323.721   1
   0   1  11 1832.77 344.562   1
   0   1  12 2500.67 313.388   2
   0   1  12 2823.95 444.519   1
   0  -1  12 2845.07 411.891   1
   0  -1 -12 2559.22 351.814   3
   0  -1 -13 2398.38 349.769   3
   0   1  13 2617.77 445.149   1
   0   1  13 2495.81 319.936   2
   0  -1  13 2866.83 427.025   1
   0   1  14 223.162 100.110   2
   0  -1  14 320.592 166.770   1
   0   1  14 27.3791 88.5114   1
   0   1  15 1630.26 276.863   2
   0   1  15 2266.43 462.244   1
   0  -1  15 1605.89 349.290   1
   0   1  16 5662.26 519.697   2
   0   1  16 5422.39 722.659   1
   0  -1  16 6052.39 716.772   1
   0   1  17 4283.37 646.500   1
   0   1  17 4296.26 460.938   2
   0  -1  17 3466.73 561.839   1
   0  -1  18 5426.85 733.525   1
   0   1  18 4601.81 488.656   2
   0   1  18 4928.70 712.365   1
   0  -1  19 1164.08 352.272   1
   0   1  19 1151.98 366.300   1
   0   1  19 917.210 212.937   2
   0  -1  20 298.698 210.387   1
   0   1  20 85.7815 87.0289   2
   0   1  20 141.930 73.2995   1
   0   1  21 198.413 102.964   2
   0   1  21 493.542 262.503   1
   0  -1  21 191.291 145.931   1
   0   1  22 58.8205 87.9982   2
   0   1  22-37.7569 142.473   1
   0  -1  22 26.2328 78.3091   1
   0  -1  23 59.6220 31.2067   1
   0   1  23 306.483 230.984   1
   0   1  24 287.351 224.598   1
   0  -1  24 33.4879 109.559   1
   0  -1  25 848.880 370.426   1
   0   1  25 690.104 333.994   1
   0   1  26-183.042 238.349   1
   0  -1  26 421.455 256.018   1
   0  -1  27 709.984 333.658   1
   0   1  27 346.164 270.709   1
   0   1  28 802.834 404.976   1
   0  -1  28 1086.62 442.848   1
   0   1  29 204.488 214.456   1
   0  -1  29 245.237 233.211   1
   0   1  30 76.5342 223.701   1
   0  -1  30 307.213 266.466   1
   0  -2   0 20997.0 644.855   1
   0   2   0 21585.0 640.876   1
   0   2  -1 18736.0 593.271   1
   0  -2  -1 18752.5 647.372   1
   0   2   1 18618.2 628.840   1
   0  -2   1 18985.2 591.899   1
   0   2   2 3834.38 307.967   1
   0   2  -2 4203.48 266.975   1
   0  -2  -2 3879.57 317.041   1
   0   2  -2 3706.58 262.469   1
   0   2  -3 15239.6 530.942   1
   0   2   3 14693.8 631.403   1
   0  -2   3 13793.9 514.793   1
   0  -2  -3 13980.1 640.671   1
   0   2   4 21402.8 821.015   1
   0  -2  -4 21902.5 857.594   1
   0  -2   4 19628.9 661.942   1
   0   2  -4 20923.6 669.118   1
   0  -2   5 7946.74 448.805   1
   0   2  -5 9566.02 490.147   1
   0   2   5 9252.55 576.888   1
   0  -2  -5 9308.49 587.025   1
   0  -2  -6 2712.56 339.027   1
   0  -2   6 3049.79 300.364   1
   0   2  -6 2896.24 153.164   2
   0   2   6 2482.33 321.333   1
   0   2  -6 2874.56 287.816   1
   0  -2  -7 23.9206 4.24503   1
   0   2  -7 148.834 87.6129   1
   0   2   7 168.906 110.644   1
   0  -2   7 29.0769 21.2977   1
   0  -2  -8 47.9446 73.8240   1
   0   2   8 39.1264 44.1504   1
   0  -2   8 35.6847 45.8466   1
   0   2  -8 82.2077 72.3024   1
   0   2   9 532.236 173.689   1
   0   2  -9 372.648 136.220   1
   0  -2   9 204.602 108.320   1
   0  -2  10 1722.73 288.662   1
   0   2  10 1801.04 334.329   1
   0   2 -10 1739.46 291.456   1
   0   2 -11 1836.88 321.083   1
   0   2  11 2441.94 399.487   1
   0  -2  11 2432.06 369.265   1
   0  -2  12 21.2204 62.5973   1
   0   2  12-30.2219 39.7957   2
   0   2  12 8.22256 17.5216   1
   0   2  13 2015.79 333.702   2
   0   2  13 2196.27 406.699   1
   0  -2  13 1825.83 350.034   1
   0   2  14 44.3559 118.152   1
   0  -2  14 5.04081 16.1602   1
   0   2  14 13.8672 93.7706   2
   0   2  15 1010.71 278.050   1
   0   2  15 1166.03 257.491   2
   0  -2  15 598.223 251.750   1
   0  -2  16 726.529 258.930   1
   0   2  16 1153.31 282.743   2
   0   2  16 407.299 165.862   1
   0  -2  17 35.1381 14.4826   1
   0   2  17 93.5519 97.1382   2
   0   2  17 14.7303 76.5110   1
   0   2  18 3691.03 645.379   1
   0  -2  18 3240.10 572.418   1
   0   2  18 2637.63 419.936   2
   0   2  19 851.431 305.509   1
   0   2  19 906.866 244.557   2
   0  -2  19 596.533 262.988   1
   0  -2  20 5160.15 757.623   1
   0   2  20 4381.36 549.867   2
   0   2  20 3187.30 622.279   1
   0  -2  21 3035.25 610.834   1
   0   2  21 2734.32 605.223   1
   0   2  21 3603.14 500.863   2
   0   2  22 1315.82 309.675   2
   0  -2  22 634.600 288.991   1
   0   2  22 585.764 306.538   1
   0   2  23 255.077 154.405   2
   0   2  23 177.989 160.376   1
   0  -2  23 229.757 224.203   1
   0  -2  24 65.7599 40.5017   1
   0   2  24 56.3491 160.886   1
   0  -2  25-105.488 105.965   1
   0   2  25 15.9589 204.367   1
   0   2  26 169.956 189.687   1
   0  -2  26 154.550 162.068   1
   0   2  27 254.330 175.449   1
   0  -2  27 180.642 224.014   1
   0   2  28-131.411 172.323   1
   0  -2  28 258.947 229.277   1
   0   2  29 64.7194 109.757   1
   0  -2  29 110.192 186.646   1
   0  -2  30 207.375 169.647   1
   0  -2  31 314.934 312.765   1
   0  -3   0 84.9450 60.3291   1
   0   3   0 80.3509 53.2255   1
   0   3   1 135.558 70.9233   1
   0  -3  -1 189.840 81.3602   1
   0   3  -1 156.745 77.6049   1
   0  -3   1 230.117 86.1687   1
   0   3  -2 6531.23 417.202   1
   0   3   2 6385.57 458.933   1
   0  -3  -2 7206.35 503.119   1
   0   3  -2 6736.73 438.683   1
   0   3   3 207.544 71.4527   1
   0   3  -3 210.934 74.0575   1
   0   3  -3 233.117 85.6847   1
   0  -3  -3 193.967 67.0149   1
   0  -3   4 7599.52 468.185   1
   0  -3  -4 8164.81 592.124   1
   0   3  -4 7814.47 461.021   1
   0   3   4 7674.71 548.904   1
   0   3  -5-36.5409 56.5493   1
   0  -3  -5 123.018 93.3912   1
   0   3   5-17.4037 36.7362   1
   0  -3   5 21.2726 35.5456   1
   0  -3  -6 1169.81 255.653   1
   0   3   6 682.397 181.004   1
   0   3  -6 1143.95 193.013   1
   0  -3   6 1220.48 204.337   1
   0   3  -6 1068.39 148.974   2
   0  -3  -7 7819.40 667.112   1
   0   3  -7 8085.77 535.072   1
   0  -3   7 7918.87 545.921   1
   0   3   7 8425.98 665.570   1
   0   3  -7 8726.30 388.480   2
   0  -3   8 17844.1 870.060   1
   0   3  -8 18131.1 841.743   1
   0   3  -8 18521.7 498.153   2
   0   3   8 17295.2 1000.55   1
   0   3   9 13323.5 913.649   1
   0   3  -9 12521.0 737.677   1
   0  -3   9 13440.7 790.987   1
   0   3  10 362.764 150.035   1
   0   3 -10 338.945 124.926   1
   0  -3  10 261.041 127.289   1
   0   3  11 2548.18 428.622   1
   0  -3  11 1955.47 333.968   1
   0   3  12 698.142 220.761   1
   0   3  12 1202.83 292.388   2
   0  -3  12 624.764 183.040   1
   0  -3  13 54.5709 58.3026   1
   0   3  13 148.650 135.210   1
   0   3  13 105.002 127.928   2
   0  -3  14 2375.59 414.342   1
   0   3  14 1956.67 363.700   2
   0   3  14 1799.38 403.944   1
   0   3  15 2049.54 385.890   2
   0  -3  15 2358.65 434.536   1
   0   3  15 2592.88 500.921   1
   0   3  16 2899.10 572.223   1
   0  -3  16 2392.67 455.388   1
   0   3  16 3256.68 498.738   2
   0   3  17 1818.63 454.418   1
   0   3  17 1863.98 377.698   2
   0  -3  17 2108.02 445.490   1
   0   3  18 169.053 142.686   2
   0  -3  18 318.783 177.147   1
   0   3  18 179.321 163.011   1
   0   3  19 549.294 206.713   2
   0   3  19 682.519 263.514   1
   0  -3  19 328.833 175.830   1
   0   3  20 182.635 168.073   1
   0   3  20 197.859 133.487   2
   0  -3  20-66.4112 79.8653   1
   0   3  21 344.453 192.516   2
   0   3  21 583.043 281.287   1
   0  -3  21 147.106 142.008   1
   0   3  22 1303.44 437.534   1
   0   3  22 1235.54 333.721   2
   0  -3  22 668.835 302.676   1
   0   3  23 1253.09 330.906   2
   0  -3  23 829.063 307.650   1
   0   3  23 567.914 336.029   1
   0   3  24 191.983 90.5241   2
   0  -3  24 164.906 138.863   1
   0  -3  25-44.0094 148.433   1
   0   3  25 451.605 294.162   1
   0  -3  26 463.345 216.016   1
   0   3  26 572.118 305.463   1
   0   3  27-179.060 261.655   1
   0  -3  27 49.3780 109.668   1
   0   3  28-42.2231 31.9051   1
   0  -3  28 157.278 156.924   1
   0  -3  29 396.104 331.566   1
   0   3  29-170.573 95.1020   1
   0  -3  30 64.9501 84.2264   1
   0  -3  31-40.4971 105.566   1
   0  -4   0 855.365 197.345   1
   0   4   0 1065.66 210.621   1
   0  -4   1 7246.58 531.528   1
   0   4   1 7210.76 538.350   1
   0  -4  -1 7122.89 555.080   1
   0   4  -1 7592.27 536.273   1
   0   4  -2 6426.13 473.979   1
   0   4   2 6012.52 510.829   1
   0   4  -2 5623.14 453.771   1
   0  -4  -2 5643.71 503.629   1
   0   4  -3 414.699 119.156   1
   0  -4  -3 362.349 125.853   1
   0   4  -3 371.506 115.344   1
   0   4   3 381.430 143.479   1
   0  -4  -4 110.562 88.2242   1
   0   4   4 96.0369 92.4590   1
   0   4  -4 51.2591 41.3900   1
   0   4  -4 56.6984 48.8358   1
   0   4  -5 52.5470 70.1205   1
   0  -4  -5 102.869 83.0891   1
   0   4   5 60.7131 49.0231   1
   0   4  -5-9.43783 40.5722   1
   0   4  -6 3280.18 349.781   1
   0  -4   6 3105.72 353.622   1
   0   4  -6 2981.92 310.448   2
   0   4   6 3267.69 430.292   1
   0   4   7 3382.45 441.726   1
   0  -4   7 4404.09 434.479   1
   0   4  -7 3998.78 348.825   2
   0   4  -7 4252.24 412.202   1
   0  -4   8 1370.97 142.152   3
   0  -4   8 1302.84 244.898   1
   0   4   8 905.129 230.199   1
   0   4  -8 1230.38 185.899   2
   0   4  -8 925.647 205.842   1
   0   4  -9 44.2389 51.2795   2
   0  -4   9-3.48638 23.2666   1
   0   4  -9 4.43244 45.8302   1
   0   4   9-22.5942 108.506   1
   0  -4  10 1114.75 244.349   1
   0   4 -10 1067.88 238.388   1
   0   4  10 1468.77 329.107   1
   0   4 -10 1218.32 146.794   2
   0   4  11 441.119 185.462   1
   0  -4  11 547.439 186.351   1
   0   4  12 433.034 187.941   1
   0  -4  12 490.189 177.147   1
   0   4  12 409.588 178.413   2
   0   4  13 312.631 182.672   1
   0  -4  13 427.735 176.907   1
   0   4  13 839.678 271.309   2
   0   4  14 125.768 111.177   2
   0  -4  14 130.634 125.587   1
   0   4  14 60.8585 108.030   1
   0   4  15 536.263 231.541   1
   0  -4  15 345.731 178.503   1
   0   4  15 568.887 232.173   2
   0  -4  16 604.985 234.592   1
   0   4  16 708.724 266.448   2
   0   4  16 113.215 70.9210   1
   0  -4  17 2098.47 449.586   1
   0   4  17 2060.52 484.329   1
   0   4  17 2444.56 481.953   2
   0  -4  18 2485.09 499.532   1
   0   4  18 2933.00 532.566   2
   0   4  18 2714.91 569.425   1
   0   4  19 1649.68 390.994   2
   0   4  19 1930.22 498.436   1
   0  -4  19 1778.16 423.342   1
   0  -4  20 2274.43 511.971   1
   0   4  20 2714.45 613.252   1
   0   4  20 1994.79 442.174   2
   0  -4  21 323.539 185.955   1
   0   4  21-70.5294 144.726   1
   0   4  21 390.477 209.932   2
   0  -4  22 308.301 240.276   1
   0   4  22 578.430 257.845   2
   0   4  22 513.892 335.833   1
   0  -4  23 611.939 331.448   1
   0   4  23 677.605 279.007   2
   0   4  23 66.6879 157.015   1
   0   4  24 181.122 169.078   2
   0  -4  24 268.842 247.590   1
   0   4  24 338.899 296.781   1
   0  -4  25 38.7414 46.3911   1
   0   4  25 58.7472 141.063   1
   0  -4  26 69.5335 150.058   1
   0   4  26-1.66532 151.004   1
   0   4  27-34.8358 31.5876   1
   0  -4  27 345.811 284.306   1
   0   4  28 463.056 338.494   1
   0  -4  28 31.5430 148.620   1
   0  -4  29-242.072 269.502   1
   0  -4  30 194.935 65.7058   1
   0  -5   0 28.2690 40.6876   1
   0   5   0 25.9545 11.4126   1
   0  -5  -1 4472.12 496.073   1
   0   5   1 5818.24 536.004   1
   0  -5   1 5288.10 512.676   1
   0   5  -1 4699.34 469.915   1
   0   5   2 8.62458 40.8847   1
   0   5  -2 20.6681 38.1414   1
   0  -5  -2 44.1920 89.2947   1
   0   5  -2 8.96213 56.9720   1
   0   5   3-17.4297 54.0304   1
   0   5  -3 7.51049 46.2733   1
   0   5  -3 68.2391 74.1861   1
   0  -5  -3 107.740 90.5873   1
   0   5   4 1505.64 286.634   1
   0   5  -4 983.290 214.398   1
   0   5  -4 1212.79 222.424   1
   0   5  -5 1393.31 258.326   2
   0   5  -5 1827.61 276.612   1
   0   5  -5 1584.69 274.256   1
   0   5   5 1526.53 302.368   1
   0   5  -6 4124.44 429.626   2
   0   5  -6 3822.41 406.882   1
   0   5   6 3231.68 452.089   1
   0   5  -6 4085.36 456.942   1
   0   5  -7 1177.47 226.916   2
   0   5  -7 870.049 192.548   1
   0   5  -7 1310.21 264.039   1
   0   5   7 1178.90 274.114   1
   0   5  -8 1104.85 227.987   1
   0   5  -8 1210.29 216.503   2
   0  -5   8 1036.27 167.284   3
   0   5   8 1277.21 302.909   1
   0   5  -9-21.7292 48.0286   1
   0  -5   9-55.8473 45.3007   1
   0   5  -9 188.064 81.6274   2
   0   5   9 23.8203 160.768   1
   0   5  10 503.105 196.871   1
   0   5 -10 805.746 153.615   2
   0  -5  10 628.690 195.930   1
   0   5  11 6126.83 743.716   2
   0   5 -11 4586.23 342.349   2
   0   5  11 4850.08 647.260   1
   0  -5  11 5126.74 565.889   1
   0   5  12-25.4170 49.3151   1
   0  -5  12-5.94244 29.1835   1
   0  -5  13 974.262 275.264   1
   0   5  13 846.729 291.099   1
   0   5  13 1229.89 343.843   2
   0  -5  14 1199.29 308.227   1
   0   5  14 1322.35 355.712   2
   0   5  14 1732.69 414.065   1
   0   5  15 1615.21 405.378   1
   0   5  15 1758.98 427.089   2
   0  -5  15 1192.29 317.680   1
   0  -5  16 162.349 127.568   1
   0   5  16 240.886 182.841   2
   0   5  16 41.2673 89.7287   1
   0  -5  17 1168.94 321.360   1
   0   5  17 507.222 220.336   2
   0   5  17 815.299 329.687   1
   0   5  18 2014.86 521.038   1
   0   5  18 2145.21 489.625   2
   0  -5  18 1432.61 402.076   1
   0   5  19 986.717 381.051   1
   0   5  19 545.254 265.211   2
   0  -5  19 687.080 273.449   1
   0   5  20 930.644 335.695   2
   0  -5  20 618.936 266.006   1
   0   5  20 1016.79 361.418   1
   0  -5  21 477.277 247.914   1
   0   5  21 81.9522 121.076   2
   0   5  21 354.132 297.996   1
   0  -5  22 353.280 255.064   1
   0   5  22 7.59080 92.9369   2
   0   5  22-69.8980 156.235   1
   0   5  23 129.771 170.283   2
   0  -5  23 73.9351 75.0785   1
   0   5  23 288.357 308.494   1
   0  -5  24 247.597 281.757   1
   0   5  24 20.8792 102.290   1
   0   5  24 118.768 135.553   2
   0   5  25 781.657 438.012   1
   0   5  25 776.422 323.250   2
   0  -5  25 375.522 236.241   1
   0   5  26 968.592 421.037   1
   0  -5  26 582.465 298.560   1
   0   5  27 170.024 214.869   1
   0  -5  27 164.295 172.882   1
   0  -6   0 476.894 168.485   1
   0   6   0 321.529 129.840   1
   0   6   1 6468.63 626.661   1
   0   6  -1 6893.80 613.002   1
   0  -6   1 5691.48 593.008   1
   0   6  -2 867.369 217.552   1
   0   6  -2 1156.89 245.558   1
   0   6  -3 10226.7 753.524   1
   0   6   3 11048.7 835.631   1
   0   6  -3 9808.03 716.257   1
   0   6   4 55.9892 59.2178   1
   0   6  -4-8.90643 45.6846   1
   0   6  -4 121.739 76.5542   2
   0   6  -4 72.2512 68.3259   1
   0   6  -5 25.1222 32.1498   2
   0   6   5 40.3879 78.5784   1
   0   6  -5 61.0853 72.5413   1
   0   6  -5 99.5151 105.000   1
   0   6  -6 645.971 193.776   1
   0   6  -6 447.700 153.253   1
   0   6   6 426.429 168.388   1
   0   6  -6 942.861 226.286   2
   0   6   7 150.785 120.897   1
   0   6  -7 451.434 163.069   1
   0   6  -7 521.972 157.781   2
   0   6  -7 204.099 108.628   1
   0   6   8 755.688 271.956   1
   0   6  -8 682.194 195.397   2
   0   6  -8 681.763 191.523   1
   0  -6   8 470.844 143.703   3
   0   6  -8 624.132 212.123   1
   0   6  -9 999.190 251.735   1
   0   6  -9 1337.12 253.215   2
   0   6   9 1486.16 357.995   1
   0   6 -10 778.591 233.222   1
   0   6  10 967.074 288.846   1
   0   6  10 597.177 262.137   2
   0   6 -10 614.792 169.396   2
   0   6  11 1462.55 397.315   2
   0   6 -11 1112.10 210.065   2
   0   6  11 1437.33 374.292   1
   0  -6  12-37.4526 44.8478   1
   0   6  12-35.2104 51.7758   1
   0   6  12-18.9911 55.3555   2
   0   6 -12 128.417 77.2831   2
   0  -6  13 348.390 167.589   1
   0   6  13 289.537 153.661   1
   0   6  13 529.004 261.790   2
   0   6  14 255.272 162.293   2
   0   6  14 396.203 232.717   1
   0  -6  14 41.2315 78.0653   1
   0   6  15 244.854 205.253   1
   0  -6  15 39.4090 115.264   1
   0   6  15 178.754 147.202   2
   0   6  16 57.6788 186.545   1
   0  -6  16 91.7180 111.118   1
   0   6  16 140.825 111.703   2
   0   6  17 323.614 270.507   1
   0   6  17 296.241 225.117   2
   0  -6  17 413.235 210.573   1
   0   6  18 209.283 171.557   1
   0   6  18 52.2045 120.008   2
   0  -6  18 187.329 199.837   1
   0   6  19 938.660 345.961   2
   0  -6  19 840.170 307.833   1
   0   6  19 317.323 196.093   1
   0   6  20 84.5794 225.374   1
   0   6  20 619.949 317.979   2
   0  -6  20 118.502 146.352   1
   0   6  21 464.491 274.382   2
   0  -6  21 236.264 169.854   1
   0   6  21 846.616 398.842   1
   0   6  22 349.553 197.479   2
   0  -6  22 381.659 247.124   1
   0   6  22 880.182 445.035   1
   0  -6  23 303.919 284.619   1
   0   6  23 1.61999 148.840   1
   0   6  23 72.2692 94.8035   2
   0   6  24 482.205 193.115   1
   0   6  24 402.699 274.184   2
   0   6  25 320.331 246.518   2
   0   6  25 678.230 388.166   1
   0   6  26 141.427 193.881   2
   0   6  26-77.3382 19.2799   1
   0   7   0-35.1576 64.0534   1
   0   7   0-81.4757 112.577   2
   0   7  -1 3467.51 548.244   2
   0   7   1 4393.55 549.955   1
   0   7   1 4745.11 651.758   2
   0   7  -1 4124.65 514.820   1
   0   7   2-48.5467 157.685   2
   0   7  -2 88.1401 94.1812   1
   0   7  -2 162.771 154.559   2
   0   7   2 21.1131 11.2615   1
   0   7  -3 43.4807 78.3066   1
   0   7  -3 104.044 123.339   2
   0   7   3 30.1593 23.7199   1
   0   7   3 105.049 98.7739   2
   0   7  -4 99.3661 129.576   1
   0   7   4-13.9514 69.5302   2
   0   7  -4 118.596 127.061   2
   0   7   4 50.2896 67.3494   1
   0   7  -5 1940.64 361.754   1
   0   7   5 1830.47 431.144   2
   0   7   5 1912.67 409.531   1
   0   7  -5 1446.53 325.818   2
   0   7   6 2393.75 497.682   2
   0   7   6 2050.65 424.066   1
   0   7  -6 2257.19 404.139   2
   0   7  -6 2484.64 406.233   1
   0   7   7 2166.97 478.493   2
   0   7  -7 1928.80 365.722   1
   0   7  -7 2346.85 402.752   2
   0   7   7 2933.15 510.982   1
   0   7  -8 110.926 61.0737   2
   0   7  -8 104.716 111.425   1
   0   7   8 179.006 174.111   2
   0   7   8 267.063 166.618   1
   0   7  -9 144.522 101.125   2
   0   7  -9 125.051 89.9434   1
   0   7   9 126.958 164.126   1
   0   7   9-77.6111 76.1020   2
   0   7  10-23.2663 81.6813   1
   0   7 -10-15.8651 75.2251   2
   0   7 -10 204.083 125.092   1
   0   7  10 104.724 129.824   2
   0   7  11 1775.17 449.418   1
   0   7 -11 803.174 248.958   1
   0   7  11 1023.24 374.155   2
   0   7 -11 900.684 222.879   2
   0   7 -12 230.342 159.305   1
   0   7 -12 17.4510 71.0865   2
   0   7  12 64.7112 93.9995   2
   0   7  12 300.665 233.400   1
   0   7 -13 1416.69 355.776   1
   0   7  13 805.074 287.769   1
   0   7  13 992.145 368.033   2
   0   7  14 27.7254 82.9234   2
   0   7 -14-42.3955 109.751   1
   0   7  15 1604.65 424.910   1
   0   7  15 2671.09 595.087   2
   0  -7  16-30.0338 61.5959   1
   0   7  16 115.002 105.687   1
   0  -7  17 263.697 126.858   1
   0   7  17 282.177 197.405   2
   0   7  17 548.024 315.097   1
   0   7  18 18.1396 54.2649   2
   0  -7  18 241.193 120.415   1
   0   7  18 229.975 216.427   1
   0   7  19 87.0152 206.252   1
   0  -7  19 630.872 249.734   1
   0   7  19 642.262 325.783   2
   0   7  20 32.7789 35.0283   2
   0   7  20 82.6356 201.449   1
   0   7  21-239.861 208.737   2
   0   7  21-24.9924 93.9521   1
   0   7  22 16.4589 17.2330   1
   0   7  22 108.330 139.747   2
   0   7  23 245.505 204.461   2
   0   7  23 375.810 290.272   1
   0   7  24 310.476 264.704   2
   0   7  24 17.9738 145.773   1
   0   7  25 782.388 409.724   1
   0   7  25-13.4047 82.5191   2
   0   7  26 76.0251 135.087   2
   0   8   0 3844.38 540.417   1
   0   8   0 4155.01 643.639   2
   0   8  -1 11725.0 937.994   1
   0   8   1 11770.1 958.417   1
   0   8  -1 13388.1 1164.83   2
   0   8   1 12975.9 1192.42   2
   0   8   2 5390.74 648.862   1
   0   8  -2 6212.51 681.984   1
   0   8   2 5392.01 773.138   2
   0   8  -2 5845.87 760.438   2
   0   8   3 121.094 118.864   1
   0   8   3 401.722 205.588   2
   0   8  -3 209.472 158.410   1
   0   8  -3 39.5266 55.6907   2
   0   8  -4 1239.26 288.281   1
   0   8  -4 1493.46 355.808   2
   0   8   4 1451.05 409.955   2
   0   8   4 1613.03 376.618   1
   0   8  -5 319.411 180.401   2
   0   8   5 11.7155 158.782   1
   0   8  -5 276.410 143.621   1
   0   8   5 4.20139 72.9491   2
   0   8  -6 2641.54 489.360   2
   0   8  -6 1857.24 361.963   1
   0   8   6 2170.08 528.581   2
   0   8   6 2567.81 494.630   1
   0   8   7 484.615 223.737   2
   0   8  -7 143.560 110.337   2
   0   8  -7 388.601 185.959   1
   0   8   7 320.645 144.186   1
   0   8  -8 151.447 119.957   2
   0   8   8-96.5252 128.059   2
   0   8  -8 36.9320 73.4032   1
   0   8   8 38.5888 119.594   1
   0   8  -9 1534.81 346.754   1
   0   8   9 1820.70 447.077   1
   0   8   9 1137.88 409.448   2
   0   8  -9 1915.78 376.781   2
   0   8 -10 117.704 132.309   1
   0   8  10 262.070 168.242   1
   0   8 -10 211.773 98.5248   2
   0   8  10 225.485 190.266   2
   0   8 -11 1579.96 362.739   1
   0   8 -11 1342.05 283.596   2
   0   8  11 814.976 303.397   1
   0   8 -12 620.084 199.180   2
   0   8  12 309.108 232.557   2
   0   8  12 285.282 213.689   1
   0   8 -12 404.004 187.765   1
   0   8  13 220.639 120.816   1
   0   8  13 566.570 279.587   2
   0   8 -13 419.749 179.928   1
   0   8 -14-36.1028 54.0012   1
   0   8  14-105.374 90.4354   2
   0   8  14-24.8647 164.934   1
   0   8  15 205.444 180.123   2
   0   8  15 8.67938 134.916   1
   0   8  16 79.4263 66.8590   2
   0   8  16 434.986 263.189   1
   0   8  17 334.846 314.637   2
   0   8  17 201.359 153.426   1
   0   8  18 716.808 371.474   1
   0   8  18 968.931 441.504   2
   0   8  19 846.873 381.259   2
   0   8  19 350.352 285.566   1
   0   8  20-49.3782 141.772   2
   0   8  20 329.533 282.584   1
   0   8  21 406.951 243.725   1
   0   8  21 97.1415 208.155   2
   0   8  22-85.5233 23.4513   2
   0   8  22-97.9675 180.402   1
   0   8  23 1019.65 478.226   1
   0   8  23 768.272 382.643   2
   0   8  24-19.6790 72.8482   2
   0   8  25 423.911 259.187   2
   0   9   0 74.5196 141.870   2
   0   9   0-47.6009 91.8128   1
   0   9   1 330.954 172.689   1
   0   9   1 309.992 209.801   2
   0   9  -1 199.547 132.193   1
   0   9  -1 312.354 195.273   2
   0   9  -2 242.277 145.693   2
   0   9  -2 371.692 220.225   1
   0   9   2 102.768 151.572   1
   0   9   2 152.738 149.667   2
   0   9   3 2477.59 570.257   2
   0   9  -3 2014.02 488.347   2
   0   9  -3 1787.46 388.220   1
   0   9   3 2692.24 491.296   1
   0   9   4 44.4493 147.982   1
   0   9   4-25.9366 132.948   2
   0   9  -4 119.821 106.217   2
   0   9  -4 85.1218 82.0214   1
   0   9  -5 5534.17 670.395   1
   0   9  -5 6683.39 843.642   2
   0   9   5 4932.21 823.766   2
   0   9   5 5700.00 744.480   1
   0   9   6 13.6082 140.107   2
   0   9  -6 197.036 156.362   2
   0   9   6 191.603 160.424   1
   0   9  -6 54.6990 98.7836   1
   0   9   7 728.672 292.512   2
   0   9  -7 1615.59 417.608   2
   0   9  -7 1722.55 364.055   1
   0   9   7 1946.47 454.630   1
   0   9  -8 172.710 79.4093   1
   0   9   8 21.9840 60.5527   2
   0   9  -8 253.630 169.823   2
   0   9   8 343.826 208.009   1
   0   9   9 91.4141 117.704   2
   0   9   9 13.5083 52.1774   1
   0   9  -9 213.749 122.074   2
   0   9 -10 23.5525 64.9348   2
   0   9  10-92.5853 152.158   1
   0   9  11-134.732 144.703   2
   0   9  11 264.775 221.644   1
   0   9  12 44.8568 66.5586   1
   0   9  12 517.861 320.180   2
   0   9  13 723.129 357.994   2
   0   9  13 78.8947 103.257   1
   0   9  14-46.5159 146.541   2
   0   9  14-207.743 237.544   1
   0   9  15 548.686 232.785   1
   0   9  15 1844.66 557.086   2
   0   9  16 1291.13 485.742   2
   0   9  16 431.938 271.458   1
   0   9  17 2615.84 684.689   2
   0   9  17 1781.27 541.437   1
   0   9  18 171.208 206.816   1
   0   9  18-254.420 293.554   2
   0   9  19 1315.39 485.076   1
   0   9  19 1947.90 604.546   2
   0   9  20 208.791 224.393   1
   0   9  20 358.673 261.626   2
   0   9  21-175.515 188.390   1
   0   9  21-1.73265 102.624   2
   0  10   0 1128.51 404.846   2
   0  10   0 984.768 295.199   1
   0  10  -1 507.374 198.000   1
   0  10   1 974.439 358.142   2
   0  10   1 338.963 183.086   1
   0  10  -1 673.623 326.736   2
   0  10  -2 50.4955 108.591   2
   0  10   2 121.736 84.3177   1
   0  10   2 39.8340 76.1075   2
   0  10  -2-78.2840 54.3701   1
   0  10  -3 1252.44 433.043   2
   0  10   3 1500.76 390.925   1
   0  10   3 1937.66 514.261   2
   0  10   4 53.9639 148.061   1
   0  10  -4 113.528 214.566   2
   0  10   4 384.559 287.492   2
   0  10  -5 67.1127 149.072   2
   0  10   5 5.50090 35.2704   2
   0  10   5-49.4083 142.733   1
   0  10   6-37.9752 117.811   2
   0  10   6 106.685 126.895   1
   0  10  -6 108.215 126.585   2
   0  10  -7 253.445 196.349   2
   0  10   7 79.4227 102.059   1
   0  10   7 168.302 210.320   2
   0  10   8-126.800 183.480   1
   0  10   8 127.998 202.027   2
   0  10  -8 178.757 192.274   2
   0  10  -9 781.212 299.562   2
   0  10   9 829.169 364.783   2
   0  10   9 495.822 285.835   1
   0  10  10 56.8034 100.662   1
   0  10  10 694.144 375.801   2
   0  10  11 292.574 283.921   2
   0  10  11 260.910 219.718   1
   0  10  12 150.544 233.009   2
   0  10  12 17.9525 68.4610   1
   0  10  13-43.0572 181.028   2
   0  10  13 157.004 233.114   1
   0  10  14 95.8885 20.5775   1
   0  10  14 246.347 220.750   2
   0  10  15 396.912 239.419   1
   0  10  15-347.597 223.612   2
   0  10  16 980.670 469.249   2
   0  10  16 819.393 364.768   1
   0  10  17-27.1640 139.335   2
   0  10  17 96.6985 114.993   1
   0  10  18 306.314 259.799   2
   0  10  18 57.7891 143.603   1
   0  10  19 2339.64 691.387   1
   0  11   0 246.106 232.746   2
   0  11  -1 268.454 216.216   2
   0  11   1 109.911 164.486   2
   0  11   2 705.057 391.217   2
   0  11  -2 481.583 307.616   2
   0  11  -3-204.797 195.359   2
   0  11   3-3.01213 95.9190   2
   0  11   4-101.545 207.553   2
   0  11  -4 343.541 256.345   2
   0  11  -5 532.076 262.504   2
   0  11   5 407.033 210.724   2
   0  11   6 123.597 111.482   2
   0  11  -6 87.9559 155.804   2
   0  11  -7 235.873 181.628   2
   0  11   7 232.797 202.376   2
   0  11   7 435.643 253.214   1
   0  11   8 622.953 336.343   2
   0  11   8-60.6951 98.9041   1
   0  11   9 778.602 390.940   2
   0  11   9 903.958 343.315   1
   0  11  10-115.608 228.335   2
   0  11  10-94.8624 164.387   1
   0  11  11-107.909 186.621   1
   0  11  11 109.136 97.3374   2
   0  11  12-94.6188 127.803   2
   0  11  12 154.478 197.483   1
   0  11  13 906.920 439.004   2
   0  11  13 876.826 415.453   1
   0  11  14 497.534 311.547   1
   0  11  15 1364.44 441.426   1
   0  11  16 511.490 314.491   1
   0  11  17-64.3325 259.912   1
   0  12   0 311.881 250.294   2
   0  12   1-35.5837 113.604   2
   0  12  -1 406.511 260.480   2
   0  12   2 94.1469 139.428   2
   0  12  -2-71.3742 94.7026   2
   0  12  -3 90.0231 137.667   2
   0  12   3-125.950 183.476   2
   0  12  -4 197.464 191.415   2
   0  12   4-199.755 241.962   2
   0  12   5 14.1788 78.7311   2
   0  12  -5 104.150 75.9251   2
   0  12   6 169.968 122.694   2
   0  12   7 140.184 132.402   2
   0  13   0 280.189 264.056   2
   0  13  -1 292.276 270.416   2
   0  13  -2 248.313 271.301   2
   0  13  -3 528.634 301.843   2
  -1   0  30 376.567 303.012   1
  -1   0  29 272.933 283.878   1
  -1   0  28 189.437 236.150   1
  -1   0  27 246.073 207.601   1
  -1   0  26 161.585 197.558   1
  -1   0  25 92.5873 137.002   1
  -1   0  24 142.161 214.157   1
  -1   0  23 224.351 227.677   1
  -1   0  22 47.0563 138.810   1
  -1   0  21 508.289 266.861   1
  -1   0  20-17.4577 136.006   1
  -1   0  19 2674.62 547.231   1
  -1   0  18 33.2039 33.8781   1
   1   0 -18-17.0937 52.3225   3
  -1   0  17 1163.85 344.134   1
  -1   0  16-9.31737 92.6925   1
  -1   0  15 2143.01 420.706   1
  -1   0  14 11.9653 71.6579   1
  -1   0  13 2170.88 383.102   1
  -1   0  12-36.4709 26.2729   1
  -1   0  11 2085.41 352.619   1
   1   0 -10-9.87004 36.8260   1
  -1   0  10-82.4598 76.5390   1
   1   0  -9 8499.26 458.519   2
  -1   0   9 9264.58 662.098   1
   1   0  -9 8574.81 659.363   1
   1   0  -8 92.3732 37.1671   2
   1   0  -8 96.5903 73.0220   1
  -1   0   8-21.1225 46.8822   1
  -1   0   7 9333.92 596.212   1
   1   0  -7 8034.76 560.249   1
   1   0  -7 8697.79 415.811   2
   1   0  -6 14.1679 6.63408   1
   1   0  -6 39.9749 40.0061   2
  -1   0   6 14.8308 32.0236   1
  -1   0   5 10783.3 554.111   1
   1   0  -5 9816.95 529.258   1
  -1   0   4-8.12014 21.9089   1
   1   0  -4-17.2265 30.9691   1
  -1   0   3-21.4144 21.9486   1
   1   0  -3 952.057 139.658   1
   1   0  -2 39.7322 33.7444   1
  -1   0   2-2.04668 13.1713   1
   1   0  -1 3518.48 214.063   1
  -1   0   1 7.50255 3.57065   1
   1   0   0-5.61641 14.9895   1
  -1   0   0-0.69030 13.1407   1
   1   0   1 13.0478 20.5955   1
  -1   0  -1-2.99031 12.0124   1
  -1   0  -2-1.42153 15.5393   1
   1   0   2 2.94485 14.9013   1
  -1   0  -3-0.17454 11.8437   1
   1   0   3 13534.9 508.047   1
   1   0   4-43.4430 45.5723   1
  -1   0  -4 28.0882 35.0691   1
   1   0   5 1172.40 181.802   1
  -1   0  -5 65.2768 50.9429   1
   1   0   6 40.0121 9.39579   1
  -1   0  -6 93.2554 56.2602   1
  -1   0  -7 15880.8 780.542   1
   1   0   7 14826.1 746.149   1
   1   0   7 15346.6 651.979   3
   1   0   8-4.78999 31.3418   1
   1   0   8-2.32406 29.3701   3
  -1   0  -8 41.4534 68.2282   1
  -1   0  -9 2204.90 332.207   1
   1   0   9 2070.65 311.802   1
  -1   0 -10 10.3337 32.6229   1
   1   0  10-23.7002 11.9184   1
   1   0  11 2953.67 419.160   1
   1   0  12 92.8955 93.3979   1
   1   0  13 2583.98 426.996   1
   1   0  14-0.67848 48.1810   1
   1   0  15 842.069 258.402   1
   1   0  16-4.01994 21.4765   2
   1   0  16-7.10022 84.2377   1
   1   0  17-26.6273 32.0074   2
   1   0  17 25.3817 76.2036   1
   1   0  18 3.59330 21.0320   1
   1   0  18 57.7243 43.1654   2
   1   0  19 526.210 140.981   2
   1   0  19 244.252 136.410   1
   1   0  20-34.9520 53.1467   2
   1   0  20 93.5098 137.938   1
   1   0  21 1585.30 458.242   1
   1   0  22 9.21226 106.484   1
   1   0  23 2400.98 578.823   1
   1   0  24-54.6126 90.3089   1
   1   0  25-6.88675 95.6603   1
   1   0  26-196.557 201.090   1
   1   0  27-81.9167 85.6320   1
   1   0  28-169.911 249.067   1
   1   0  29 27.6085 117.087   1
   1   0  30 166.253 158.896   1
  -1   1  30-190.196 224.310   1
  -1  -1  30-86.8008 86.7667   1
  -1  -1  29 478.144 309.828   1
  -1   1  29-69.2222 124.666   1
  -1   1  28-5.07238 131.290   1
  -1  -1  28 29.3879 147.052   1
  -1  -1  27 1.55502 63.0585   1
  -1   1  27 105.509 113.523   1
  -1   1  26 181.879 179.445   1
  -1  -1  26 35.7134 147.809   1
  -1  -1  25 830.362 351.506   1
  -1   1  25 701.570 352.112   1
  -1  -1  24 65.5325 109.367   1
  -1   1  24-33.3904 39.5538   1
  -1  -1  23 773.861 335.486   1
  -1   1  23 533.872 293.216   1
  -1   1  22-10.6344 68.8832   1
  -1  -1  22-54.0736 69.6247   1
  -1   1  21-51.1615 116.452   1
  -1  -1  21 111.853 166.782   1
  -1  -1  20 256.326 177.762   1
  -1   1  20 572.663 248.785   1
  -1   1  19 742.482 278.238   1
  -1  -1  19 1045.11 354.713   1
  -1   1  18 512.441 227.536   1
  -1  -1  18 10.7394 37.4818   1
  -1  -1  17 684.118 252.727   1
  -1   1  17 501.613 207.563   1
  -1  -1  16 349.027 229.053   1
  -1   1  16 842.404 291.153   1
  -1   1  16 606.596 172.093   2
   1   1 -16 418.965 124.887   3
  -1   1  15 3321.89 406.268   2
   1   1 -15 2654.00 289.718   3
  -1  -1  15 3286.34 521.450   1
  -1   1  15 2735.80 479.087   1
  -1   1  14 232.346 101.945   1
  -1  -1  14-44.0322 106.855   1
  -1   1  14 84.6860 73.5310   2
  -1   1  13 3600.79 393.944   2
  -1   1  13 4054.24 536.056   1
  -1  -1  13 3111.92 467.230   1
  -1   1  12 481.014 127.832   2
  -1  -1  12 417.246 164.245   1
  -1   1  12 162.173 84.5502   1
   1   1 -11 67.8123 30.0519   2
  -1  -1  11 122.016 46.6831   1
  -1   1  11-14.3699 91.9039   1
   1   1 -10 5435.14 300.375   2
  -1   1  10 5392.90 549.290   1
  -1   1  10 5285.37 432.008   2
  -1  -1  10 5067.97 517.627   1
  -1   1   9 242.232 94.8922   2
   1   1  -9 4.12101 35.0539   1
   1   1  -9 131.343 36.0155   2
   1  -1  -9 52.4383 62.5675   1
  -1  -1   9 249.410 127.831   1
  -1   1   9 301.245 131.425   1
  -1  -1   8 8330.36 612.399   1
  -1   1   8 8140.06 606.644   1
   1  -1  -8 8432.25 614.857   1
  -1   1   8 7680.97 490.305   2
  -1   1   7 5240.35 391.486   2
  -1   1   7 5237.29 457.088   1
   1  -1  -7 5353.55 464.338   1
  -1  -1   7 5253.31 450.227   1
   1  -1  -7 5464.53 408.546   2
   1  -1  -6 23227.2 813.492   2
   1  -1  -6 22029.0 883.602   1
  -1   1   6 23376.1 894.446   1
  -1   1   6 22223.7 774.499   2
  -1  -1   6 23022.1 893.835   1
  -1  -1   5 204193. 2494.93   1
  -1   1   5 212799. 2471.62   1
   1  -1  -5 213800. 2526.82   1
  -1   1   5 214156. 2323.58   2
   1  -1  -4 42369.0 1017.75   1
  -1   1   4 42968.2 1002.21   2
  -1   1   4 43257.1 1008.00   1
  -1  -1   4 39913.8 1042.26   1
   1   1  -4 40352.4 1043.94   1
   1  -1  -3 13626.5 517.661   1
  -1   1   3 13999.2 507.037   1
  -1  -1   3 27.2693 39.4121   1
   1  -1  -3 14412.6 562.533   2
  -1   1   3-19.5910 21.7526   2
   1   1  -3 14382.4 590.850   1
  -1   1   2-2.14604 11.0777   2
   1  -1  -2 5563.03 281.144   1
   1   1  -2 6129.38 370.445   1
  -1   1   2 5921.00 285.691   1
  -1  -1   2-4.51354 41.4565   1
   1  -1  -2 6064.36 348.112   2
  -1   1   1 1080.53 98.6985   1
   1  -1  -1 1051.50 98.0025   1
   1  -1  -1 1041.51 142.611   2
   1   1  -1 1060.72 152.086   1
  -1  -1   0 685.297 125.373   1
   1   1   0 7.41155 17.8030   1
   1   1   1 82.6219 48.3246   1
  -1  -1  -1 13241.3 560.856   1
  -1  -1  -2 12658.9 579.119   1
   1   1   2-17.3799 43.2168   1
   1   1   3 9257.27 512.288   1
  -1  -1  -3 9484.48 527.104   1
  -1   1  -3 8524.93 323.420   1
   1  -1   3 8470.41 316.699   1
   1  -1   4 64.0500 33.8465   1
   1   1   4 32.4117 31.7444   1
   1   1   4 5.81548 23.1139   3
  -1   1  -4 36.2242 7.32091   1
  -1   1  -5 11481.5 501.174   1
   1   1   5 11170.6 584.410   3
   1  -1   5 11924.2 511.555   1
   1   1   5 11178.1 635.452   1
  -1  -1  -5 12082.1 672.018   1
  -1   1  -6 5457.43 387.169   1
   1  -1   6 5380.22 385.827   1
   1   1   6 4864.64 440.710   1
   1  -1   7 960.940 176.450   1
  -1   1  -7 1057.63 186.789   1
   1   1   7 725.083 175.408   1
  -1   1  -8 1378.84 229.304   1
   1  -1   8 1850.35 268.110   1
   1   1   8 1553.05 281.011   1
   1   1   9 1698.07 309.375   1
   1  -1   9 1334.82 177.628   3
   1  -1   9 1448.50 253.790   1
  -1   1  -9 1211.62 227.347   1
   1   1  10 2964.74 422.605   1
   1  -1  10 4073.40 447.569   1
  -1   1 -10 3015.82 385.783   1
   1   1  11 6361.71 641.025   1
   1  -1  11 6266.95 591.828   1
   1  -1  12 1744.76 330.639   1
   1   1  12 1450.09 318.335   1
   1   1  13 4211.61 573.235   1
   1  -1  13 4556.64 553.913   1
   1  -1  14 67.6737 36.1696   2
   1   1  14 52.1713 71.3822   1
   1  -1  14 84.2186 108.928   1
   1  -1  15 12326.2 984.148   1
   1  -1  15 11130.7 428.142   2
   1  -1  16-38.9236 59.5626   1
   1  -1  16 11.9168 3.28238   2
   1  -1  17 226.867 132.888   1
   1   1  17 709.551 205.830   2
   1   1  17 798.635 295.839   1
   1  -1  17 549.321 92.8477   2
   1   1  18 396.080 249.625   1
   1  -1  18 1270.71 358.048   1
   1   1  18 930.327 227.066   2
   1  -1  19 2880.03 565.357   1
   1   1  19 2469.19 537.161   1
   1   1  19 2052.38 334.355   2
   1   1  20 479.516 160.431   2
   1  -1  20 453.441 215.804   1
   1   1  20 240.339 158.694   1
   1   1  21 150.424 169.162   1
   1  -1  21 13.6277 64.0000   1
   1   1  21-58.9664 52.5046   2
   1   1  22 50.6376 163.621   1
   1  -1  22-4.46694 60.7565   1
   1  -1  23-135.639 143.129   1
   1   1  23 245.946 248.546   1
   1  -1  24-41.9528 63.8369   1
   1   1  24 49.6831 118.467   1
   1   1  25 110.859 200.759   1
   1  -1  25 1010.02 401.419   1
   1  -1  26 165.784 174.726   1
   1   1  26-14.9949 58.7447   1
   1   1  27 96.8068 165.331   1
   1  -1  27 13.7531 167.045   1
   1  -1  28 159.124 149.581   1
   1   1  28 207.333 198.067   1
   1  -1  29 446.553 272.074   1
   1   1  29-38.7614 138.048   1
   1   1  30 105.804 179.184   1
   1  -1  30 7.16672 70.1916   1
  -1  -2  31 252.976 195.130   1
  -1  -2  30-38.0862 148.311   1
  -1  -2  29 147.369 166.387   1
  -1   2  29 1019.70 451.547   1
  -1  -2  28 34.0353 150.829   1
  -1   2  28 106.005 143.214   1
  -1  -2  27 78.4181 121.547   1
  -1   2  27 336.707 301.772   1
  -1   2  26 171.335 173.253   1
  -1  -2  26-46.4085 128.847   1
  -1  -2  25 50.7062 90.7507   1
  -1   2  25 347.063 302.822   1
  -1  -2  24 336.650 214.784   1
  -1   2  24 529.424 311.189   1
  -1  -2  23 4358.03 777.333   1
  -1   2  23 2459.52 601.986   1
  -1   2  22-32.7866 129.661   1
  -1  -2  22-25.3735 100.310   1
  -1  -2  21 976.472 346.247   1
  -1   2  21 561.975 240.053   2
  -1   2  20 606.404 224.228   2
  -1  -2  20 557.129 268.095   1
  -1   2  20 490.272 219.347   1
  -1   2  19 174.091 122.472   2
  -1  -2  19 435.451 270.145   1
  -1   2  19 427.609 244.819   1
  -1   2  18-55.0533 22.2229   1
  -1  -2  18 242.174 159.886   1
  -1   2  18 150.866 108.073   2
  -1   2  17 2285.07 391.517   2
  -1   2  17 1273.39 343.194   1
  -1  -2  17 2671.35 509.801   1
  -1   2  16 380.779 148.185   1
  -1   2  16 955.046 237.142   2
  -1  -2  16 1142.26 328.094   1
  -1   2  15 1440.12 285.359   2
  -1  -2  15 1135.90 302.535   1
  -1   2  15 1398.00 345.584   1
  -1   2  14 1666.61 364.807   1
  -1   2  14 2145.49 345.270   2
  -1  -2  14 1903.90 377.340   1
  -1   2  13 3051.34 404.853   2
  -1  -2  13 2479.33 426.067   1
  -1   2  13 2177.27 397.518   1
  -1  -2  12 67.2412 85.4263   1
  -1   2  12 110.902 59.8935   2
  -1   2  12 23.1430 29.2883   1
  -1   2  11 158.751 125.153   1
  -1  -2  11 126.592 54.7228   1
  -1   2  11 172.078 95.4703   2
   1   2 -11 121.874 34.0112   2
  -1   2  10 300.182 145.124   1
  -1  -2  10 158.383 125.431   1
  -1   2  10 404.647 139.493   2
   1   2 -10 170.398 95.4841   1
   1  -2  -9 2734.41 390.015   1
  -1   2   9 2875.73 400.284   1
  -1   2   9 2927.88 363.700   2
  -1  -2   9 3230.72 399.764   1
   1   2  -9 2736.60 367.103   1
   1   2  -8 1016.76 214.311   1
  -1   2   8 1049.65 216.648   2
  -1   2   8 971.518 208.201   1
  -1  -2   8 1159.77 236.474   1
   1  -2  -8 733.761 200.992   1
  -1   2   7 279.653 124.439   2
   1   2  -7 363.489 131.351   1
  -1   2   7 423.669 124.503   1
  -1  -2   7 552.342 153.316   1
   1  -2  -7 286.151 119.208   1
  -1   2   6 7629.80 532.265   1
   1   2  -6 8228.56 554.872   1
  -1   2   6 7091.62 532.343   2
   1  -2  -6 8399.65 567.990   1
  -1  -2   6 8157.65 560.405   1
  -1  -2   5 31.3257 20.5899   1
  -1   2   5-34.7847 18.1350   2
   1   2  -5 2.68306 34.4770   1
   1  -2  -5-0.28982 9.59596   1
  -1  -2   4 7351.14 488.759   1
   1  -2  -4 8234.71 542.199   2
  -1   2   4 7701.80 512.904   2
  -1   2   4 7856.47 461.555   1
   1  -2  -4 8146.87 478.872   1
  -1   2   3 13983.3 552.090   1
  -1   2   3 13453.9 649.683   2
  -1  -2   3 13203.3 649.462   1
   1  -2  -3 13492.4 558.102   1
   1  -2  -3 11889.1 620.144   2
   1  -2  -2 1317.48 151.351   1
   1   2  -2 987.793 137.765   3
   1   2  -2 1345.16 203.072   1
  -1   2   2 1313.18 150.330   1
   1  -2  -2 1356.13 201.194   2
  -1   2   2 963.695 170.655   2
   1   2  -1 16220.9 711.070   1
  -1  -2   1 14424.2 685.664   1
   1   2  -1 15961.4 603.707   3
  -1   2   1 15414.8 643.305   2
  -1   2   1 15398.6 432.853   1
   1  -2  -1 15261.4 446.875   1
   1  -2  -1 14961.5 648.562   2
  -1  -2   0 17982.2 770.437   1
  -1   2   0 17893.5 666.821   2
   1   2   0 18361.5 680.698   3
   1  -2   0 17578.0 678.597   2
   1   2   0 18955.1 777.758   1
   1  -2   1 2761.00 258.051   2
   1   2   1 3159.33 291.717   3
  -1   2  -1 2975.47 262.075   2
  -1  -2  -1 2972.74 320.454   1
   1   2   1 3018.45 317.271   1
   1   2   2 748.185 164.830   1
  -1  -2  -2 711.764 160.532   1
  -1   2  -2 828.858 139.044   2
   1  -2   2 735.017 133.259   2
  -1  -2  -3 11294.4 668.739   1
  -1   2  -3 12384.5 335.175   1
   1   2   3 10870.0 649.847   1
   1  -2   3 12597.4 337.961   1
   1  -2   3 11906.0 494.557   2
  -1   2  -4 8304.58 336.960   1
  -1  -2  -4 7606.10 569.684   1
   1   2   4 7971.52 571.322   1
   1  -2   4 8394.12 340.037   1
   1  -2   4 8695.88 394.308   2
   1  -2   5 2200.81 188.243   2
  -1  -2  -5 1955.75 305.861   1
  -1   2  -5 1854.63 189.052   1
   1   2   5 1715.50 280.702   1
   1  -2   5 2079.00 199.393   1
   1  -2   6 49.7441 33.7597   1
   1   2   6 71.0762 87.5649   1
  -1   2  -6 6.37861 11.8001   1
   1  -2   6-10.0225 13.9535   2
  -1  -2  -6-36.5133 70.4599   1
  -1   2  -7 122.314 60.7007   1
  -1  -2  -7 296.173 142.387   1
   1  -2   7 137.978 60.1426   1
   1   2   7 144.142 87.5392   1
   1  -2   7 65.7960 33.0337   2
   1  -2   8 862.312 94.0464   2
  -1   2  -8 610.209 151.506   1
   1  -2   8 459.295 128.470   1
   1   2   8 578.968 176.024   1
  -1   2  -9 645.054 153.626   1
   1   2   9 719.561 211.641   1
   1  -2   9 739.294 167.209   1
   1  -2  10 779.199 191.601   1
   1   2  10 767.288 209.888   1
  -1   2 -10 821.732 189.952   1
  -1   2 -11 5985.18 551.777   1
   1   2  11 7776.33 737.531   1
   1  -2  11 7032.70 371.308   3
   1  -2  11 7228.30 614.617   1
   1  -2  12 4798.83 518.991   1
   1   2  12 4638.48 596.817   1
   1  -2  13 2349.81 385.083   1
   1   2  13 2042.84 414.402   1
   1   2  14 4360.47 609.545   1
   1  -2  14 4247.77 542.050   1
   1   2  15 616.437 248.095   1
   1  -2  15 726.674 238.041   1
   1   2  16 453.488 234.516   1
   1  -2  16 240.405 148.259   1
   1  -2  17 191.296 163.932   1
   1   2  17 900.385 342.656   1
   1   2  18 68.7448 123.887   2
   1  -2  18 59.1915 98.7568   1
   1   2  18 19.0885 86.7427   1
   1  -2  19 580.709 280.790   1
   1   2  19 1043.92 277.532   2
   1  -2  20 651.973 267.350   1
   1   2  20 633.236 221.571   2
   1   2  20 588.559 273.657   1
   1  -2  21 1432.51 414.426   1
   1   2  21 1374.23 418.527   1
   1   2  21 1321.86 308.708   2
   1   2  22 241.597 145.839   2
   1   2  22 644.365 276.840   1
   1  -2  22 422.963 227.180   1
   1  -2  23 617.485 316.256   1
   1   2  23 931.150 379.067   1
   1   2  24 2129.65 592.249   1
   1  -2  24 1498.95 488.603   1
   1  -2  25-10.6967 48.4965   1
   1   2  25 154.292 152.197   1
   1   2  26 314.874 235.385   1
   1  -2  26 289.594 211.764   1
   1   2  27 451.336 278.150   1
   1  -2  27 260.499 293.244   1
   1   2  28 100.009 119.757   1
   1  -2  28 19.1659 85.2700   1
   1  -2  29 391.137 304.349   1
   1   2  29 683.599 348.415   1
   1  -2  30 271.726 317.459   1
   1  -2  31 462.480 342.380   1
  -1  -3  30 264.271 238.839   1
  -1   3  29-70.1859 64.1391   1
  -1  -3  29 313.335 286.279   1
  -1   3  28 129.639 146.742   1
  -1  -3  28 265.015 230.287   1
  -1   3  27 131.304 202.199   1
  -1  -3  27 836.736 379.769   1
  -1  -3  26 325.164 259.354   1
  -1   3  26 315.620 296.038   1
  -1   3  25 837.279 380.499   1
  -1  -3  25 249.648 183.111   1
  -1   3  24 2338.34 635.009   1
  -1  -3  24 1723.87 513.413   1
  -1   3  23 2897.46 539.093   2
  -1   3  23 2721.00 678.337   1
  -1  -3  23 2507.61 585.185   1
  -1   3  22 174.075 214.595   1
  -1  -3  22 483.728 297.913   1
  -1   3  22 398.546 179.328   2
  -1  -3  21 2409.83 550.016   1
  -1   3  21 1958.87 542.844   1
  -1   3  21 2391.30 476.029   2
  -1  -3  20 1661.86 448.947   1
  -1   3  20 2639.92 477.292   2
  -1   3  20 2349.66 538.004   1
  -1  -3  19 1860.63 479.214   1
  -1   3  19 1377.06 409.451   1
  -1   3  19 1233.20 309.953   2
  -1  -3  18 168.499 109.150   1
  -1   3  18 277.948 167.716   1
  -1   3  18 101.787 103.490   2
  -1  -3  17 911.739 300.172   1
  -1   3  17 766.931 314.347   1
  -1   3  17 398.500 188.515   2
  -1   3  16 6.50923 59.8048   2
  -1  -3  16 50.1447 106.073   1
  -1   3  16-60.6510 56.0326   1
  -1   3  15 2702.99 513.646   1
  -1  -3  15 2320.55 440.082   1
  -1   3  15 2969.86 460.915   2
  -1   3  14 3451.27 553.122   1
  -1  -3  14 3105.55 503.007   1
  -1   3  14 3475.50 492.522   2
  -1  -3  13 1615.84 334.572   1
  -1   3  13 1332.90 293.890   2
  -1   3  13 1557.55 359.488   1
  -1   3  12 332.406 143.143   2
  -1  -3  12 386.457 172.109   1
  -1   3  12 503.013 198.480   1
  -1   3  11 856.562 258.213   1
  -1   3  11 812.839 212.570   2
  -1  -3  11 631.246 201.693   1
  -1   3  10 95.3837 110.629   2
  -1  -3  10 198.455 112.007   1
  -1   3  10 121.278 108.059   1
  -1   3   9 1502.10 295.763   1
   1   3  -9 1151.34 241.943   1
  -1  -3   9 1387.46 284.296   1
  -1   3   9 1261.98 266.145   2
   1   3  -8 8663.31 652.246   1
  -1  -3   8 8084.58 645.823   1
   1  -3  -8 7667.83 656.620   1
  -1   3   8 8310.08 660.552   1
  -1   3   8 9252.79 713.531   2
  -1   3   7 2895.18 365.105   1
  -1   3   7 4054.06 454.941   2
  -1  -3   7 3632.62 419.984   1
   1   3  -7 3284.83 379.246   1
   1  -3  -7 3737.31 427.001   1
   1   3  -6 2972.33 364.849   1
  -1  -3   6 3088.03 367.787   1
  -1   3   6 2787.64 371.255   2
  -1   3   6 2767.18 340.940   1
   1  -3  -6 2656.61 344.470   1
  -1   3   5 12328.5 679.015   1
   1  -3  -5 13124.0 716.968   1
  -1  -3   5 11365.4 702.990   1
  -1   3   5 12344.8 763.278   2
   1   3  -5 13298.8 741.379   1
  -1   3   4 28.0360 48.0380   2
   1   3  -4-25.4716 35.7368   1
   1  -3  -4-13.8847 17.8779   1
  -1   3   4-11.9880 24.2790   1
  -1   3   3 1938.84 232.674   1
   1  -3  -3 1706.19 225.032   1
   1   3  -3 1571.36 241.114   1
   1   3  -3 1890.46 284.877   1
  -1   3   3 1651.58 273.222   2
  -1   3   2 2717.66 250.837   1
  -1   3   2 3235.47 364.322   2
   1  -3  -2 3236.15 289.836   1
   1   3  -2 2885.36 347.050   1
   1   3  -2 3032.45 345.495   1
  -1   3   1 13290.8 712.964   2
   1   3  -1 13542.7 752.176   1
  -1  -3   1 13168.7 746.589   1
  -1   3   1 12823.9 500.670   1
   1  -3  -1 13554.8 542.185   1
  -1   3   0 19651.3 547.122   1
   1   3   0 18426.2 875.651   1
  -1  -3   0 19195.5 911.016   1
  -1   3   0 18686.9 823.953   2
   1  -3   0 19493.7 588.816   1
  -1  -3  -1 1802.69 286.302   1
  -1  -3  -1 1871.28 261.053   3
   1  -3   1 1832.40 166.033   1
  -1   3  -1 2179.09 269.096   2
   1   3   1 2068.10 299.899   1
  -1   3  -1 2077.28 164.413   1
  -1  -3  -2 3036.22 374.500   1
   1   3   2 2764.03 350.818   1
  -1   3  -2 2768.69 187.562   1
  -1   3  -2 2745.15 180.752   1
  -1  -3  -2 2679.94 333.393   3
  -1   3  -2 2674.42 288.816   2
   1   3   3 10398.7 706.945   1
  -1   3  -3 10988.9 408.342   1
  -1   3  -3 10856.7 560.561   2
  -1  -3  -3 10962.0 739.140   1
  -1  -3  -3 10584.6 679.660   3
  -1   3  -3 11138.8 372.075   1
   1  -3   4 2930.43 221.097   1
  -1  -3  -4 2790.75 382.337   1
  -1  -3  -4 2613.29 347.228   3
  -1   3  -4 2486.09 261.554   2
   1   3   4 2755.89 365.816   1
  -1   3  -4 2850.60 204.595   1
   1   3   5 29.2546 38.5861   1
   1  -3   5 0.70531 39.8112   1
  -1  -3  -5 36.7423 74.2721   3
  -1  -3  -5 37.9910 77.1441   1
  -1   3  -5 18.9628 28.6985   1
  -1   3  -6 2078.67 223.497   1
   1  -3   6 2225.41 231.756   1
  -1  -3  -6 1981.55 351.352   1
   1   3   6 1927.85 333.658   1
  -1   3  -7 811.980 156.671   1
   1   3   7 482.415 161.623   1
   1   3   8 177.899 127.395   1
   1  -3   8 372.574 110.157   1
  -1   3  -8 196.188 85.2410   1
   1  -3   9 65.8041 44.3013   1
  -1   3  -9 131.191 82.8230   1
   1   3   9 224.281 132.396   1
   1   3  10 146.256 88.7146   1
  -1   3 -10 115.126 76.9911   1
   1  -3  10 126.751 71.0957   1
   1  -3  11-4.39836 50.6575   1
  -1   3 -11 68.9205 88.3320   1
   1   3  11 112.730 161.574   1
   1   3  12 1090.26 310.639   1
   1  -3  12 853.127 224.927   1
   1   3  13 3391.13 541.863   1
   1  -3  13 3364.48 452.922   1
   1   3  14 567.318 215.920   1
   1  -3  14 543.368 233.386   1
   1  -3  15 7580.74 759.629   1
   1   3  15 7633.21 894.790   1
   1   3  16 10577.3 1062.44   1
   1  -3  16 10776.5 946.395   1
   1  -3  17 861.360 294.316   1
   1   3  17 1241.05 378.209   1
   1  -3  18 303.025 188.406   1
   1   3  18 455.948 232.627   1
   1   3  18 458.102 175.842   2
   1   3  19 231.351 256.442   1
   1  -3  19 239.875 148.953   1
   1   3  19 93.4833 75.9120   2
   1  -3  20-75.2512 132.863   1
   1   3  20-79.6581 99.1401   2
   1   3  20-129.421 129.180   1
   1   3  21 382.033 235.952   1
   1  -3  21 695.480 260.867   1
   1   3  21 858.978 290.450   2
   1   3  22 411.195 260.285   1
   1   3  22 177.462 156.040   2
   1  -3  22 433.710 269.038   1
   1   3  23-156.637 181.382   1
   1   3  23-18.5880 65.6075   2
   1  -3  23-85.8622 77.7899   1
   1   3  24 218.275 196.138   1
   1  -3  24 34.3748 122.621   1
   1  -3  25 13.0266 56.2360   1
   1   3  25 419.523 344.192   1
   1  -3  26-75.6880 175.881   1
   1   3  26-127.582 133.759   1
   1  -3  27 327.168 244.071   1
   1   3  27 269.177 312.994   1
   1   3  28 284.921 281.436   1
   1  -3  28 199.606 197.551   1
   1  -3  29-32.4693 106.154   1
   1  -3  30 25.6988 43.9398   1
  -1  -4  30 227.436 249.120   1
  -1  -4  29 29.2059 155.781   1
  -1   4  28 403.758 370.518   1
  -1  -4  28 346.833 258.083   1
  -1   4  27-12.0586 127.540   1
  -1  -4  27 303.005 258.985   1
  -1   4  26 141.945 255.102   1
  -1  -4  26-11.7431 43.4708   1
  -1  -4  25 225.487 225.303   1
  -1   4  25 56.8757 31.1917   2
  -1   4  24 152.175 157.887   2
  -1   4  24 61.7347 125.973   1
  -1  -4  24 127.859 136.626   1
  -1  -4  23 734.317 360.572   1
  -1   4  23 545.475 293.232   1
  -1   4  23 222.930 134.654   2
  -1   4  22 269.717 230.696   1
  -1   4  22 36.3570 103.298   2
  -1  -4  22-14.1325 55.1457   1
  -1   4  21 1339.35 376.216   2
  -1   4  21 1207.62 370.971   1
  -1  -4  21 1756.70 470.851   1
  -1   4  20 3601.57 597.029   2
  -1  -4  20 4754.52 773.703   1
  -1   4  20 3238.18 664.509   1
  -1   4  19 1202.50 390.527   1
  -1   4  19 920.713 302.219   2
  -1  -4  19 1824.91 459.665   1
  -1   4  18 748.090 321.998   1
  -1  -4  18 891.888 339.852   1
  -1   4  18 880.987 279.997   2
  -1   4  17 149.312 143.675   1
  -1  -4  17 202.383 142.754   1
  -1   4  17 153.044 118.944   2
  -1   4  16 1034.07 306.548   2
  -1   4  16 803.623 293.361   1
  -1  -4  16 975.673 307.662   1
  -1  -4  15-30.3966 31.6058   1
  -1   4  15 27.3783 69.4180   2
  -1   4  14 216.985 147.529   2
  -1  -4  14 264.140 191.372   1
  -1   4  14-98.1613 162.041   1
  -1  -4  13 1305.72 331.822   1
  -1   4  13 963.111 293.695   1
   1   4 -13 908.333 95.9616   2
  -1   4  13 1229.04 301.245   2
  -1  -4  12 778.622 250.483   1
  -1   4  12 1034.32 288.582   1
  -1   4  12 698.246 209.084   2
  -1   4  11-19.7611 47.7828   1
  -1  -4  11 15.5396 80.3839   1
  -1   4  11-33.8253 82.4598   2
  -1   4  10 33.3774 49.6268   1
  -1  -4  10 111.125 109.064   1
  -1   4  10-39.5570 32.0373   2
  -1   4   9 2349.19 392.005   1
  -1  -4   9 2578.11 394.675   1
  -1   4   9 2072.59 373.872   2
  -1   4   8 731.092 213.831   1
  -1   4   8 756.103 228.094   2
  -1  -4   8 612.967 210.259   1
   1   4  -8 874.748 222.298   1
  -1  -4   7 125.405 91.8636   1
  -1   4   7-27.2359 55.8432   1
   1   4  -7 47.4807 76.4915   1
  -1   4   7 9.03130 18.6892   2
   1   4  -6 3432.29 412.583   1
  -1   4   6 3589.99 413.707   1
   1  -4  -6 3907.61 466.881   1
  -1   4   6 3909.70 490.836   2
   1  -4  -5-15.0257 23.7853   1
   1   4  -5 33.6498 42.4713   1
  -1   4   5 44.5572 75.4603   1
  -1   4   5 24.4388 77.9506   2
   1   4  -5 81.7087 64.4697   1
  -1   4   4 968.225 194.711   1
  -1   4   4 1432.59 280.816   2
   1   4  -4 1273.37 261.743   1
   1   4  -4 978.814 216.844   1
   1  -4  -4 1060.59 215.211   1
  -1   4   3 2074.94 265.054   1
  -1   4   3 2526.38 375.487   2
   1   4  -3 2776.34 369.223   1
   1   4  -3 2611.32 357.977   1
   1  -4  -3 2570.52 323.298   1
   1   4  -2 1864.67 320.210   1
   1  -4  -2 1845.21 263.578   1
  -1   4   2 2058.42 331.097   2
  -1   4   2 2195.81 263.304   1
  -1  -4   1 7680.84 567.411   3
  -1   4   1 9707.79 701.303   2
  -1  -4   1 9065.40 691.048   1
  -1   4   1 8778.43 483.869   1
   1  -4  -1 8382.73 518.766   1
   1   4  -1 8600.04 661.725   1
   1   4   0 1420.00 270.947   1
   1  -4   0 1240.31 182.660   1
  -1   4   0 1780.72 286.666   2
  -1   4   0 1678.25 204.225   1
  -1  -4   0 1761.43 273.710   3
  -1  -4   0 1597.08 294.838   1
  -1   4  -1 205.114 71.8514   1
  -1  -4  -1 58.4592 64.2671   3
  -1  -4  -1 5.83752 42.9178   1
  -1   4  -1 103.006 61.3414   2
   1   4   1 238.061 120.723   1
   1  -4   1 145.107 53.4547   1
  -1  -4  -2 426.699 139.580   1
  -1   4  -2 889.763 134.009   1
   1   4   2 558.189 183.837   1
  -1   4  -2 817.939 131.537   1
  -1   4  -2 641.315 164.721   2
  -1  -4  -2 566.079 172.735   3
  -1   4  -3 30342.8 1109.08   2
  -1   4  -3 31095.9 789.901   1
  -1   4  -3 32845.3 834.510   1
  -1  -4  -3 30878.2 1368.66   1
   1   4   3 31507.2 1354.77   1
  -1   4  -4 36735.6 921.197   1
   1   4   4 36442.7 1486.85   1
  -1   4  -4 35990.5 852.073   1
  -1   4  -4 35459.6 1150.93   2
   1   4   5 16968.7 1028.62   1
  -1   4  -5 17329.0 621.012   1
  -1   4  -5 17641.4 792.017   2
  -1   4  -5 18554.9 704.982   1
  -1   4  -6 3036.74 278.843   1
   1   4   6 3186.98 447.021   1
  -1   4  -6 2659.53 302.920   2
   1  -4   6 3141.63 294.364   1
   1  -4   7 226.190 87.1434   1
  -1   4  -7 174.326 71.5044   1
   1   4   7 109.052 43.2035   1
  -1   4  -8 124.081 68.0781   1
   1  -4   8 6.24082 52.8839   1
   1   4   8 82.6936 74.4840   1
  -1   4  -9 2681.60 319.335   1
   1  -4   9 2574.94 328.635   1
   1   4   9 2877.33 471.640   1
  -1   4 -10 156.527 75.7804   1
   1  -4  10 216.469 102.346   1
   1   4  10 106.562 44.3008   1
   1  -4  11 1254.43 252.416   1
  -1   4 -11 974.564 214.657   1
   1   4  11 1244.28 315.986   1
   1   4  12 2561.54 491.590   1
   1  -4  12 2327.23 365.063   1
  -1   4 -12 2218.63 342.258   1
   1   4  13 442.740 206.811   1
   1  -4  13 161.274 87.0165   1
   1   4  14 67.1225 133.638   1
   1  -4  14 256.546 161.615   1
   1   4  15 805.431 277.115   1
   1  -4  15 656.401 223.591   1
   1  -4  16 47.6384 71.8696   1
   1   4  16 163.321 151.870   1
   1   4  17 2464.01 539.881   1
   1  -4  17 1696.23 393.324   1
   1  -4  18 1928.46 439.702   1
   1   4  18 1240.65 328.909   2
   1   4  19 329.863 155.348   1
   1  -4  19 455.340 235.467   1
   1   4  19 668.477 270.701   2
   1   4  20 2191.89 474.277   2
   1  -4  20 2644.72 534.408   1
   1   4  20 2690.68 627.867   1
   1   4  21 2503.89 516.900   2
   1   4  21 1742.39 522.287   1
   1  -4  21 2145.93 483.610   1
   1  -4  22 73.3105 63.8548   1
   1   4  22 68.2805 29.7883   1
   1   4  23 945.269 403.625   1
   1  -4  23 2108.81 499.372   1
   1   4  23 1484.99 406.340   2
   1  -4  24 98.7368 142.695   1
   1   4  24 206.736 255.983   1
   1   4  24 241.576 174.801   2
   1  -4  25 29.7262 103.059   1
   1   4  25 251.698 243.966   1
   1  -4  26 46.4853 160.688   1
   1   4  26-32.7641 118.397   1
   1  -4  27-135.641 175.546   1
   1   4  27 171.204 210.963   1
  -1  -5  29 409.672 281.611   1
  -1  -5  28 132.087 74.2730   1
  -1  -5  27-50.9750 182.709   1
  -1   5  27 57.1687 128.238   1
  -1   5  26 156.711 25.2225   1
  -1  -5  26 707.753 358.353   1
  -1   5  25 2813.66 614.288   2
  -1   5  25 2170.34 609.778   1
  -1  -5  25 1755.31 514.605   1
  -1   5  24 519.493 253.302   2
  -1  -5  24 244.599 195.651   1
  -1   5  24 94.2939 115.585   1
  -1   5  23 1690.86 443.481   2
  -1   5  23 1438.18 514.886   1
  -1  -5  23 635.961 298.355   1
  -1  -5  22 2930.01 638.926   1
  -1   5  22 1774.44 464.516   2
  -1   5  22 2091.69 567.555   1
  -1  -5  21 173.427 185.224   1
  -1   5  21 229.844 186.282   2
  -1   5  21-24.1350 100.259   1
  -1  -5  20 386.037 263.601   1
  -1   5  20 109.444 216.908   1
  -1   5  20 18.2409 36.7557   2
  -1  -5  19 60.8576 188.614   1
  -1   5  19 330.355 211.237   1
  -1   5  19 204.627 173.503   2
  -1   5  18 911.938 310.442   2
  -1   5  18 376.542 223.509   1
  -1  -5  18 235.165 204.672   1
  -1   5  17 170.415 136.921   1
  -1  -5  17 312.023 164.349   1
  -1   5  17 537.348 240.892   2
  -1   5  16 2210.95 474.682   2
  -1  -5  16 2944.23 531.916   1
  -1   5  16 3183.00 590.397   1
  -1   5  15-38.6268 60.0022   1
  -1  -5  15 81.8643 80.4076   1
  -1   5  15 44.8724 84.5694   2
  -1   5  14 520.123 216.047   1
   1   5 -14 937.767 111.570   2
  -1   5  14 745.628 273.863   2
  -1   5  13 102.865 124.848   2
  -1   5  13 370.177 196.965   1
   1   5 -13 78.8574 53.4653   2
  -1  -5  13 288.620 167.117   1
  -1  -5  12 1011.18 317.723   1
  -1   5  12 1062.69 278.308   1
  -1   5  12 878.030 291.165   2
   1   5 -12 1132.67 193.070   2
  -1   5  11 3799.73 548.786   1
  -1  -5  11 3930.29 539.146   1
  -1   5  11 2747.58 498.901   2
  -1   5  10 2164.86 393.010   1
  -1   5  10 2246.15 438.867   2
  -1  -5  10 2456.74 422.233   1
  -1   5   9 225.643 141.189   2
  -1  -5   9 552.073 210.352   1
  -1   5   9 672.119 196.490   1
  -1   5   8 21.3860 79.8295   1
  -1   5   8 132.600 130.025   2
   1   5  -8-29.0989 76.7015   1
  -1   5   7 4146.19 562.245   2
  -1   5   7 4417.31 516.105   1
   1   5  -7 3500.40 487.326   1
   1   5  -6 1668.49 338.562   1
  -1   5   6 1290.45 272.509   1
  -1   5   6 1111.44 283.244   2
   1  -5  -5 286.728 121.778   1
   1   5  -5 286.494 149.300   1
   1   5  -5 404.260 159.823   1
  -1   5   5 613.243 172.571   1
  -1   5   5 713.867 233.107   2
   1  -5  -4 8272.11 667.343   1
   1   5  -4 8750.73 739.190   1
  -1   5   4 9035.46 654.402   1
  -1   5   4 8193.56 758.167   2
   1   5  -4 8413.41 688.590   1
   1   5  -3 909.063 249.096   1
   1  -5  -3 1943.03 313.192   1
  -1   5   3 1304.73 233.992   1
   1   5  -3 1276.58 272.519   1
  -1   5   3 1794.13 346.583   2
   1   5  -2 6567.21 623.089   1
  -1   5   2 7041.93 678.505   2
  -1  -5   2 5919.85 548.229   3
   1   5  -2 6355.63 616.026   1
  -1   5   2 6204.85 495.469   1
   1  -5  -2 6304.49 539.783   1
  -1  -5   1 8.38684 64.6618   1
   1   5  -1 73.1707 62.8427   1
  -1   5   1-25.2281 56.5337   1
  -1   5   1-30.1898 88.6638   2
   1  -5  -1 42.6390 44.8252   1
   1   5   0 3894.28 508.712   1
   1  -5   0 3984.85 382.484   1
  -1   5   0 3284.44 446.385   2
  -1   5   0 3775.69 358.133   1
   1  -5   1 244.479 96.3355   1
   1   5   1 501.003 195.258   1
  -1   5  -1 488.010 125.147   1
  -1   5  -1 757.454 212.907   2
  -1   5  -2-3.12387 41.3368   1
   1   5   2 17.9859 61.1582   1
  -1   5  -2-42.2122 60.5373   2
  -1   5  -2-3.32205 8.02684   1
  -1   5  -3 646.982 144.764   1
  -1   5  -3 712.826 189.207   2
  -1   5  -3 675.271 143.039   1
   1   5   3 1011.08 272.887   1
  -1   5  -4 822.379 162.454   1
   1   5   4 803.829 241.518   1
  -1   5  -4 686.002 192.001   2
  -1   5  -4 525.941 121.595   1
  -1   5  -5 115.153 68.4564   1
  -1   5  -5 2.44215 56.2155   2
  -1   5  -5 38.3504 16.4568   1
  -1   5  -6 3508.93 328.445   1
  -1   5  -6 3468.71 388.924   2
   1   5   6 3735.67 527.812   1
  -1   5  -6 3798.20 368.829   1
   1   5   7 350.958 148.880   1
  -1   5  -7 177.731 85.9408   2
  -1   5  -7 459.549 141.195   1
  -1   5  -7 256.172 102.683   1
   1   5   8 4131.62 579.094   1
  -1   5  -8 4325.15 391.255   1
   1   5   9 1550.37 369.546   1
  -1   5  -9 921.608 193.836   1
   1  -5   9 1038.38 206.720   1
  -1   5 -10 477.806 149.465   1
   1  -5  10 677.574 183.151   1
   1   5  11 63.0113 47.3715   1
  -1   5 -11 41.8194 32.2191   1
  -1   5 -12 654.657 185.429   1
   1  -5  12 829.042 231.613   1
   1   5  12 855.794 287.702   1
   1   5  13 1453.68 380.798   1
   1  -5  13 1699.25 333.646   1
   1  -5  14 1005.13 271.857   1
   1   5  14 516.445 225.142   1
   1  -5  15 1264.48 305.147   1
   1   5  15 1668.38 443.013   1
   1   5  16 82.8105 127.552   1
   1  -5  16 154.736 153.049   1
   1  -5  17 1738.51 383.972   1
   1   5  17 1891.70 487.905   1
   1   5  18 761.760 297.112   2
   1   5  18 433.411 230.028   1
   1  -5  18 586.937 206.528   1
   1  -5  19 194.456 152.503   1
   1   5  19 574.012 310.073   1
   1   5  19 341.180 170.294   2
   1   5  20 4288.87 797.701   1
   1   5  20 4332.44 719.108   2
   1  -5  20 5085.25 740.161   1
   1   5  21 95.3536 110.667   2
   1  -5  21-84.8986 108.177   1
   1   5  21-46.7952 101.788   1
   1  -5  22 2778.71 574.380   1
   1   5  22 2610.76 675.647   1
   1   5  22 1691.47 459.692   2
   1   5  23 991.202 413.470   1
   1   5  23 1099.65 364.983   2
   1  -5  23 915.552 337.031   1
   1   5  24 311.763 202.047   2
   1   5  24 143.408 159.065   1
   1  -5  24 436.649 274.205   1
   1   5  25 441.667 336.539   1
   1   5  25 120.139 17.7893   2
   1   5  26-65.7405 149.333   1
  -1   6  26 559.768 328.451   2
  -1   6  26 630.153 334.969   1
  -1  -6  26 1150.93 408.410   1
  -1   6  25 356.623 223.633   2
  -1  -6  25 305.379 218.001   1
  -1  -6  24 368.072 228.618   1
  -1   6  24 127.038 120.583   1
  -1   6  24 270.272 217.483   2
  -1  -6  23 949.644 383.632   1
  -1   6  23 431.714 180.599   2
  -1   6  23 407.393 185.628   1
  -1  -6  22 1646.61 498.414   1
  -1   6  22 2150.88 547.612   2
  -1   6  21-98.0955 189.460   1
  -1   6  21 118.084 114.460   2
  -1  -6  21 431.665 263.082   1
  -1  -6  20 1130.65 373.236   1
  -1   6  20 939.377 386.532   1
  -1   6  20 921.582 356.872   2
  -1   6  19-38.5196 26.5246   2
  -1   6  19 152.786 156.194   1
  -1  -6  19 93.8957 128.354   1
  -1   6  18 429.650 252.837   2
  -1  -6  18 445.517 233.615   1
  -1   6  18 196.174 134.412   1
  -1  -6  17 347.619 184.104   1
  -1   6  17 205.711 164.579   2
  -1   6  17 268.360 158.394   1
  -1   6  16 2307.74 512.497   2
  -1   6  16 3377.61 628.299   1
  -1  -6  16 2839.19 551.307   1
  -1   6  15-76.9019 163.788   1
  -1  -6  15 111.960 108.583   1
  -1   6  15 24.8923 59.4806   2
   1   6 -14 711.511 141.479   2
  -1   6  14 862.765 324.879   1
  -1  -6  14 845.848 286.866   1
  -1   6  14 372.103 201.723   2
   1   6 -13 17.9931 48.0102   2
  -1  -6  13 3.18524 45.6671   1
  -1   6  13-52.7717 110.014   1
  -1   6  13 61.7080 118.273   2
  -1   6  12 598.387 261.051   1
  -1  -6  12 348.103 170.121   1
   1   6 -12 336.424 121.310   2
  -1   6  12 73.8771 89.2522   2
  -1   6  11 990.889 322.652   2
  -1   6  11 668.612 252.404   1
   1   6 -10 1349.90 355.617   1
  -1   6  10 868.495 313.336   2
  -1   6  10 1160.33 296.450   1
  -1   6   9 400.921 189.475   1
  -1   6   9 422.691 217.521   2
   1   6  -9 648.317 226.515   1
   1   6  -8 1644.95 337.669   1
  -1   6   8 1702.58 402.031   2
  -1   6   8 1662.93 356.545   1
  -1   6   7 850.306 244.700   1
   1   6  -7 773.268 235.682   1
  -1   6   7 558.387 255.285   2
   1   6  -6 4338.60 563.782   1
  -1   6   6 4438.33 620.667   2
  -1   6   6 3730.53 492.376   1
   1   6  -5 1497.77 337.213   1
  -1   6   5 1231.86 334.666   2
  -1   6   5 1318.76 287.334   1
  -1   6   4 1565.21 300.012   1
  -1   6   4 1205.67 294.886   2
   1   6  -4 1824.45 367.451   1
  -1   6   3 2396.71 446.511   2
  -1   6   3 1666.63 294.647   1
   1  -6  -3 2129.27 354.848   1
   1   6  -3 2242.74 393.389   1
  -1   6   2 64.9262 68.6080   2
  -1   6   2 28.1371 77.3796   1
   1   6  -2-23.2581 83.8010   1
   1  -6  -2 209.176 117.223   1
   1  -6  -1 344.773 135.044   1
   1   6  -1 133.649 53.0288   1
  -1   6   1 246.540 119.335   2
  -1   6   1 332.265 122.374   1
   1  -6   0 4775.73 477.695   1
  -1   6   0 4420.40 575.826   2
  -1   6   0 4408.95 428.873   1
   1   6   0 3879.22 522.648   1
  -1   6  -1 1109.01 216.954   1
  -1   6  -1 1101.29 278.657   2
   1   6   1 1023.00 265.534   1
   1   6   2 3160.27 490.011   1
  -1   6  -2 4382.65 542.357   2
  -1   6  -2 3406.70 364.435   1
  -1   6  -2 3469.06 360.846   1
   1   6   3 1557.40 348.056   1
  -1   6  -3 1343.00 220.938   1
  -1   6  -3 1185.40 209.690   1
  -1   6  -3 1674.64 324.467   2
   1   6   4 1597.04 356.720   1
  -1   6  -4 2855.34 422.163   2
  -1   6  -4 2107.24 289.193   1
  -1   6  -4 2211.73 276.481   1
   1   6   5 224.571 149.580   1
  -1   6  -5 381.316 168.838   2
  -1   6  -5 178.846 84.9315   1
  -1   6  -5 430.163 113.701   1
  -1   6  -6 282.092 94.4853   1
   1   6   6 643.243 226.907   1
  -1   6  -6 679.665 162.564   1
  -1   6  -6 465.054 155.370   2
   1   6   7 2262.06 466.288   1
  -1   6  -7 2122.62 282.353   1
  -1   6  -7 2563.65 330.735   1
  -1   6  -7 2257.39 336.879   2
   1   6   8 308.365 195.058   1
  -1   6  -8 172.479 105.548   1
  -1   6  -8 179.032 95.0713   1
  -1   6  -8 307.627 131.323   2
  -1   6  -9 1902.39 279.054   1
  -1   6  -9 2391.11 338.662   2
   1   6   9 1689.87 394.845   1
  -1   6  -9 2385.84 344.842   1
  -1   6 -10 1884.27 290.765   1
   1   6  10 1929.22 439.707   1
  -1   6 -10 1618.61 287.395   1
  -1   6 -11 702.499 196.966   1
   1   6  11 548.658 242.441   1
   1   6  12 193.563 291.099   1
   1  -6  12 201.479 113.040   1
   1   6  13 2878.97 588.536   1
   1  -6  13 2107.03 376.245   1
   1   6  14 89.4407 169.618   1
   1  -6  14 85.6720 82.9479   1
   1   6  15 335.857 205.760   1
   1  -6  15 181.866 134.574   1
   1   6  16 343.849 282.123   1
   1  -6  16 687.838 236.658   1
   1  -6  17 986.696 306.873   1
   1   6  17 2000.41 506.987   2
   1   6  17 1058.41 381.410   1
   1   6  18 210.203 190.329   2
   1   6  18 63.4414 105.877   1
   1  -6  18 101.727 110.336   1
   1  -6  19 369.665 174.814   1
   1   6  19 237.558 148.944   2
   1  -6  20-94.4228 59.5412   1
   1   6  20 197.392 175.543   2
   1   6  20 22.9476 163.124   1
   1   6  21 758.324 375.289   1
   1   6  21 1280.27 425.624   2
   1   6  22 145.990 230.222   1
   1   6  22-89.0518 148.028   2
   1   6  23 885.676 374.260   2
   1   6  23 421.957 269.965   1
   1   6  24 798.661 334.802   2
   1   6  24 863.925 417.337   1
   1   6  25-3.68041 160.049   1
   1   6  25-31.5470 40.6196   2
  -1   7  26-117.937 118.727   2
  -1   7  25 453.171 322.288   2
  -1   7  25 28.6696 101.033   1
  -1   7  24 468.582 309.103   2
  -1   7  24 524.866 333.213   1
  -1   7  23 128.529 209.894   1
  -1   7  23 258.926 163.176   2
  -1  -7  22 199.062 206.980   1
  -1   7  22-30.5507 93.1004   2
  -1   7  22 232.224 244.219   1
  -1  -7  21 384.080 233.620   1
  -1   7  21-43.2625 129.736   2
  -1   7  21 80.0622 140.581   1
  -1   7  20 303.831 212.030   2
  -1   7  20 28.7213 141.850   1
  -1  -7  20 235.163 166.686   1
  -1  -7  19 56.8997 72.9513   1
  -1   7  19-54.7461 132.893   1
  -1   7  19 99.2019 256.297   2
  -1   7  18 551.111 268.380   2
  -1   7  18 1339.66 489.862   1
  -1  -7  18 965.754 340.814   1
  -1   7  17 438.592 254.551   1
  -1  -7  17 239.127 203.337   1
  -1   7  17 399.505 224.776   2
  -1  -7  16 386.667 233.237   1
  -1   7  16 191.363 137.753   2
  -1   7  16 18.4425 67.1956   1
  -1   7  15-14.1916 79.1898   1
  -1   7  15-116.479 160.820   2
   1   7 -14 456.159 258.682   1
  -1   7  14-132.821 146.619   2
  -1   7  14 275.886 185.819   1
  -1   7  13 93.9941 92.9886   1
   1   7 -13 0.85995 20.6307   2
  -1   7  13-81.9525 96.9292   2
  -1   7  12 1869.52 499.478   2
   1   7 -12 1666.95 298.612   2
   1   7 -12 1992.31 450.449   1
  -1   7  12 1563.61 391.259   1
  -1   7  11 8.63782 121.676   1
   1   7 -11-1.70352 96.8764   1
   1   7 -11-15.4846 75.6603   2
  -1   7  11-131.708 151.265   2
  -1   7  10 1116.04 376.018   2
   1   7 -10 1022.25 244.055   2
   1   7 -10 1504.06 395.745   1
  -1   7  10 615.058 244.400   1
  -1   7   9 276.971 249.310   2
  -1   7   9 108.521 140.966   1
   1   7  -9 83.6591 111.045   1
  -1   7   8 3154.90 518.914   1
   1   7  -8 3336.50 540.198   1
  -1   7   8 3263.03 578.333   2
   1   7  -7 77.4009 39.7338   1
  -1   7   7 115.610 142.061   2
  -1   7   7 151.339 105.387   1
   1   7  -6 8131.71 826.750   1
  -1   7   6 7240.85 729.361   1
  -1   7   6 8546.59 954.649   2
   1   7  -5 7529.66 788.588   1
  -1   7   5 6488.25 663.775   1
  -1   7   5 6447.17 817.169   2
   1   7  -4 22642.8 1349.70   1
  -1   7   4 20405.2 1136.81   1
  -1   7   4 23174.9 1528.24   2
  -1   7   3 8067.70 697.894   1
   1   7  -3 7366.18 775.763   1
  -1   7   3 8241.67 886.248   2
  -1   7   2 19.0969 57.7778   1
   1   7  -2-50.8557 27.6715   1
  -1   7   2-131.425 137.337   2
   1   7  -1 9173.63 867.357   1
  -1   7   1 8323.86 661.275   1
   1  -7  -1 8541.04 728.451   1
  -1   7   1 7125.73 805.737   2
  -1   7   0 2448.75 346.112   1
  -1   7   0 2174.50 432.565   2
   1   7   0 2043.36 409.876   1
   1  -7   0 1562.13 302.081   1
  -1   7  -1 1518.83 360.718   2
  -1   7  -1 1307.95 251.945   1
   1   7   1 1201.34 308.314   1
  -1   7  -1 1085.32 251.834   1
  -1   7  -2 477.512 143.860   1
  -1   7  -2 445.819 197.517   2
   1   7   2 378.112 192.309   1
  -1   7  -2 234.865 88.8899   1
  -1   7  -3 51.6857 59.9016   1
  -1   7  -3 43.1452 72.1297   2
  -1   7  -3 62.4543 60.8265   1
   1   7   3 91.9545 124.555   1
   1   7   4 2894.83 510.534   1
  -1   7  -4 2552.46 321.405   1
  -1   7  -4 2421.60 430.233   2
  -1   7  -4 2666.85 345.681   1
  -1   7  -5 762.216 171.324   1
  -1   7  -5 796.582 175.668   1
  -1   7  -5 853.739 234.624   2
   1   7   5 1103.05 331.117   1
  -1   7  -6 2290.90 306.170   1
  -1   7  -6 2777.98 434.026   2
   1   7   6 2900.78 517.544   1
  -1   7  -6 3158.38 384.905   1
  -1   7  -7 59.6354 59.9598   1
  -1   7  -7 44.6267 78.1843   2
  -1   7  -7 130.079 55.3772   1
  -1   7  -8 99.0853 68.4019   1
   1   7   8 253.602 161.970   1
  -1   7  -8 403.888 193.279   2
  -1   7  -9 1159.93 253.793   2
  -1   7  -9 905.461 221.676   1
   1   7   9 860.860 302.619   1
   1   7  10 515.575 215.030   1
  -1   7 -10 688.283 209.689   1
   1   7  11 437.126 234.834   1
  -1   7 -11 84.6160 100.315   1
   1   7  12 5407.84 797.328   1
  -1   7 -12 2945.32 451.954   1
   1   7  13 4023.40 732.972   1
  -1   7 -13 3423.76 506.408   1
   1   7  14 3253.96 672.443   1
  -1   7 -14 2665.07 457.779   1
   1   7  15 81.0754 36.3790   1
   1   7  15 176.458 220.697   2
   1   7  16 1262.69 430.934   1
   1   7  16 1341.96 397.988   2
   1   7  17 265.255 173.193   1
   1   7  17-1.29130 30.2325   2
   1   7  18 1331.79 442.250   2
   1   7  18 1026.00 406.912   1
   1   7  19 188.015 252.603   1
   1   7  19 218.462 217.793   2
   1   7  20 29.1589 115.872   1
   1   7  20 76.2940 116.193   2
   1   7  21 111.294 171.397   1
   1   7  21 254.232 223.064   2
   1   7  22 180.404 211.102   1
   1   7  22-124.273 182.416   2
   1   7  23-23.0201 164.792   1
   1   7  23 465.684 280.922   2
   1   7  24 1011.41 427.191   2
   1   7  24 165.657 198.746   1
   1   7  25 77.4522 97.3141   2
   1   7  26 263.850 196.356   2
  -1   8  25 85.9293 167.361   2
  -1   8  24 184.885 130.466   2
  -1   8  24 228.589 202.814   1
  -1   8  23 230.220 320.202   2
  -1   8  23 217.684 254.621   1
  -1   8  22 669.868 352.170   2
  -1   8  22 645.941 338.361   1
  -1   8  21 218.195 236.970   1
  -1   8  21-95.9300 171.713   2
  -1   8  20 2590.19 664.734   1
  -1   8  20 1399.44 501.778   2
  -1   8  19 143.464 187.725   1
  -1   8  19-232.962 215.057   2
  -1   8  18 146.994 248.535   1
   1   8 -18 240.073 233.539   1
  -1   8  18 131.055 78.9237   2
   1   8 -17 412.022 279.759   1
  -1   8  17 373.645 228.956   2
  -1   8  17 643.828 307.304   1
   1   8 -16 321.016 245.065   1
  -1   8  16-6.20374 180.009   1
  -1   8  16-162.969 207.039   2
  -1   8  15 440.837 232.204   1
   1   8 -15 417.227 259.148   1
  -1   8  15 237.253 269.961   2
  -1   8  14 957.330 413.052   1
   1   8 -14 156.466 148.955   1
  -1   8  14 604.880 313.127   2
  -1   8  13 2.56693 108.343   2
  -1   8  13-40.0288 172.284   1
   1   8 -13 150.109 133.937   1
  -1   8  12 68.7658 95.0655   1
   1   8 -12 502.221 258.743   1
  -1   8  12 396.130 250.653   2
   1   8 -12 242.811 131.713   2
   1   8 -11-42.5351 44.4449   1
  -1   8  11 65.3011 124.555   1
   1   8 -11 39.8654 46.8491   2
  -1   8  11 26.7771 130.586   2
   1   8 -10 1774.27 418.999   1
  -1   8  10 1792.13 421.990   1
   1   8 -10 1635.05 352.896   2
  -1   8  10 1683.57 508.686   2
  -1   8   9 60.2999 42.6464   1
   1   8  -9 261.906 159.908   2
  -1   8   9 93.9479 154.568   2
   1   8  -9 63.8288 92.1006   1
  -1   8   8 3001.13 515.959   1
   1   8  -8 3666.72 550.469   2
  -1   8   8 3257.58 641.920   2
   1   8  -8 2713.84 520.277   1
  -1   8   7 400.679 293.036   2
  -1   8   7 112.796 54.7069   1
   1   8  -7 106.940 113.806   1
  -1   8   6 819.195 261.962   1
   1   8  -6 558.663 202.919   1
  -1   8   6 371.123 191.355   2
  -1   8   5 328.111 129.187   1
   1   8  -5 314.967 178.417   1
  -1   8   5 413.675 205.273   2
  -1   8   4 5609.20 634.480   1
   1   8  -4 5872.33 739.711   1
  -1   8   4 6089.79 825.359   2
   1   8  -3 8196.33 866.618   1
  -1   8   3 7911.99 734.243   1
  -1   8   3 7869.47 934.085   2
  -1   8   2 3203.65 452.625   1
   1   8  -2 2887.14 506.928   1
  -1   8   2 3667.84 631.868   2
  -1   8   1 305.721 150.418   1
   1   8  -1 253.453 127.235   1
  -1   8   1 428.788 193.832   2
   1   8   0 3781.37 597.582   1
  -1   8   0 3453.18 435.391   1
  -1   8   0 4821.45 706.620   2
  -1   8  -1 4909.85 536.643   1
   1   8   1 4125.44 624.952   1
  -1   8  -2 1644.41 297.703   1
   1   8   2 1487.43 372.288   1
  -1   8  -2 1482.98 393.199   2
  -1   8  -3 125.310 77.7921   1
  -1   8  -3 80.9178 33.1448   2
   1   8   3 207.819 170.583   1
   1   8   4 491.165 237.741   1
  -1   8  -4 268.936 145.625   2
  -1   8  -4 346.044 141.504   1
   1   8   5 8.03270 84.6227   1
  -1   8  -5-5.30879 58.3520   2
  -1   8  -5 5.33326 9.30684   1
   1   8   6 127.467 130.948   1
  -1   8  -6 163.618 84.4654   1
  -1   8  -6 215.176 145.307   2
  -1   8  -7 768.843 255.283   2
  -1   8  -7 1001.64 229.496   1
   1   8   7 1035.14 322.257   1
  -1   8  -8 1472.70 286.727   1
  -1   8  -8 1329.32 336.243   2
   1   8   8 1353.41 390.348   1
  -1   8  -9 103.394 92.4680   1
   1   8   9-16.6044 95.9649   1
  -1   8  -9 187.550 116.525   2
   1   8  10 3500.00 655.678   1
   1   8  11 2218.23 522.080   1
   1   8  12 1756.09 497.372   1
   1   8  13-188.072 192.294   2
   1   8  13 178.169 214.896   1
   1   8  14 1815.35 568.516   2
   1   8  14 1684.65 517.029   1
   1   8  15 60.0484 172.255   1
   1   8  15 288.688 201.362   2
   1   8  16 772.074 383.588   2
   1   8  16 861.763 380.222   1
   1   8  17-20.1500 97.6638   1
   1   8  17 394.081 303.341   2
   1   8  18 339.488 215.842   2
   1   8  18 112.878 108.033   1
   1   8  19 258.212 230.561   1
   1   8  19 460.574 273.796   2
   1   8  20 272.792 156.756   1
   1   8  20-104.653 46.2578   2
   1   8  21 136.079 255.695   1
   1   8  21 311.672 315.145   2
   1   8  22 894.896 355.500   2
   1   8  22 572.844 387.159   1
   1   8  23-30.2334 115.321   2
   1   8  24 647.027 347.518   2
  -1   9  22-311.887 236.158   1
  -1   9  22 153.421 219.051   2
  -1   9  21 76.6410 147.050   1
  -1   9  21 366.884 252.677   2
  -1   9  20 100.896 79.9199   1
  -1   9  20 191.609 157.008   2
  -1   9  19 770.145 356.505   1
  -1   9  19 404.985 260.431   2
  -1   9  18 114.238 212.990   1
  -1   9  18 103.851 192.197   2
  -1   9  17-256.002 184.536   1
  -1   9  17 196.481 161.631   2
  -1   9  16 447.910 194.485   1
  -1   9  16-99.3026 202.965   2
  -1   9  15 645.906 309.359   1
  -1   9  15 5.98991 164.444   2
  -1   9  14 1260.62 436.467   1
  -1   9  14 1261.45 485.790   2
   1   9 -13-143.967 143.459   1
  -1   9  13 237.402 210.399   1
  -1   9  13 57.7831 101.463   2
   1   9 -12 118.808 155.294   1
  -1   9  12 100.792 209.547   1
  -1   9  12 138.014 123.747   2
   1   9 -11 19.3345 56.3567   1
   1   9 -11 111.664 76.3910   2
  -1   9  11-129.117 170.146   2
  -1   9  10 84.2891 47.0266   1
   1   9 -10-4.79408 27.7467   2
  -1   9   9 274.920 189.710   1
  -1   9   9 25.1140 157.796   2
   1   9  -9 275.852 162.246   1
   1   9  -9 99.5897 110.143   2
   1   9  -8-24.3321 93.4091   1
   1   9  -8 253.441 179.077   2
  -1   9   8 57.6771 175.051   1
  -1   9   8 113.529 231.216   2
   1   9  -7 652.825 285.853   1
  -1   9   7 621.059 245.786   1
   1   9  -7 243.550 152.242   2
   1   9  -6 1187.20 363.170   1
  -1   9   6 1563.87 376.250   1
  -1   9   6 1553.72 490.760   2
   1   9  -6 1651.19 422.582   2
   1   9  -5 285.264 137.617   2
  -1   9   5 59.9143 82.9044   1
   1   9  -5 42.4298 76.8803   1
  -1   9   5-121.190 166.198   2
   1   9  -4 2358.23 514.974   2
  -1   9   4 3915.23 576.476   1
  -1   9   4 3309.98 641.933   2
   1   9  -4 2881.67 540.943   1
  -1   9   3 92.8088 100.310   1
   1   9  -3 58.6331 136.215   1
  -1   9   3 425.269 316.008   2
   1   9  -2 1651.84 405.199   1
  -1   9   2 1387.06 305.986   1
  -1   9   2 1358.15 416.082   2
  -1   9   1 630.866 182.759   1
   1   9  -1 1135.55 349.603   1
  -1   9   1 732.737 290.637   2
   1   9   0 18.2788 154.892   1
  -1   9   0 63.1104 179.281   2
  -1   9   0-18.4744 37.7496   1
   1   9   1 56.5206 85.1300   1
  -1   9  -1-20.1660 35.1779   1
  -1   9  -1-1.01170 66.9948   2
  -1   9  -2 78.8401 82.7196   1
   1   9   2 98.2527 45.3296   1
  -1   9  -2 173.422 155.441   2
   1   9   3 1997.83 470.946   1
  -1   9  -3 2603.56 536.918   2
  -1   9  -3 2425.25 376.052   1
   1   9   4 225.759 155.183   1
  -1   9  -4 482.080 205.186   2
   1   9   5-133.218 190.515   1
  -1   9  -5-22.2763 116.527   2
  -1   9  -6 484.547 234.711   2
   1   9   6 928.639 315.637   1
  -1   9  -7 81.0857 136.428   2
   1   9   7 143.722 151.613   1
  -1   9  -8-1.63433 33.1373   2
   1   9   8 904.395 343.959   1
  -1   9  -9 522.597 201.953   2
   1   9   9 487.323 209.327   1
   1   9   9 533.238 339.177   2
   1   9  10 32.1649 112.259   1
   1   9  10 1474.31 545.083   2
   1   9  11-60.4045 69.5077   1
   1   9  11 88.3057 151.348   2
   1   9  12 882.515 381.932   1
   1   9  12 968.671 391.511   2
   1   9  13-9.39508 68.8444   1
   1   9  13 304.490 251.770   2
   1   9  14 1743.26 555.613   2
   1   9  14 945.139 404.800   1
   1   9  15-27.3881 50.0571   1
   1   9  15 213.361 124.015   2
   1   9  16 284.156 208.595   2
   1   9  16 379.221 306.334   1
   1   9  17-10.8695 111.460   1
   1   9  17 378.237 235.067   2
   1   9  18 1291.12 507.504   1
   1   9  18 426.840 320.781   2
   1   9  19 380.417 250.489   1
   1   9  19-152.383 205.966   2
   1   9  20 7.03337 116.438   1
   1   9  20 154.784 214.770   2
   1   9  21-122.682 221.909   2
  -1  10  20 179.787 283.315   1
  -1  10  19 97.8929 176.311   1
  -1  10  18 747.277 367.424   2
  -1  10  18 206.875 260.268   1
  -1  10  17 158.987 167.030   1
  -1  10  17 483.642 336.593   2
  -1  10  16 90.6072 26.0822   1
  -1  10  16-1.71062 84.0092   2
  -1  10  15 258.387 198.860   1
  -1  10  15 227.403 223.517   2
  -1  10  14 497.146 290.018   2
  -1  10  14 433.220 253.402   1
  -1  10  13 358.601 248.731   1
  -1  10  13 136.305 234.460   2
  -1  10  12 98.9233 78.9536   1
  -1  10  12 184.210 281.213   2
  -1  10  11-121.570 214.361   2
  -1  10  11 375.886 224.088   1
  -1  10  10 375.151 223.737   1
  -1  10  10 524.343 304.905   2
  -1  10   9 356.540 218.225   1
   1  10  -9 701.133 280.993   2
  -1  10   9 919.324 338.934   2
  -1  10   8 207.125 192.546   1
  -1  10   8 506.896 332.040   2
   1  10  -8 291.693 163.943   2
   1  10  -7 146.448 117.110   1
   1  10  -7 177.086 179.943   2
  -1  10   7 144.071 136.408   1
  -1  10   7 411.548 276.543   2
  -1  10   6 131.109 154.988   1
   1  10  -6-78.5808 141.544   1
   1  10  -6-27.0502 133.567   2
  -1  10   6-61.2597 166.847   2
   1  10  -5 860.615 335.313   2
  -1  10   5 950.127 392.911   2
  -1  10   5 1171.53 363.639   1
   1  10  -5 655.637 262.858   1
  -1  10   4 78.7333 123.508   1
  -1  10   4 234.221 171.223   2
   1  10  -4 380.067 200.480   1
   1  10  -4 179.232 166.687   2
   1  10  -3 271.701 168.484   1
  -1  10   3 534.688 264.478   2
   1  10  -3 351.037 230.527   2
   1  10  -2 524.463 225.796   2
   1  10  -2 986.673 344.861   1
  -1  10   2 913.477 383.709   2
   1  10  -1 393.451 268.632   2
   1  10  -1-32.7462 157.570   1
  -1  10   1 237.860 174.136   2
   1  10   0 1069.90 389.001   2
   1  10   0 1202.68 380.550   1
  -1  10   0 1243.38 401.172   2
   1  10   1 678.660 332.168   2
   1  10   1 471.679 266.488   1
  -1  10  -1 339.640 200.169   2
  -1  10  -2 921.609 349.629   2
   1  10   2 455.141 261.945   1
   1  10   3 64.2155 115.787   1
  -1  10  -3-89.0749 98.3768   2
   1  10   3 1.35402 56.7083   2
  -1  10  -4 965.300 368.543   2
   1  10   4 1428.43 471.169   2
   1  10   4 821.748 336.005   1
  -1  10  -5-42.4813 42.0166   2
   1  10   5-67.9120 113.787   2
   1  10   6 1026.80 412.746   2
  -1  10  -6 1208.79 378.873   2
   1  10   6 639.297 307.457   1
   1  10   7 38.6970 73.6674   1
   1  10   7 214.354 216.696   2
  -1  10  -7 88.2730 64.9496   2
   1  10   8 251.561 137.634   1
   1  10   8 968.674 387.252   2
  -1  10  -8 561.349 295.109   2
   1  10   9 12.5852 68.4704   1
   1  10   9 106.857 101.262   2
   1  10  10 1898.41 550.328   2
   1  10  10 834.771 328.491   1
   1  10  11 78.3418 342.780   1
   1  10  11-198.560 181.258   2
   1  10  12 448.216 246.610   1
   1  10  12 836.867 392.585   2
   1  10  13 340.469 263.180   1
   1  10  13 347.433 276.970   2
   1  10  14 616.427 371.092   1
   1  10  14 60.1240 95.1743   2
   1  10  15 298.797 229.281   1
   1  10  15-31.5722 240.856   2
   1  10  16 455.447 330.023   2
   1  10  16-218.686 197.780   1
   1  10  17 807.842 439.901   1
   1  10  17 1117.46 508.919   2
   1  10  18 332.165 335.964   1
  -1  11  13 518.712 331.413   2
  -1  11  12 444.546 286.197   2
  -1  11  11 294.139 345.964   2
  -1  11  10 62.5517 138.249   2
  -1  11   9 107.578 175.868   2
  -1  11   8-252.763 203.578   2
  -1  11   7 174.489 206.777   2
   1  11  -7 27.8904 42.1099   2
   1  11  -6 456.969 218.153   2
  -1  11   6 1327.79 507.462   2
  -1  11   5 235.650 223.990   2
   1  11  -5 802.943 332.813   2
  -1  11   4 37.2062 182.388   2
   1  11  -4 20.9276 59.6950   2
   1  11  -3-89.8529 185.753   2
  -1  11   3 226.340 212.136   2
   1  11  -2-65.9912 76.1701   2
  -1  11   2 318.035 260.893   2
   1  11  -1 330.497 330.579   2
  -1  11   1-93.0589 129.258   2
  -1  11   0 426.897 271.094   2
   1  11   0 655.268 351.822   2
   1  11   1 154.856 241.703   2
   1  11   1 263.667 216.159   1
  -1  11  -1-36.9529 175.877   2
   1  11   2 125.597 176.835   1
  -1  11  -2 15.4764 115.375   2
   1  11   2-40.6749 160.857   2
  -1  11  -3 398.865 253.755   2
   1  11   3 632.297 386.255   2
   1  11   3 452.044 250.582   1
   1  11   4 92.6783 226.706   2
   1  11   4 57.3814 32.4403   1
  -1  11  -4 113.220 174.310   2
  -1  11  -5 546.364 312.011   2
   1  11   5 1133.83 434.961   2
   1  11   5 1584.71 454.587   1
  -1  11  -6 35.0109 57.3132   2
   1  11   6 315.985 268.867   2
   1  11   6 435.248 254.484   1
   1  11   7-28.2692 76.1074   1
  -1  11  -7-30.0236 114.702   2
   1  11   7-163.798 206.325   2
   1  11   8-368.565 318.090   2
   1  11   8-103.329 143.477   1
   1  11   9 64.1597 91.5203   1
   1  11   9-182.201 129.750   2
   1  11  10 194.165 216.063   1
   1  11  10 508.436 333.362   2
   1  11  11-94.1083 162.936   1
   1  11  11 337.764 267.453   2
   1  11  12 99.5760 181.119   2
   1  11  12-143.668 231.094   1
   1  11  13 445.650 321.541   1
   1  11  14 570.514 349.677   1
   1  11  15-223.210 226.732   1
   1  11  16 762.186 323.712   1
  -1  12   8 12.6797 98.5493   2
  -1  12   7 335.592 203.658   2
  -1  12   6-95.7234 127.560   2
   1  12  -6 158.195 247.907   2
   1  12  -5 10.1583 52.6348   2
  -1  12   5-112.579 201.269   2
   1  12  -4 79.2425 106.175   2
  -1  12   4-129.914 104.634   2
  -1  12   3 975.816 410.763   2
   1  12  -3 823.262 373.686   2
   1  12  -2 198.492 192.239   2
  -1  12   2 426.736 279.519   2
  -1  12   1 1301.26 503.479   2
   1  12  -1 586.100 336.091   2
  -1  12   0-131.784 246.480   2
   1  12   0 21.2101 136.663   2
  -1  12  -1 115.259 110.823   2
   1  12   1 122.746 208.410   2
   1  12   2 1010.70 441.017   2
  -1  12  -2 575.808 345.499   2
  -1  12  -3 140.102 148.181   2
   1  12   3 139.916 140.094   2
  -1  12  -4-19.6598 83.1737   2
   1  12   4 710.100 383.013   2
  -1  12  -5 47.0063 190.947   2
   1  12   5 269.564 221.040   2
   1  12   6 104.460 178.976   2
   1  12   7 140.151 160.153   2
   1  13  -3 276.438 187.082   2
   1  13  -2 168.163 142.068   2
   1  13  -1 161.090 174.803   2
  -1  13   0-58.5231 139.600   2
  -1  13  -1-88.2291 217.578   2
  -1  13  -2-533.931 405.311   2
  -2   0  30 55.7413 474.448   1
  -2   0  29-28.2899 115.612   1
  -2   0  28 204.897 196.604   1
  -2   0  27-20.8116 127.655   1
  -2   0  26 386.411 292.536   1
  -2   0  25 56.6213 165.127   1
  -2   0  24 4.14399 112.030   1
  -2   0  23 228.503 237.221   1
  -2   0  22-35.3151 107.437   1
  -2   0  21-48.9357 93.8241   1
  -2   0  20 677.607 328.688   1
  -2   0  19 24.1274 96.4715   1
  -2   0  18-13.0917 93.4005   1
  -2   0  17 40.2483 80.3888   1
  -2   0  16 2322.47 465.115   1
  -2   0  15-25.1085 51.0104   1
  -2   0  14 109.544 147.995   1
   2   0 -14 134.362 72.8410   2
  -2   0  13 76.5116 117.808   1
   2   0 -13 76.6080 61.2724   2
  -2   0  12 1849.75 364.488   1
   2   0 -12 1921.59 272.080   2
  -2   0  11 13.5353 49.4044   1
   2   0 -11 27.2002 72.6100   2
   2   0 -10 19432.8 819.011   2
  -2   0  10 12680.5 873.806   1
   2   0  -9-3.89649 17.4732   2
  -2   0   9 12.2764 72.3210   1
   2   0  -9 68.5957 62.1984   1
   2   0  -8 28160.0 1169.92   1
  -2   0   8 29983.6 1208.36   1
  -2   0   7-57.3070 54.9172   1
   2   0  -7 18.6799 49.4796   1
   2   0  -6 49071.4 1396.26   1
  -2   0   6 49194.3 1401.52   1
   2   0  -5 47.4198 69.3690   1
  -2   0   5-8.00548 45.3636   1
   2   0  -4 157270. 2233.91   1
  -2   0   4 157950. 2243.78   1
   2   0  -3-10.1348 24.6895   1
  -2   0   3-36.4882 29.2561   1
   2   0  -2 16728.6 670.014   1
  -2   0   2 16537.6 663.930   1
   2   0  -1 38.0679 22.4888   1
   2   0   0 6760.03 420.601   1
  -2   0  -1-38.3523 41.9418   1
   2   0   1 41.0577 33.6906   1
  -2   0  -2 5833.70 407.718   1
   2   0   2 5254.58 383.052   1
  -2   0  -3-36.8143 42.0269   1
   2   0   3-31.6903 8.46187   1
  -2   0  -4 7999.16 523.669   1
   2   0   4 7603.23 499.994   1
  -2   0  -5-1.60237 5.81185   1
   2   0   5-37.2360 47.0572   1
  -2   0  -6 2049.29 294.531   1
   2   0   6 2450.77 305.502   1
  -2   0  -7 92.8698 78.4091   1
   2   0   7-33.2385 74.6040   1
  -2   0  -8 89100.3 2142.59   1
   2   0   8 90603.8 2079.23   1
  -2   0  -9-19.3617 69.3050   1
   2   0   9-45.3417 57.5446   1
   2   0  10 33579.1 1402.14   1
   2   0  11-42.5023 69.6661   3
   2   0  11 24.9750 46.1829   1
   2   0  12 5289.65 598.737   1
   2   0  12 4928.21 501.816   3
   2   0  13 3.19836 63.5388   1
   2   0  14 3144.19 510.174   1
   2   0  15-19.5224 38.5146   1
   2   0  16 184.878 131.253   1
   2   0  17 10.5519 122.143   1
   2   0  18 68.3429 91.9544   1
   2   0  19-88.0042 104.708   1
   2   0  20 272.657 209.295   1
   2   0  20 364.912 126.997   2
   2   0  21-124.029 203.313   1
   2   0  22 65.0497 79.2931   1
   2   0  23 78.5367 126.548   1
   2   0  24 320.275 204.221   1
   2   0  25-119.897 92.3211   1
   2   0  26 60.3494 153.344   1
   2   0  27 374.112 295.138   1
   2   0  28 308.476 247.178   1
   2   0  29 274.730 257.761   1
   2   0  30 578.451 389.686   1
  -2  -1  30-216.786 248.444   1
  -2   1  30 45.9422 96.1226   1
  -2   1  29 379.440 297.331   1
  -2  -1  29 272.129 269.540   1
  -2  -1  28 861.123 434.732   1
  -2   1  28 844.762 451.634   1
  -2  -1  27 673.492 350.325   1
  -2   1  27 844.477 434.852   1
  -2   1  26-41.5636 36.0409   1
  -2  -1  26 203.146 190.266   1
  -2  -1  25-118.829 111.826   1
  -2   1  25-46.2859 152.202   1
  -2  -1  24 364.727 233.668   1
  -2   1  24 201.192 235.470   1
  -2   1  23 77.5752 91.8145   1
  -2  -1  23-35.4731 84.9364   1
  -2  -1  22 22.7144 131.877   1
  -2   1  22 17.1209 33.8772   1
  -2  -1  21 873.875 355.688   1
  -2   1  21 1292.66 404.775   1
  -2  -1  20 2808.58 592.518   1
  -2   1  20 2410.47 545.582   1
  -2  -1  19 69.7200 177.896   1
  -2   1  19-55.3501 84.9520   1
  -2   1  18 209.445 140.743   1
  -2  -1  18 542.022 231.550   1
  -2  -1  17 1578.22 398.123   1
  -2   1  17 1497.54 388.449   1
  -2   1  16 966.929 314.603   1
  -2  -1  16 819.983 286.496   1
  -2  -1  15 47.3602 85.0201   1
   2   1 -15 55.8737 45.1326   2
  -2   1  15 148.565 156.114   1
  -2  -1  14 5050.18 651.290   1
   2   1 -14 5680.38 431.221   2
  -2   1  14 6557.32 734.645   1
   2   1 -13 26.8259 38.9194   2
  -2  -1  13 35.5858 109.533   1
  -2   1  13-75.8930 121.965   1
   2  -1 -13 53.9107 70.5212   2
   2  -1 -12 237.373 94.7960   2
   2   1 -12 267.778 91.6878   2
  -2  -1  12 307.394 151.014   1
  -2   1  12 347.252 152.412   1
  -2  -1  11 2664.87 421.542   1
   2  -1 -11 2878.63 369.994   2
  -2   1  11 3189.61 444.732   1
  -2   1  10 247.967 140.587   1
  -2  -1  10 121.512 98.3319   1
   2  -1 -10-32.2455 44.2123   2
  -2  -1   9 17406.6 985.471   1
   2  -1  -9 16400.9 943.282   1
   2  -1  -9 17732.0 861.949   2
  -2   1   9 17208.0 959.720   1
  -2   1   8 15617.2 869.373   1
   2  -1  -8 15373.2 778.168   2
  -2  -1   8 17430.6 939.293   1
   2  -1  -8 15583.2 870.869   1
   2   1  -8 15766.6 903.724   1
   2   1  -7 20508.5 993.646   1
   2  -1  -7 21186.6 959.419   1
  -2  -1   7 22119.8 1018.82   1
   2  -1  -7 23734.7 939.620   2
  -2   1   7 21351.4 957.595   1
   2   1  -6 2602.70 330.818   1
  -2  -1   6 3202.24 373.681   1
   2  -1  -6 2869.84 334.535   2
   2  -1  -6 3367.24 356.332   1
  -2   1   6 3146.72 338.953   1
   2   1  -5 20908.8 910.584   1
  -2  -1   5 21471.3 930.839   1
   2  -1  -5 20638.9 823.218   1
  -2   1   5 19826.8 819.361   1
  -2   1   4 12166.1 588.369   1
  -2  -1   4 10009.8 616.248   1
   2   1  -4 11698.2 666.888   1
   2  -1  -4 11980.2 586.073   1
  -2   1   3 48953.5 1091.33   1
   2   1  -3 50420.8 1322.84   1
  -2  -1   3 50025.2 1331.25   1
   2  -1  -3 47764.7 1085.88   1
   2  -1  -2 52022.8 1040.71   1
  -2   1   2 51795.8 1046.69   1
   2   1  -2 52587.0 1341.88   1
   2  -1  -1 4351.68 276.214   1
   2   1  -1 4735.71 415.741   1
   2   1  -1 4336.77 386.619   1
  -2   1   1 4587.08 288.832   1
  -2  -1   0 20208.8 864.060   1
   2  -1   0 20046.0 560.803   1
   2   1   0 19082.4 823.238   1
   2  -1   0 20525.1 600.254   1
  -2  -1  -1-25.6838 47.1858   1
   2  -1   1-15.1954 13.6373   1
   2   1   2 702.996 173.230   1
   2  -1   2 596.499 97.3820   1
  -2   1  -2 603.888 104.724   1
   2   1   3 97.1617 32.7944   1
  -2  -1  -3 23.8027 44.8874   1
  -2   1  -3 212.465 69.9053   1
   2  -1   3 170.328 58.3127   1
  -2   1  -4 276.081 79.0126   1
  -2  -1  -4-26.3800 54.1025   1
   2   1   4 251.472 95.5648   1
   2  -1   4 141.739 65.5828   1
  -2   1  -5 5482.87 393.808   1
   2   1   5 5693.86 513.094   1
   2  -1   5 5437.65 379.023   1
  -2   1  -6 7427.28 500.852   1
   2   1   6 6807.57 568.507   1
   2  -1   6 7076.75 472.312   1
   2  -1   7 381.587 115.522   1
  -2   1  -7 336.159 114.911   1
  -2  -1  -7 209.514 123.539   1
   2   1   7 383.071 152.728   1
   2  -1   8 91.1724 82.6788   1
  -2   1  -8 76.2334 45.7689   1
  -2  -1  -8 47.6083 70.2280   1
   2   1   8 64.1442 103.488   1
   2   1   9 35.4771 59.3392   1
   2  -1   9 78.6304 68.5112   1
   2   1   9 88.3848 85.8741   3
  -2   1  -9 71.4014 78.6791   1
   2   1  10 656.476 201.035   1
   2  -1  10 981.271 228.054   1
  -2   1 -10 349.843 127.566   1
   2   1  10 549.672 172.862   3
   2   1  11 98.3540 42.9075   1
   2  -1  11 535.168 178.423   1
   2   1  12 3112.09 484.342   1
   2  -1  12 4158.81 511.898   1
   2   1  13 1401.70 340.810   1
   2  -1  13 1119.08 229.820   3
   2  -1  13 1709.87 343.611   1
   2   1  14 1773.90 394.363   1
   2  -1  14 1447.52 332.477   1
   2   1  15 601.795 259.404   1
   2  -1  15 585.730 256.866   1
   2   1  16 1247.27 343.073   1
   2  -1  16 1162.56 312.625   1
   2   1  17 122.495 120.059   1
   2  -1  17 423.561 203.863   1
   2   1  18 3255.93 614.576   1
   2  -1  18 3354.19 570.256   1
   2   1  19 450.654 258.209   1
   2  -1  19 1413.64 398.222   1
   2  -1  20 1512.61 411.498   1
   2   1  20 973.984 332.239   1
   2   1  21 2079.83 525.601   1
   2   1  21 1425.66 308.383   2
   2  -1  21 1572.78 441.031   1
   2  -1  22 1480.05 447.937   1
   2   1  22 1303.18 426.373   1
   2   1  23 25.0983 105.333   1
   2  -1  23 37.1874 104.332   1
   2   1  24 282.265 187.575   1
   2  -1  24-33.0979 133.287   1
   2  -1  25 29.6524 79.8313   1
   2   1  25 176.527 156.524   1
   2   1  26 446.060 284.850   1
   2  -1  26 573.137 305.989   1
   2  -1  27 310.879 292.346   1
   2   1  27 292.090 257.361   1
   2   1  28 352.578 206.215   1
   2  -1  28 307.864 193.617   1
   2  -1  29-52.8711 99.4256   1
   2   1  29 151.869 204.928   1
   2  -1  30-178.558 176.375   1
  -2  -2  30 664.735 323.249   1
  -2   2  29 2100.15 657.910   1
  -2  -2  29 2377.04 679.639   1
  -2   2  28 2155.93 662.541   1
  -2  -2  28 2114.95 641.901   1
  -2  -2  27 342.931 256.558   1
  -2   2  27 174.627 109.093   1
  -2   2  26 94.0128 138.237   1
  -2  -2  26 272.414 214.360   1
  -2   2  25 1655.39 516.514   1
  -2  -2  25 1371.21 485.937   1
  -2   2  24 902.941 406.474   1
  -2  -2  24 2225.09 581.757   1
  -2  -2  23 154.143 133.820   1
  -2   2  23-40.5527 168.866   1
  -2   2  22 786.727 346.140   1
  -2  -2  22 627.262 284.624   1
  -2  -2  21-76.6911 143.317   1
  -2   2  21-315.708 255.712   1
  -2  -2  20 2859.36 600.139   1
  -2   2  20 2030.30 510.260   1
  -2  -2  19 398.927 228.446   1
  -2   2  19 422.671 216.185   1
  -2  -2  18 2788.68 551.039   1
   2   2 -18 2284.29 236.018   3
  -2   2  18 2740.77 532.934   1
  -2  -2  17 804.999 280.014   1
  -2   2  17 1237.35 339.011   1
  -2  -2  16 1810.22 413.452   1
   2   2 -16 1751.19 215.335   2
  -2   2  16 2596.21 486.096   1
  -2  -2  15 29.0353 68.2511   1
  -2   2  15 104.085 106.040   1
   2   2 -15 199.291 77.7804   2
  -2  -2  14 3305.25 529.310   1
  -2   2  14 3486.75 543.093   1
   2   2 -14 2946.73 265.445   2
  -2   2  13 2539.26 438.273   1
  -2  -2  13 2881.19 475.747   1
  -2  -2  12 1940.80 378.918   1
  -2   2  12 2050.80 377.703   1
  -2   2  12 1908.48 352.117   2
  -2   2  11 81.3877 112.125   1
  -2   2  11 216.300 121.318   2
  -2  -2  11-2.38664 69.8463   1
  -2  -2  10 23464.1 1234.60   1
  -2   2  10 23072.2 1131.66   2
  -2   2  10 25144.7 1220.99   1
  -2  -2   9 71.7037 42.0928   1
  -2   2   9 182.806 87.4320   1
   2  -2  -9 8.98334 10.5161   2
  -2   2   9 288.905 112.652   2
  -2  -2   8 1255.00 263.744   1
  -2   2   8 1469.46 280.095   2
   2  -2  -8 1450.27 274.727   1
   2  -2  -8 1244.89 245.765   2
  -2   2   8 1851.95 298.552   1
  -2   2   7 9146.71 622.007   1
  -2  -2   7 8664.54 673.362   1
   2  -2  -7 8170.25 604.233   1
   2  -2  -7 6843.40 573.952   2
  -2   2   6 4084.98 389.360   1
   2  -2  -6 4254.78 408.192   1
  -2  -2   6 3559.68 420.836   1
   2   2  -6 64.1417 56.3558   1
   2  -2  -6-8.24122 27.5638   2
   2  -2  -5 0.88163 16.5701   1
  -2  -2   5-37.1322 51.7570   1
  -2   2   5 55.3709 56.4644   1
   2  -2  -5-8.86537 33.0452   2
   2   2  -5-11.5537 39.3531   1
   2  -2  -4 5292.35 471.166   2
   2  -2  -4 5335.91 390.642   1
  -2  -2   4 5290.14 487.848   1
  -2   2   4 5014.79 371.480   1
  -2   2   3 3033.32 263.344   1
   2  -2  -3 2589.64 246.388   1
   2   2  -3 2620.00 338.535   1
   2  -2  -3 2606.62 319.509   2
   2   2  -3 2559.44 345.210   1
   2   2  -2 205.739 108.593   1
  -2   2   2 76.0907 32.5617   1
   2  -2  -2 63.6442 18.7764   1
   2  -2  -2 97.7352 65.4883   2
   2   2  -2 79.1701 69.3995   1
   2   2  -1 5966.54 518.614   1
  -2   2   1 5851.39 280.612   1
  -2  -2   1 5575.42 509.993   1
   2  -2  -1 6387.88 490.878   2
   2  -2  -1 5758.90 278.391   1
  -2  -2   0 26710.3 1127.94   1
   2  -2   0 27020.2 1008.03   2
  -2   2   0 28263.2 510.577   1
   2  -2   0 27852.3 491.033   1
   2   2   0 27378.9 1130.46   1
  -2  -2  -1 287.608 110.735   1
   2   2   1 402.022 138.837   1
  -2  -2  -2 13604.5 822.614   1
   2   2   2 13365.8 799.914   1
   2   2   3 1013.18 226.366   1
   2  -2   3 866.757 87.6787   1
  -2   2  -3 920.902 94.7270   1
  -2  -2  -3 532.373 159.651   1
   2  -2   4 233.550 59.5342   1
  -2   2  -4 379.406 72.9497   1
   2   2   4 204.441 93.0917   1
  -2  -2  -4 141.392 67.8288   1
  -2  -2  -5 1462.47 292.605   1
  -2   2  -5 1372.75 166.340   1
   2  -2   5 1196.78 152.775   1
   2   2   5 1251.36 259.368   1
  -2  -2  -6 4064.22 503.508   1
   2   2   6 5409.70 558.297   1
  -2   2  -6 5521.78 370.555   1
   2  -2   6 4620.48 337.681   1
   2   2   6 4772.86 501.254   3
   2   2   7 41.3245 36.7942   3
   2  -2   7 44.1978 16.8022   1
   2   2   7 50.0458 92.4678   1
  -2   2  -7 49.5360 35.2443   1
  -2   2  -8 102.179 35.5651   1
   2  -2   8 238.146 88.8821   1
   2   2   8 179.106 70.6873   1
  -2   2  -9 1658.02 252.709   1
   2   2   9 1147.74 277.397   1
   2  -2   9 2084.91 291.342   1
  -2   2 -10 4216.35 441.354   1
   2   2  10 4102.64 550.223   1
   2  -2  10 4766.10 466.629   1
   2   2  11 1026.00 283.800   1
   2  -2  11 684.790 218.513   1
  -2   2 -11 667.612 179.497   1
   2  -2  12 1264.88 266.673   1
   2   2  12 2190.87 431.870   1
   2   2  13 805.997 259.303   1
   2  -2  13 783.033 215.977   1
   2  -2  14 1895.75 362.136   1
   2   2  14 2501.27 470.689   1
   2  -2  14 2425.16 301.631   3
   2  -2  15 1474.89 342.519   1
   2   2  15 933.753 301.348   1
   2   2  16 1840.14 443.896   1
   2  -2  16 1826.66 397.578   1
   2  -2  17 2041.77 410.543   1
   2   2  17 2114.75 490.098   1
   2   2  18 1170.51 373.585   1
   2  -2  18 1321.48 341.881   1
   2   2  19 31.0059 49.1907   1
   2  -2  19 92.4094 46.5172   1
   2  -2  20 461.768 195.093   1
   2   2  20 350.081 204.347   1
   2   2  21 164.295 178.607   1
   2  -2  21 116.241 90.5903   1
   2  -2  22 281.525 188.080   1
   2   2  22 215.825 174.224   1
   2   2  22 135.664 55.5219   2
   2  -2  23 838.465 344.872   1
   2   2  23 1164.69 426.821   1
   2   2  24 1740.10 560.333   1
   2  -2  24 867.625 366.206   1
   2  -2  25 159.679 193.556   1
   2   2  25 135.557 144.260   1
   2  -2  26 1.40409 60.6152   1
   2   2  26 37.1379 112.144   1
   2  -2  27 300.860 269.223   1
   2   2  27-57.3648 77.0023   1
   2  -2  28 306.999 298.083   1
   2   2  28-144.768 145.551   1
   2  -2  29 71.7852 78.1704   1
   2  -2  30 26.5691 175.941   1
  -2  -3  30-301.487 287.702   1
  -2  -3  29 108.251 127.383   1
  -2   3  29 1.87591 27.7772   1
  -2  -3  28 15.2088 145.905   1
  -2   3  28 135.222 234.906   1
  -2   3  27-164.475 267.079   1
  -2  -3  27 218.486 204.633   1
  -2  -3  26 674.534 336.693   1
  -2   3  26 628.712 387.362   1
  -2   3  25 941.249 405.939   1
  -2  -3  25 1746.40 538.627   1
  -2   3  24 1034.33 423.782   1
  -2  -3  24 735.730 345.823   1
  -2   3  23-168.558 195.595   1
  -2  -3  23-5.19720 71.9862   1
  -2  -3  22 608.403 307.514   1
  -2   3  22 279.343 129.671   1
  -2  -3  21 98.7662 150.977   1
  -2   3  21-2.38404 113.019   1
  -2  -3  20 286.317 148.875   1
  -2   3  20 625.532 278.991   1
  -2   3  19 58.9695 79.5064   1
  -2  -3  19-3.10397 81.0682   1
  -2   3  18 1435.07 391.593   1
  -2  -3  18 1644.33 431.674   1
  -2   3  18 619.897 248.710   2
  -2  -3  17 215.744 130.389   1
  -2   3  17 120.042 82.8387   2
  -2   3  17 436.183 232.194   1
   2   3 -16 355.940 76.8100   2
  -2   3  16 373.926 167.597   2
  -2   3  16 632.119 250.122   1
  -2  -3  16 316.513 219.481   1
  -2   3  15 44.9421 101.582   2
  -2   3  15 163.690 146.467   1
   2   3 -15 137.978 57.4781   2
  -2  -3  15 68.3073 129.126   1
  -2  -3  14 615.437 290.923   1
  -2   3  14 380.137 170.293   1
  -2   3  14 240.195 160.267   2
  -2  -3  13 233.313 116.413   1
  -2   3  13 171.274 104.198   1
  -2   3  13 197.127 124.322   2
  -2  -3  12-61.5740 95.8390   1
  -2   3  12-39.0309 49.5857   1
  -2   3  12-60.7343 100.913   2
  -2  -3  11-0.64303 52.5846   1
  -2   3  11 41.9004 72.5494   1
  -2   3  11-43.5381 72.4758   2
  -2  -3  10 1597.66 345.293   1
  -2   3  10 1666.38 315.972   1
  -2   3  10 1333.17 287.826   2
  -2   3   9 1563.56 294.531   1
  -2  -3   9 1622.34 330.249   1
  -2   3   9 1748.86 317.556   2
   2  -3  -8 2449.37 369.085   1
  -2   3   8 2851.27 413.641   2
  -2   3   8 3452.32 416.822   1
  -2  -3   7 51.1449 26.7752   1
  -2   3   7 97.9445 73.2759   1
  -2   3   7 9.28505 36.1807   2
   2  -3  -7 173.051 96.5862   1
  -2   3   6 2416.50 363.557   2
  -2  -3   6 3223.33 428.343   1
   2  -3  -6 2265.84 308.563   1
   2   3  -6 2243.35 347.666   1
  -2   3   6 2127.58 290.774   1
  -2  -3   5 1798.99 321.630   1
   2  -3  -5 2860.87 328.758   1
   2   3  -5 2100.48 334.315   1
  -2   3   5 2912.21 392.186   2
  -2   3   5 2407.42 292.118   1
   2  -3  -5 2402.91 371.052   2
  -2   3   4 6125.75 556.742   2
   2  -3  -4 7570.44 491.471   1
   2   3  -4 7468.45 627.356   1
  -2   3   4 8035.09 493.002   1
   2  -3  -4 8124.32 645.766   2
   2   3  -4 8182.27 697.353   1
   2   3  -3 6.37488 45.0542   1
   2  -3  -3 27.3587 21.0825   1
   2   3  -3 9.71418 24.0229   1
   2  -3  -3-16.3573 36.0560   2
  -2   3   3 25.6976 19.0518   1
   2   3  -2 10343.4 756.815   1
   2  -3  -2 10650.6 467.878   1
  -2   3   2 10623.0 722.780   2
  -2   3   2 10666.7 450.427   1
   2  -3  -2 10927.4 724.874   2
   2  -3  -1 16691.4 499.732   1
  -2  -3   1 17478.3 996.753   1
   2   3  -1 16406.1 960.422   1
   2  -3  -1 17396.5 892.743   2
  -2   3   1 16648.2 477.185   1
   2   3   0 45115.9 1575.05   1
   2   3   0 45558.0 1417.36   3
  -2  -3   0 45291.1 1633.88   1
   2  -3   0 44499.9 1402.27   2
  -2  -3  -1-13.0188 63.9959   1
   2   3   1 41.4370 121.497   1
   2   3   1-15.7707 24.6880   3
   2  -3   1 19.9494 15.8248   2
  -2  -3  -2 334.170 156.029   1
   2   3   2 381.533 153.358   1
   2   3   2 293.514 120.264   3
   2  -3   2 453.373 134.886   2
  -2  -3  -3 4734.45 546.070   1
   2   3   3 4254.23 509.012   1
   2  -3   3 4674.16 418.689   2
   2   3   3 4920.82 514.654   3
   2   3   4 1914.21 345.292   1
   2   3   4 1955.28 333.700   3
   2  -3   4 2227.89 279.175   2
  -2   3  -5 3080.24 197.577   1
   2  -3   5 3142.25 196.793   1
   2   3   5 2979.17 445.426   1
   2  -3   5 2984.26 319.479   2
   2   3   6 1949.87 363.466   1
   2  -3   6 2006.00 191.463   1
  -2   3  -6 2293.32 205.909   1
   2  -3   6 2276.41 269.804   2
   2  -3   7 3618.54 329.626   2
  -2   3  -7 3443.16 292.330   1
   2  -3   7 3694.81 299.143   1
   2   3   8 1954.03 382.547   1
  -2   3  -8 1637.19 222.029   1
   2  -3   8 1885.53 229.363   2
   2  -3   8 2056.12 244.406   1
   2  -3   9 63.8166 41.9166   1
  -2   3  -9 242.494 92.3736   1
   2   3   9 90.4858 104.029   1
   2  -3   9 208.007 67.9390   2
   2  -3  10 134.898 64.1040   2
   2  -3  10 113.511 59.5373   1
   2   3  10 84.6128 61.8407   1
  -2   3 -10 141.701 81.9626   1
   2  -3  11 709.887 186.462   1
  -2   3 -11 328.263 139.097   1
   2   3  11 694.756 241.884   1
   2  -3  11 744.495 125.119   2
  -2   3 -12 1042.30 234.575   1
   2   3  12 1272.88 351.869   1
   2  -3  12 1203.94 143.188   2
   2  -3  12 1153.92 253.413   1
   2  -3  13 105.714 102.372   1
   2   3  13 151.196 153.946   1
   2   3  14 829.647 297.589   1
   2  -3  14 878.714 242.725   1
   2  -3  15 276.145 156.196   1
   2  -3  15 278.503 96.6000   3
   2   3  15 155.149 140.082   1
   2   3  16 13806.2 1258.83   1
   2  -3  16 11532.0 945.554   1
   2  -3  17 806.188 255.063   1
   2   3  17 624.714 283.013   1
   2  -3  18 6170.29 746.053   1
   2   3  18 5093.31 804.165   1
   2   3  19 10416.9 1178.96   1
   2  -3  19 9218.43 959.660   1
   2  -3  20 100.569 113.284   1
   2   3  20 154.414 121.615   1
   2  -3  21 468.654 225.135   1
   2   3  21-89.2829 151.845   1
   2  -3  22-13.9531 53.8955   1
   2   3  22 87.7845 106.905   2
   2   3  22 248.916 199.105   1
   2  -3  23 222.471 210.433   1
   2   3  23-53.3321 95.6178   1
   2   3  23 93.1371 75.4512   2
   2   3  24 364.057 258.078   1
   2  -3  24 501.544 252.759   1
   2   3  25 222.022 331.885   1
   2  -3  25-221.964 202.310   1
   2  -3  26 77.9702 105.247   1
   2   3  26 276.585 263.332   1
   2  -3  27 289.208 158.005   1
   2   3  27 251.068 217.421   1
   2  -3  28 154.792 188.006   1
   2   3  28 344.668 291.031   1
  -2  -4  30 382.663 301.461   1
  -2  -4  29 151.989 131.255   1
  -2  -4  28 362.426 300.747   1
  -2   4  28 58.0574 214.918   1
  -2   4  27-89.5290 219.307   1
  -2  -4  27 557.001 378.478   1
  -2  -4  26 218.881 217.169   1
  -2   4  26 63.6038 294.278   1
  -2   4  25-52.5428 123.228   1
  -2  -4  25 52.0134 157.148   1
  -2  -4  24 379.616 198.789   1
  -2   4  24-203.718 163.123   1
  -2  -4  23 440.494 256.199   1
  -2   4  23 2002.16 552.240   1
  -2  -4  22 2035.79 548.882   1
  -2   4  22 1332.73 427.375   1
  -2  -4  21 1320.80 409.867   1
  -2   4  21 1401.65 400.178   2
  -2   4  21 1486.79 472.984   1
  -2  -4  20 1884.31 493.106   1
  -2   4  20 1990.18 481.509   2
  -2   4  20 2344.30 576.600   1
  -2   4  19 898.907 314.683   1
  -2  -4  19 585.772 281.082   1
  -2   4  19 316.295 173.874   2
  -2   4  18 1751.05 460.376   1
  -2  -4  18 2179.12 498.173   1
  -2   4  18 1967.56 448.791   2
  -2  -4  17 473.482 205.701   1
  -2   4  17 486.835 203.026   2
  -2   4  17 984.689 357.778   1
  -2  -4  16 146.194 148.207   1
  -2   4  16 211.949 166.395   1
  -2   4  16 290.666 175.425   2
   2   4 -16 80.1721 31.7263   2
  -2   4  15 93.4594 109.700   2
  -2  -4  15 193.879 166.110   1
  -2   4  15 219.589 158.493   1
  -2   4  14 60.7571 78.7340   2
  -2  -4  14-34.8363 95.5930   1
  -2   4  14 267.833 208.104   1
  -2  -4  13-50.1310 37.0053   1
  -2   4  13-50.5965 118.604   1
  -2   4  13 9.30354 88.9765   2
  -2  -4  12 849.863 278.653   1
  -2   4  12 1140.22 302.567   1
  -2   4  12 951.578 288.646   2
  -2   4  11-24.8252 101.074   2
  -2   4  11 50.5931 66.5415   1
  -2  -4  11-4.16071 53.8466   1
  -2   4  10 1450.19 302.379   1
  -2  -4  10 1455.79 346.645   1
  -2   4  10 650.170 227.546   2
  -2  -4   9 9879.05 855.088   1
  -2   4   9 9533.25 768.765   1
  -2   4   9 8999.44 804.778   2
  -2   4   8 3060.19 459.467   2
  -2   4   8 2667.39 386.137   1
  -2  -4   8 2998.23 455.613   1
  -2   4   7 244.743 110.370   1
  -2   4   7 113.436 94.7512   2
  -2  -4   7 325.609 163.181   1
   2  -4  -7 199.239 103.069   1
   2  -4  -6 857.993 209.653   1
  -2   4   6 1562.65 261.556   1
   2   4  -6 1718.72 363.135   1
  -2   4   6 1141.34 261.831   2
   2  -4  -5 2803.79 353.891   1
  -2   4   5 2502.86 315.761   1
  -2   4   5 2494.23 404.600   2
   2  -4  -4 1031.49 196.073   1
   2   4  -4 948.009 242.261   1
  -2   4   4 1033.35 187.991   1
  -2   4   4 1148.46 254.626   2
   2  -4  -3 693.453 152.109   1
  -2   4   3 523.301 174.947   2
  -2   4   3 575.388 125.991   1
   2   4  -3 545.578 200.655   1
   2   4  -2 8.50972 56.9743   1
  -2   4   2 51.7452 47.4624   1
   2  -4  -2-19.4494 43.1575   1
  -2   4   2-35.7761 77.7640   2
  -2   4   1 1750.35 307.091   2
   2   4  -1 1965.98 347.940   1
  -2   4   1 1884.67 184.218   1
   2  -4  -1 1583.02 188.022   1
  -2   4   0 1571.09 298.688   2
   2  -4   0 1221.01 140.031   1
   2   4   0 1366.67 302.038   1
  -2   4   0 1763.47 147.408   1
   2   4   1 6999.11 686.997   1
   2  -4   1 6986.38 605.259   2
  -2   4  -1 6441.13 590.464   2
   2   4   2 1618.90 342.173   1
   2  -4   2 2253.30 334.345   2
   2   4   3 7640.96 734.049   1
   2  -4   3 7805.05 610.200   2
   2  -4   4 2923.37 365.365   2
   2   4   4 3064.53 478.503   1
   2  -4   5 934.486 198.073   2
   2   4   5 980.936 260.352   1
   2   4   6 4009.73 555.184   1
   2  -4   6 4324.52 254.897   1
  -2   4  -6 3956.11 236.091   1
   2  -4   6 4406.06 427.771   2
   2  -4   7 340.550 86.0739   1
  -2   4  -7 329.915 79.3519   1
   2   4   7 432.036 178.152   1
   2  -4   7 297.068 97.4436   2
   2  -4   8 24.5563 40.3210   1
  -2   4  -8 28.3584 40.5623   1
   2  -4   8 36.2229 47.9812   2
   2   4   8 28.5213 118.514   1
  -2   4  -9 970.062 170.658   1
   2  -4   9 1026.47 187.220   1
   2   4   9 654.609 221.348   1
   2  -4  10 4190.29 403.705   1
  -2   4 -10 4938.16 425.196   1
   2   4  11 4521.01 655.415   1
  -2   4 -11 3892.00 412.484   1
   2  -4  11 3774.19 410.271   1
   2  -4  12 1160.09 249.777   1
  -2   4 -12 1052.05 225.070   1
   2   4  12 920.929 292.406   1
   2  -4  13 1225.73 261.541   1
   2   4  13 802.019 254.093   1
   2   4  14 849.807 290.201   1
   2  -4  14 644.801 209.417   1
   2   4  15 9823.87 1070.16   1
   2  -4  15 10002.6 833.941   1
   2  -4  16 146.655 88.4568   1
   2   4  16 507.216 252.441   1
   2   4  17 1458.48 461.991   1
   2  -4  17 1157.90 304.041   1
   2  -4  18 678.782 235.608   1
   2   4  18 587.868 296.353   1
   2  -4  19 569.202 237.821   1
   2   4  19 569.161 301.147   1
   2  -4  20 694.921 266.031   1
   2   4  20 564.516 312.668   1
   2  -4  21 63.4731 42.7211   1
   2   4  21 138.113 216.164   1
   2   4  22 61.5721 94.6209   1
   2  -4  22 46.2830 125.123   1
   2   4  22-242.605 171.433   2
   2  -4  23 348.186 207.342   1
   2   4  23 304.003 268.427   1
   2   4  23 1021.96 360.813   2
   2  -4  24 194.588 201.675   1
   2   4  24 315.574 283.387   1
   2   4  25-127.347 158.112   1
   2   4  26-228.642 156.581   1
   2   4  27 229.574 166.017   1
  -2  -5  29 49.1094 106.033   1
  -2  -5  28 401.637 306.250   1
  -2  -5  27 436.566 248.239   1
  -2   5  27 463.337 343.237   1
  -2  -5  26-4.74897 62.0159   1
  -2   5  26-180.838 193.847   1
  -2  -5  25 1508.09 530.092   1
  -2   5  25 1177.33 444.943   1
  -2  -5  24 106.225 206.079   1
  -2   5  24-45.5978 72.9278   1
  -2  -5  23 264.863 230.941   1
  -2   5  23 3.55027 37.1726   2
  -2   5  23-100.944 175.433   1
  -2  -5  22 593.149 313.152   1
  -2   5  22 264.019 220.037   1
  -2   5  22 175.165 118.837   2
  -2   5  21 862.698 328.419   2
  -2   5  21 1301.17 425.671   1
  -2  -5  21 1665.63 480.581   1
  -2  -5  20-21.1750 106.670   1
  -2   5  20-127.366 176.749   1
  -2   5  20-125.607 158.568   2
  -2  -5  19 60.4738 52.4384   1
  -2   5  19-3.48078 125.074   1
  -2   5  19 219.691 196.772   2
  -2   5  18 220.533 193.256   1
  -2   5  18 314.428 233.109   2
  -2  -5  18 204.777 155.940   1
  -2   5  17 1541.11 418.446   1
  -2  -5  17 2006.08 472.514   1
  -2   5  17 1859.69 438.122   2
  -2  -5  16 153.610 124.300   1
  -2   5  16 286.538 177.352   1
  -2   5  16 118.975 154.512   2
  -2   5  15 616.541 228.891   1
  -2   5  15 315.723 166.262   2
  -2  -5  15 499.544 223.636   1
  -2  -5  14 43.2761 116.408   1
  -2   5  14 6.92930 120.996   1
  -2   5  14-22.4854 45.2750   2
  -2   5  13 1690.86 397.017   2
  -2  -5  13 1151.82 346.367   1
  -2   5  13 1482.82 367.659   1
  -2   5  12 49.4286 140.438   2
  -2   5  12 137.969 113.299   1
  -2  -5  12-14.9673 73.7725   1
  -2  -5  11 676.876 291.714   1
  -2   5  11 561.945 198.193   1
  -2   5  11 554.614 218.857   2
  -2  -5  10 259.842 122.906   1
  -2   5  10 163.768 98.1342   1
  -2   5  10 504.216 217.160   2
  -2   5   9 832.966 248.950   1
  -2   5   9 930.143 287.007   2
   2   5  -8 656.959 231.351   1
  -2   5   8 549.930 169.329   1
  -2   5   8 934.492 269.402   2
  -2   5   7 978.437 226.185   1
  -2   5   7 1146.16 319.103   2
   2   5  -7 1336.09 323.151   1
   2   5  -6-3.50819 86.3005   1
  -2   5   6 7.35375 53.7654   2
  -2   5   6-45.5452 53.9928   1
   2  -5  -6 83.3549 72.2258   1
   2   5  -5 2965.40 478.150   1
  -2   5   5 3330.38 386.632   1
   2  -5  -5 3150.27 405.894   1
  -2   5   5 2879.68 453.893   2
   2  -5  -4 1335.55 246.886   1
   2   5  -4 1340.08 301.508   1
  -2   5   4 1321.24 223.912   1
  -2   5   4 1732.65 348.013   2
   2   5  -3 1848.77 376.238   1
  -2   5   3 1777.68 357.121   2
  -2   5   3 1673.09 235.904   1
   2  -5  -3 1714.72 262.916   1
   2   5  -2 3135.24 481.574   1
   2  -5  -2 3090.11 331.733   1
  -2   5   2 2731.72 276.856   1
  -2   5   2 3019.30 452.969   2
   2  -5  -1 19952.1 757.250   1
  -2   5   1 20260.0 693.906   1
  -2   5   1 18124.4 1073.90   2
   2   5  -1 19728.3 1225.47   1
   2   5   0 612.690 228.013   1
  -2   5   0 602.787 107.153   1
  -2   5   0 702.812 216.542   2
   2  -5   0 823.038 137.268   1
  -2   5  -1-10.5991 36.3861   2
  -2   5  -1 23.1450 21.7978   1
   2   5   1 79.6504 123.391   1
  -2   5  -1 25.2087 15.2201   1
   2   5   2 1461.71 337.559   1
  -2   5  -2 1807.84 136.527   1
  -2   5  -2 1702.06 128.191   1
  -2   5  -2 1744.94 323.565   2
   2   5   3 147.664 161.495   1
  -2   5  -3 116.190 78.7813   2
   2   5   4-46.0087 63.8686   1
   2   5   5 1066.51 329.736   1
  -2   5  -6 983.208 109.358   1
   2   5   6 685.494 246.914   1
  -2   5  -6 960.205 113.246   1
  -2   5  -7 75.6963 55.5899   1
  -2   5  -7 50.5560 25.6170   1
   2   5   7 64.3498 91.8648   1
   2   5   8 1421.48 374.284   1
  -2   5  -8 1383.40 173.820   1
  -2   5  -9 115.379 47.8392   1
   2  -5   9 89.4535 58.4052   1
   2   5   9 207.996 175.741   1
   2   5  10 1840.92 436.168   1
  -2   5 -10 1741.17 241.685   1
   2  -5  10 2003.55 267.811   1
   2   5  11 7.36279 38.5455   1
   2  -5  11 1.83147 42.0128   1
  -2   5 -11-5.84935 27.9058   1
   2  -5  12-9.63155 28.4154   1
   2   5  12 53.1566 137.266   1
  -2   5 -12-3.93560 35.2074   1
   2   5  13 632.977 262.756   1
   2  -5  13 335.803 131.857   1
   2  -5  14 1354.35 281.990   1
   2   5  14 2050.75 504.152   1
   2   5  15 1253.82 416.354   1
   2  -5  15 1442.93 310.605   1
   2  -5  16 2755.34 450.717   1
   2   5  16 3230.70 648.307   1
   2   5  17 36.7079 154.802   1
   2  -5  17 60.7059 74.7138   1
   2   5  18 1611.68 488.421   1
   2  -5  18 1377.93 344.226   1
   2   5  19 227.952 167.302   1
   2  -5  19 77.0956 18.9999   1
   2   5  20-30.8675 73.4529   1
   2  -5  20 488.130 237.083   1
   2   5  21-104.677 168.395   1
   2   5  21 358.805 235.062   2
   2   5  22 152.692 172.647   1
   2   5  22 110.409 161.289   2
   2   5  23 254.828 233.088   2
   2   5  23 173.013 279.769   1
   2   5  24 213.011 223.927   1
   2   5  24 122.312 193.797   2
   2   5  25 636.881 380.303   1
   2   5  26 279.066 330.221   1
  -2  -6  28 433.811 327.509   1
  -2  -6  27-29.0554 56.5898   1
  -2  -6  26-42.4959 34.2267   1
  -2   6  26-109.128 218.833   1
  -2   6  25 397.582 331.404   1
  -2  -6  25-268.584 292.931   1
  -2   6  24-204.951 157.767   2
  -2   6  24-49.2774 176.924   1
  -2  -6  24-5.93791 98.3024   1
  -2  -6  23 737.809 354.622   1
  -2   6  23 462.799 341.475   1
  -2   6  23 704.614 302.700   2
  -2   6  22-83.1916 67.1625   1
  -2  -6  22 32.3183 50.8358   1
  -2  -6  21 1261.60 442.838   1
  -2   6  21 504.633 303.156   2
  -2   6  21 649.878 336.063   1
  -2   6  20 103.920 131.766   2
  -2  -6  20 275.295 247.086   1
  -2   6  20 228.545 211.071   1
  -2  -6  19-1.17094 101.100   1
  -2   6  19 822.337 356.805   1
  -2   6  19 633.624 308.474   2
  -2   6  18-106.322 92.2688   2
  -2  -6  18 301.798 228.442   1
  -2   6  18 85.3992 210.379   1
  -2  -6  17 240.518 214.049   1
  -2   6  17 670.958 320.435   1
  -2   6  17 117.620 136.985   2
  -2   6  16 120.703 183.233   1
  -2  -6  16 36.7691 10.6940   1
  -2  -6  15 1641.17 427.713   1
  -2   6  15 1537.48 404.268   1
  -2   6  15 1094.96 364.637   2
  -2   6  14 155.988 120.643   1
  -2  -6  14 212.313 174.094   1
  -2   6  14 144.164 87.7161   2
  -2   6  13 111.678 157.434   1
  -2   6  13-41.4664 86.2681   2
  -2  -6  13-38.5198 46.0531   1
  -2   6  12 247.654 160.102   1
  -2   6  12 413.286 218.143   2
  -2   6  11 1698.36 420.089   2
  -2   6  11 1688.28 378.597   1
   2   6 -11 1939.86 435.882   1
   2   6 -10 190.319 109.157   1
  -2   6  10 630.850 282.969   2
  -2   6  10 378.416 189.925   1
   2   6  -9 6509.59 792.053   1
  -2   6   9 6688.64 696.819   1
  -2   6   9 7818.89 892.187   2
   2   6  -8 3103.86 540.689   1
  -2   6   8 3411.96 476.240   1
  -2   6   8 2890.16 529.183   2
   2   6  -7 371.894 202.530   1
  -2   6   7 113.092 74.8033   1
  -2   6   7 138.638 125.335   2
  -2   6   6 283.308 143.122   1
   2   6  -6 298.535 180.634   1
  -2   6   6 526.079 216.579   2
   2   6  -5 867.389 271.127   1
  -2   6   5 1141.30 239.689   1
   2  -6  -5 695.764 224.515   1
  -2   6   5 996.787 317.465   2
  -2   6   4 155.061 92.0545   1
   2   6  -4 98.2066 25.2064   1
   2  -6  -4-19.2187 21.3432   1
  -2   6   4 110.935 98.5587   2
  -2   6   3 511.958 135.457   1
   2   6  -3 815.617 254.643   1
   2  -6  -3 459.130 150.003   1
  -2   6   3 551.320 196.669   2
  -2   6   2 13.1804 81.8533   2
   2   6  -2-9.66424 39.6892   1
  -2   6   2 46.3131 58.6396   1
   2  -6  -2 93.6342 74.5580   1
  -2   6   1 3766.56 340.727   1
   2   6  -1 4113.96 608.229   1
   2  -6  -1 3455.71 360.691   1
  -2   6   1 3749.16 539.594   2
   2   6   0 1932.92 403.581   1
  -2   6   0 1486.32 191.536   1
  -2   6   0 1906.64 384.024   2
   2  -6   0 1588.68 224.740   1
   2   6   1 8270.30 852.425   1
  -2   6  -1 8228.56 424.453   1
  -2   6  -1 7642.42 429.073   1
  -2   6  -2 2.98079 25.7636   1
  -2   6  -2 33.3029 93.5748   2
   2   6   2 153.269 143.391   1
  -2   6  -2 42.8294 38.3179   1
  -2   6  -3 1357.90 136.727   1
  -2   6  -3 1084.94 120.223   1
   2   6   3 1276.92 326.702   1
  -2   6  -3 1160.08 304.615   2
  -2   6  -4 34.5561 86.2133   2
   2   6   4 48.1454 143.733   1
  -2   6  -4 66.9351 26.0574   1
  -2   6  -4 77.8119 29.0724   1
  -2   6  -5 55.4903 32.3370   1
  -2   6  -5 75.8303 40.1599   1
  -2   6  -6 388.050 73.4438   1
   2   6   6 483.717 207.274   1
  -2   6  -6 545.456 91.4044   1
  -2   6  -7 587.487 105.321   1
   2   6   7 347.861 168.742   1
  -2   6  -7 651.864 100.794   1
  -2   6  -8 1028.41 143.712   1
  -2   6  -8 1166.85 171.835   1
   2   6   8 1154.26 367.473   1
  -2   6  -9 649.409 128.292   1
  -2   6  -9 718.804 148.755   1
   2   6   9 833.244 297.693   1
  -2   6 -10 35.7529 39.3080   1
   2   6  10-13.6143 20.3638   1
  -2   6 -10 59.9880 47.8471   1
   2   6  11 3708.05 670.453   1
   2  -6  12 1392.86 260.065   1
   2   6  12 1004.86 345.493   1
   2   6  13 785.422 310.809   1
   2  -6  13 817.982 201.923   1
   2   6  14 1036.54 360.745   1
   2  -6  14 1048.82 237.810   1
   2   6  15 1049.97 356.499   1
   2  -6  15 644.290 212.914   1
   2   6  16 915.188 368.073   1
   2   6  17 785.253 306.488   1
   2   6  18-96.6329 115.632   1
   2   6  19-63.2435 15.0496   1
   2   6  20 124.609 183.316   1
   2   6  21 378.003 254.227   2
   2   6  21 226.002 190.932   1
   2   6  22 120.548 103.741   1
   2   6  22 479.990 312.014   2
   2   6  23-214.922 289.226   1
   2   6  23-2.73444 32.0099   2
   2   6  24 61.1648 172.830   2
   2   6  24 32.6582 153.157   1
   2   6  25-9.96856 115.497   2
  -2  -7  25 200.060 83.1229   1
  -2   7  25-118.705 150.064   2
  -2   7  25 61.1803 234.383   1
  -2  -7  24 171.873 156.847   1
  -2   7  24 4.64293 124.468   2
  -2   7  24 435.452 323.996   1
  -2   7  23 401.574 271.049   1
  -2  -7  23 522.987 267.437   1
  -2  -7  22 363.098 292.469   1
  -2   7  22-152.759 228.391   1
  -2   7  22 282.038 194.339   2
  -2   7  21 492.257 288.122   2
  -2  -7  21 772.485 340.834   1
  -2   7  21 571.185 324.962   1
  -2   7  20 40.4983 79.9561   2
  -2  -7  20-169.524 200.202   1
  -2   7  20 92.0211 187.499   1
  -2   7  19 39.3579 151.723   1
  -2  -7  19 151.844 132.049   1
  -2   7  19-91.2829 114.235   2
  -2   7  18 736.987 317.672   2
  -2   7  18 395.142 277.428   1
  -2  -7  18 415.097 258.927   1
  -2   7  17 213.524 168.936   1
  -2  -7  17 199.746 221.888   1
  -2   7  17 251.501 234.847   2
  -2   7  16 33.6922 138.636   1
  -2   7  16 86.3420 30.7557   2
   2   7 -15 999.978 336.577   1
  -2   7  15 972.180 345.699   1
  -2   7  15 1508.65 438.778   2
   2   7 -14 326.479 154.688   1
  -2   7  14 389.152 212.091   1
  -2   7  14 595.805 252.624   2
  -2   7  13 263.949 188.310   1
  -2   7  13 479.020 276.149   2
   2   7 -13 275.500 167.432   1
   2   7 -12-62.5961 157.908   1
  -2   7  12 212.990 220.973   1
  -2   7  12-6.46393 68.6131   2
   2   7 -11 1598.51 425.243   1
  -2   7  11 1452.12 360.881   1
  -2   7  11 2029.71 500.016   2
   2   7 -10 51.7586 136.501   1
  -2   7  10 8.37439 54.6475   1
  -2   7  10-51.9837 71.5919   2
   2   7  -9 786.534 274.889   1
  -2   7   9 903.214 280.803   1
  -2   7   9 694.101 270.732   2
   2   7  -8 677.450 259.518   1
  -2   7   8 563.469 201.176   1
  -2   7   8 396.384 209.663   2
   2   7  -7 1553.54 386.487   1
  -2   7   7 1875.01 355.159   1
  -2   7   6 194.466 139.498   1
   2   7  -6 395.593 226.327   1
  -2   7   6 63.0156 183.436   2
  -2   7   5 7488.21 662.641   1
   2   7  -5 7636.30 866.248   1
  -2   7   5 7322.36 853.972   2
   2   7  -4-101.800 126.432   1
  -2   7   4-42.6324 64.3679   1
  -2   7   4 48.4200 50.4055   2
   2  -7  -3 6021.92 598.347   1
   2   7  -3 8208.76 885.852   1
  -2   7   3 8741.04 641.737   1
  -2   7   3 7738.56 860.910   2
   2  -7  -2 163.141 97.0717   1
  -2   7   2 213.724 116.205   1
   2   7  -2 493.519 233.866   1
  -2   7   2 369.373 190.903   2
   2  -7  -1 3530.67 405.847   1
   2   7  -1 4142.93 642.888   1
  -2   7   1 4546.03 640.874   2
  -2   7   1 4421.87 410.591   1
  -2   7   0 1091.07 188.382   1
   2   7   0 699.040 253.229   1
  -2   7   0 461.525 183.254   2
  -2   7  -1 196.465 123.446   2
   2   7   1 49.9188 28.4969   1
  -2   7  -1 232.655 83.4005   1
  -2   7  -1 160.976 68.4180   1
  -2   7  -2 47.9726 39.6928   1
  -2   7  -2 30.6587 24.9664   1
   2   7   2-17.5721 26.0195   1
  -2   7  -2-24.0142 71.4753   2
  -2   7  -3 21.5899 48.9056   1
   2   7   3 34.1676 167.618   1
  -2   7  -3-18.4852 23.0637   1
  -2   7  -3 95.6881 152.717   2
  -2   7  -4 849.512 121.582   1
  -2   7  -4 622.134 259.689   2
   2   7   4 670.767 270.121   1
  -2   7  -4 969.073 133.414   1
   2   7   5 661.120 268.600   1
  -2   7  -5 305.080 63.2396   1
  -2   7  -5 450.379 82.4640   1
  -2   7  -5 523.068 234.037   2
   2   7   6 250.152 153.108   1
  -2   7  -6 495.532 81.1087   1
  -2   7  -6 357.196 71.6129   1
  -2   7  -7 903.032 126.694   1
   2   7   7 612.561 231.033   1
   2   7   8 1003.40 369.156   1
  -2   7  -8 376.020 84.1471   1
  -2   7  -9 1462.52 196.463   1
   2   7   9 1791.78 449.361   1
   2   7  10 118.346 118.146   1
   2   7  11 273.196 196.516   1
   2   7  12 566.907 279.844   1
   2   7  13 328.231 225.549   1
   2   7  14 45.4198 41.7738   1
   2   7  15 14.5316 112.371   1
   2   7  16 431.930 278.163   1
   2   7  17 748.118 354.151   1
   2   7  18 447.120 314.432   1
   2   7  19 1435.58 487.522   1
   2   7  20 324.400 285.778   1
   2   7  20-40.2727 139.657   2
   2   7  21 172.750 164.734   1
   2   7  21 59.1627 161.682   2
   2   7  22 290.420 380.371   1
   2   7  22-178.106 117.203   2
   2   7  23 239.673 254.631   1
   2   7  23 231.953 180.538   2
   2   7  24-183.215 158.965   2
   2   7  25 343.216 247.369   2
  -2   8  25-120.047 209.126   2
  -2   8  24 443.138 374.047   1
  -2   8  24-39.7703 90.5236   2
  -2   8  23 372.439 283.589   1
  -2   8  23 310.780 257.906   2
  -2   8  22 91.2018 176.502   1
  -2   8  22-177.607 286.496   2
  -2   8  21 302.282 270.364   2
  -2   8  21 275.154 259.563   1
   2   8 -21 111.078 170.948   1
   2   8 -20 457.543 310.691   1
  -2   8  20 363.427 269.933   1
  -2   8  20 30.3587 154.909   2
   2   8 -19 961.361 405.486   1
  -2   8  19 1181.30 448.138   1
  -2   8  19 1806.57 542.183   2
   2   8 -18-46.6113 75.9543   1
  -2   8  18-1.42133 123.617   2
  -2   8  18 25.2877 89.2296   1
   2   8 -17 161.837 100.293   1
  -2   8  17-6.32866 125.025   1
  -2   8  17 200.635 188.523   2
   2   8 -16 48.1584 125.183   1
  -2   8  16-103.179 88.7712   2
  -2   8  16 49.2591 124.531   1
  -2   8  15 70.4343 87.4078   1
  -2   8  15 66.2144 103.762   2
   2   8 -15-15.9109 95.8971   1
   2   8 -14 73.6337 162.133   1
  -2   8  14 307.821 190.579   1
  -2   8  14 296.763 277.523   2
  -2   8  13 112.932 126.043   1
   2   8 -13 26.1858 74.4442   1
  -2   8  13-77.8910 133.498   2
   2   8 -12-32.9646 73.6681   1
  -2   8  12 12.3141 61.9372   1
  -2   8  12 20.8107 60.1187   2
   2   8 -11 370.466 221.730   1
  -2   8  11 152.688 102.242   1
  -2   8  11 141.269 169.571   2
   2   8 -10 2671.27 600.644   1
  -2   8  10 1870.60 402.695   1
  -2   8  10 1407.15 437.931   2
   2   8  -9 6471.61 854.676   1
  -2   8   9 6599.68 916.977   2
  -2   8   9 5112.40 661.045   1
   2   8  -8 53.0550 142.945   1
  -2   8   8-0.72556 33.1140   1
  -2   8   8 18.8471 76.1187   2
   2   8  -7 1344.76 410.565   1
  -2   8   7 2205.70 403.185   1
  -2   8   7 1958.51 501.404   2
  -2   8   6 520.866 195.529   1
   2   8  -6 546.867 242.917   1
  -2   8   6 574.339 279.576   2
   2   8  -5 978.175 322.637   1
  -2   8   5 1503.56 328.846   1
  -2   8   5 1816.69 445.284   2
  -2   8   4 594.543 173.879   1
   2   8  -4 574.411 300.525   1
  -2   8   4 660.900 258.803   2
  -2   8   3 384.161 142.915   1
   2   8  -3 257.379 174.081   1
  -2   8   3 544.117 237.488   2
   2   8  -2 3621.00 627.406   1
  -2   8   2 3110.52 390.218   1
  -2   8   2 2888.57 557.564   2
  -2   8   1 113.143 97.6868   1
   2   8  -1 242.091 123.755   1
  -2   8   1-38.8700 69.2008   2
  -2   8   0 768.506 174.788   1
   2   8   0 1071.98 346.716   1
  -2   8   0 1054.65 341.440   2
   2   8   1 2305.28 501.792   1
  -2   8  -1 1866.44 257.525   1
  -2   8  -1 1724.57 445.260   2
  -2   8  -2-0.80966 26.3574   1
  -2   8  -2-47.0012 61.3417   2
  -2   8  -3 439.055 104.407   1
  -2   8  -3 346.396 200.064   2
   2   8   3 582.159 255.937   1
   2   8   4 572.615 254.035   1
  -2   8  -4 474.253 220.516   2
  -2   8  -5 1226.52 374.532   2
   2   8   5 1657.57 464.369   1
   2   8   6 941.252 360.324   1
   2   8   7 1255.32 389.912   1
   2   8   8 1160.38 396.722   1
   2   8   9 3125.30 639.951   1
   2   8  10 92.8881 197.937   1
   2   8  11 833.955 341.712   1
   2   8  12-35.8069 51.8580   1
   2   8  13 1226.77 418.431   1
   2   8  14 1166.92 440.752   1
   2   8  15 453.673 260.362   1
   2   8  16 156.516 230.441   1
   2   8  17 226.109 179.104   1
   2   8  18 290.091 240.852   1
   2   8  18 808.706 448.982   2
   2   8  19 312.891 313.667   1
   2   8  19 272.223 260.965   2
   2   8  20 283.692 247.013   1
   2   8  20-245.154 260.035   2
   2   8  21 59.1631 123.093   1
   2   8  21 322.643 293.488   2
   2   8  22-198.758 240.525   2
   2   8  23 6.87010 25.4319   2
  -2   9  22-8.40510 46.5675   1
  -2   9  21 487.171 320.011   2
  -2   9  21-72.6699 108.267   1
  -2   9  20 693.080 384.775   2
  -2   9  20 1021.60 457.704   1
  -2   9  19 78.3651 195.212   1
  -2   9  19 260.164 239.513   2
  -2   9  18 5.66401 122.259   1
  -2   9  18 127.017 202.011   2
  -2   9  17 163.334 227.458   1
  -2   9  17 355.284 286.336   2
   2   9 -16 177.392 214.732   1
  -2   9  16-61.6534 131.081   1
  -2   9  16-179.005 176.938   2
   2   9 -15 473.628 193.641   1
  -2   9  15 443.204 280.470   1
  -2   9  15-52.2632 140.712   2
   2   9 -14 162.947 80.2838   1
  -2   9  14 205.874 187.607   1
  -2   9  14 217.396 194.439   2
   2   9 -13 1245.33 418.422   1
  -2   9  13 678.627 293.780   1
  -2   9  13 1294.44 487.718   2
   2   9 -12 137.249 191.518   1
  -2   9  12-17.5114 107.853   1
  -2   9  12 2.77986 32.5416   2
  -2   9  11-17.3723 114.773   1
   2   9 -11 146.766 206.409   1
   2   9 -11 67.4126 100.872   2
  -2   9  11 136.940 213.887   2
   2   9 -10 213.755 236.976   1
  -2   9  10 79.6805 102.984   1
  -2   9  10 166.780 129.269   2
   2   9  -9 3051.20 625.770   1
  -2   9   9 3287.02 571.407   1
  -2   9   9 2747.58 623.186   2
  -2   9   8 2969.17 521.982   1
   2   9  -8 3145.77 629.615   1
  -2   9   8 3722.82 746.170   2
   2   9  -7 662.420 275.643   1
  -2   9   7 873.514 282.213   1
  -2   9   7 989.632 385.823   2
  -2   9   6 66.4704 108.813   1
   2   9  -6 131.889 206.087   1
  -2   9   6 148.050 221.893   2
  -2   9   5 216.004 126.884   1
   2   9  -5 303.708 178.502   1
  -2   9   5 139.899 116.125   2
  -2   9   4 226.954 126.555   1
   2   9  -4 437.825 266.572   1
  -2   9   4 349.310 254.362   2
  -2   9   3 379.521 161.010   1
   2   9  -3 873.490 328.224   1
  -2   9   3 295.147 180.509   2
  -2   9   2 583.443 250.055   2
   2   9  -2 518.073 265.275   1
   2   9  -1 1093.50 415.616   1
  -2   9   1 620.921 274.092   2
  -2   9   0-74.6572 147.268   2
   2   9   0 181.173 210.834   1
   2   9   1 611.100 284.419   1
  -2   9  -1 682.609 299.638   2
  -2   9  -2 247.191 171.539   2
   2   9   2 208.290 198.146   1
   2   9   3 1077.59 383.266   1
  -2   9  -3 1015.64 358.095   2
   2   9   4 224.525 179.936   1
  -2   9  -4 54.6255 84.8384   2
   2   9   5 624.417 303.145   1
  -2   9  -5 570.901 308.710   2
   2   9   6 206.445 180.732   1
   2   9   7 77.6400 188.010   1
   2   9   8 199.788 221.662   1
   2   9   9 2607.18 617.754   1
   2   9  10 146.059 184.208   1
   2   9  11 404.919 227.874   1
   2   9  12 594.026 319.287   1
   2   9  13 664.602 325.498   1
   2   9  14 235.444 219.263   1
   2   9  15 1057.40 432.344   1
   2   9  16 123.787 276.585   1
   2   9  16-170.433 207.902   2
   2   9  17 1084.96 486.339   1
   2   9  17 608.596 362.897   2
   2   9  18-132.855 182.452   1
   2   9  18-66.0309 242.736   2
   2   9  19 138.980 229.249   1
   2   9  19 589.800 368.103   2
   2   9  20 1.80825 115.165   2
  -2  10  20 328.590 273.573   1
  -2  10  19 335.152 246.992   1
  -2  10  18-37.3291 74.9777   1
  -2  10  17 409.447 298.667   1
  -2  10  17 840.079 413.522   2
  -2  10  16 677.318 393.805   2
  -2  10  16 1153.12 452.595   1
  -2  10  15-76.7282 184.001   2
  -2  10  15 295.407 285.488   1
  -2  10  14 165.457 200.701   1
  -2  10  14-247.685 95.6234   2
  -2  10  13 10.5646 131.227   1
  -2  10  13-49.7103 117.529   2
  -2  10  12-86.2226 134.356   2
  -2  10  12 11.1343 101.632   1
  -2  10  11 1215.29 446.402   2
   2  10 -11 1835.09 513.281   1
  -2  10  11 1484.22 432.163   1
   2  10 -10-71.6126 150.481   1
  -2  10  10-214.548 167.727   2
   2  10  -9 497.366 288.086   1
  -2  10   9 924.274 341.071   2
   2  10  -9 561.923 314.313   2
   2  10  -8 325.877 205.369   1
   2  10  -8 392.752 200.827   2
  -2  10   8 390.246 232.721   2
   2  10  -7 83.3682 27.1090   1
  -2  10   7 181.010 280.686   2
   2  10  -6 194.932 177.083   1
  -2  10   6 69.9927 55.6530   2
  -2  10   5 622.132 277.951   2
   2  10  -5 1418.87 419.311   1
   2  10  -4 475.135 256.486   1
  -2  10   4 171.794 225.203   2
   2  10  -3-102.650 147.714   1
  -2  10   3 248.816 210.622   2
  -2  10   2 79.7940 139.991   2
   2  10  -2 406.845 307.187   1
   2  10  -1 755.258 330.336   1
  -2  10   1 420.506 279.307   2
   2  10   0-88.1667 180.897   1
  -2  10   0 97.1804 139.883   2
   2  10   1 179.718 183.571   1
  -2  10  -1 402.664 287.307   2
  -2  10  -2 777.743 353.632   2
   2  10   2 701.257 311.868   1
   2  10   3 322.244 170.511   1
  -2  10  -3 353.730 266.725   2
  -2  10  -4-1.13308 88.7801   2
   2  10   4 155.987 121.049   1
  -2  10  -5 168.401 185.108   2
   2  10   5 211.015 217.739   1
   2  10   6 732.084 376.869   1
   2  10   7-215.895 218.728   1
   2  10   8 166.434 229.635   1
   2  10   9-1.38328 66.3713   1
   2  10  10-32.8253 44.8294   1
   2  10  11 822.153 369.603   1
   2  10  12 1006.07 384.035   1
   2  10  13 859.992 421.931   2
   2  10  13 1373.50 485.332   1
   2  10  14 156.304 221.617   1
   2  10  14 677.997 327.722   2
   2  10  15 104.237 187.124   1
   2  10  15-21.7923 235.962   2
   2  10  16 203.262 193.362   1
   2  10  16 81.8070 27.5305   2
   2  10  17 228.898 234.608   1
  -2  11  13 66.1521 184.369   2
  -2  11  12 390.399 317.487   2
  -2  11  11 42.8552 154.398   2
  -2  11  10 1.67854 49.7092   2
  -2  11   9 175.872 149.040   2
   2  11  -8 315.648 267.083   2
  -2  11   8 680.844 327.653   2
   2  11  -7 284.798 223.946   2
  -2  11   7 677.770 344.207   2
   2  11  -6-15.7281 118.052   2
  -2  11   6 370.455 330.425   2
   2  11  -5 894.832 396.308   2
  -2  11   5 370.330 195.121   2
   2  11  -4 251.634 218.337   1
   2  11  -4 290.909 209.195   2
  -2  11   4 552.078 348.600   2
   2  11  -3 25.2766 173.969   2
   2  11  -3 358.360 280.335   1
  -2  11   3 131.366 223.045   2
   2  11  -2 76.6135 158.896   1
   2  11  -2 212.257 212.362   2
  -2  11   2 78.5827 143.489   2
   2  11  -1 1121.94 408.658   1
  -2  11   1 1523.00 588.580   2
  -2  11   0-138.027 108.261   2
   2  11   0-2.55749 37.8696   1
   2  11   1 1437.07 447.168   1
  -2  11  -1 458.434 351.011   2
  -2  11  -2 112.384 188.080   2
   2  11   2 101.778 196.407   1
   2  11   3 442.142 247.364   1
  -2  11  -3 194.093 274.532   2
  -2  11  -4 166.969 242.428   2
   2  11   4-69.7797 56.8379   1
   2  11   5 574.461 337.092   1
   2  11   6 2.77513 187.183   1
   2  11   7 1050.49 411.963   2
   2  11   7 805.666 295.896   1
   2  11   8-19.3452 131.500   2
   2  11   8 875.493 398.552   1
   2  11   9-156.874 217.125   1
   2  11   9 53.8215 127.401   2
   2  11  10 359.313 327.434   2
   2  11  10 26.4000 152.531   1
   2  11  11-84.4074 98.6505   1
   2  11  11-87.8976 142.553   2
   2  11  12 583.150 305.634   1
   2  11  13 209.356 206.297   1
   2  11  14 227.870 210.859   1
  -2  12   7 19.7791 97.8266   2
  -2  12   6-112.820 208.819   2
   2  12  -6-174.524 246.170   2
   2  12  -5 357.110 294.732   2
  -2  12   5-241.923 287.217   2
  -2  12   4 377.686 222.903   2
   2  12  -4 288.222 175.497   2
  -2  12   3 161.189 220.279   2
   2  12  -3 107.808 164.330   2
   2  12  -2 59.9998 24.0118   2
  -2  12   2 205.604 154.038   2
   2  12  -1 334.540 269.194   2
  -2  12   1-120.389 187.374   2
   2  12   0 1095.05 496.005   2
  -2  12   0 376.751 350.904   2
   2  12   1 402.927 257.340   2
  -2  12  -1 147.396 228.675   2
  -2  12  -2 251.291 287.395   2
   2  12   2 578.436 382.001   2
  -2  12  -3 27.0600 172.427   2
   2  12   3 458.473 374.613   2
   2  12   4 434.337 412.439   2
   2  12   5 149.420 123.683   2
   2  12   6 408.247 350.573   1
   2  12   7 72.6214 62.6575   1
   2  12   8-155.596 126.604   1
   2  12   9-148.127 51.1300   1
   2  12  10 425.335 271.681   1
   2  12  11 170.474 186.499   1
  -3   0  30 64.8769 211.437   1
  -3   0  29 314.468 289.891   1
  -3   0  28 1.72168 123.584   1
  -3   0  27 462.614 293.432   1
  -3   0  26 256.691 259.049   1
  -3   0  25 550.685 309.367   1
  -3   0  24 206.722 184.893   1
  -3   0  23 43.3256 164.958   1
  -3   0  22-44.7704 94.7954   1
  -3   0  21 59.8881 130.698   1
  -3   0  20 172.770 233.075   1
  -3   0  19 2693.62 561.551   1
  -3   0  18 104.026 190.580   1
  -3   0  17 3689.33 624.796   1
  -3   0  16-48.4192 56.5357   1
  -3   0  15 2621.70 495.928   1
  -3   0  14-9.82841 51.3010   1
   3   0 -14-0.44936 27.0282   2
  -3   0  13 38.7889 50.6238   1
   3   0 -13-59.5228 64.9738   2
  -3   0  12-26.3785 26.7422   1
   3   0 -12 11.8874 49.8626   2
  -3   0  11 5902.32 644.714   1
   3   0 -11 5122.37 530.528   2
  -3   0  10 14.3554 64.4741   1
  -3   0   9 16294.6 1001.56   1
  -3   0   8 24.6779 27.8290   1
  -3   0   7 4243.19 474.691   1
   3   0  -7 4437.28 486.229   1
  -3   0   6 11.5776 74.5885   1
   3   0  -6 5207.86 487.402   1
  -3   0   5 104075. 2183.86   1
   3   0  -5 102425. 2160.15   1
   3   0  -4-22.1697 32.7346   1
  -3   0   4 8.95363 32.2109   1
   3   0  -3 4965.47 451.396   1
  -3   0   3 5560.41 474.354   1
   3   0  -2-24.0308 38.8425   1
  -3   0   2-22.2789 48.8120   1
   3   0  -1 962.393 196.564   1
   3   0  -1 1266.18 214.428   1
   3   0   0-47.5135 45.0258   1
   3   0   0 51.0071 45.7647   1
   3   0   1 1419.80 240.564   1
  -3   0  -1 1430.87 245.821   1
  -3   0  -2-5.74555 86.3134   1
   3   0   2 7.96526 29.9011   1
  -3   0  -3 187.644 90.3858   1
   3   0   3 63.9969 30.9873   1
   3   0   4 6.39624 55.1525   1
  -3   0  -4 51.7826 86.2561   1
  -3   0  -5 2149.23 329.504   1
   3   0   5 2365.57 333.562   1
  -3   0  -6 8.54143 49.1418   1
   3   0   6-42.3720 46.2786   1
  -3   0  -7 4450.67 502.534   1
   3   0   7 4282.77 460.694   1
  -3   0  -8 26.0065 24.3550   1
   3   0   8 27.2297 62.8721   1
   3   0   9 3904.14 481.705   1
   3   0  10 48.8981 66.3349   1
   3   0  11 6273.23 663.382   1
   3   0  12 63.8741 98.3599   1
   3   0  13 3977.06 560.455   1
   3   0  14 224.860 169.647   1
   3   0  14 81.9844 107.379   3
   3   0  15 3459.16 549.056   1
   3   0  16-11.0080 53.9296   1
   3   0  17 2487.96 507.977   1
   3   0  18 218.900 221.724   1
   3   0  19 590.680 242.741   1
   3   0  20 103.068 211.432   1
   3   0  21 624.204 277.978   1
   3   0  22 138.605 168.945   1
   3   0  23 969.465 376.603   1
   3   0  24 103.748 139.311   1
   3   0  25 128.852 120.855   1
   3   0  26-25.6065 113.727   1
   3   0  27 26.9530 153.048   1
   3   0  28-221.519 204.861   1
   3   0  29 122.829 139.919   1
  -3   1  30 299.800 363.203   1
  -3  -1  30 112.554 184.153   1
  -3   1  29 464.795 336.018   1
  -3  -1  29 287.441 259.083   1
  -3   1  28 126.588 293.326   1
  -3  -1  28 5.19520 81.0881   1
  -3   1  27 192.700 189.692   1
  -3  -1  27 416.706 269.380   1
  -3   1  26 72.2203 69.7427   1
  -3  -1  26 281.593 204.584   1
  -3   1  25 1006.26 408.213   1
  -3  -1  25 331.166 236.835   1
  -3   1  24 545.569 317.439   1
  -3  -1  24 436.395 312.322   1
  -3   1  23 676.486 341.849   1
  -3  -1  23 1331.82 465.261   1
  -3   1  22 321.571 223.659   1
  -3  -1  22 12.6131 57.5650   1
  -3   1  21 1541.69 466.720   1
  -3  -1  21 2200.75 541.226   1
  -3   1  20 118.534 236.574   1
  -3  -1  20-18.0112 65.6242   1
  -3   1  19 455.956 238.022   1
  -3  -1  19 529.853 271.190   1
  -3   1  18 65.8507 94.5984   1
  -3  -1  18 34.0172 14.8148   1
   3   1 -18-1.27058 33.7720   2
  -3   1  17-22.4684 16.9779   1
  -3  -1  17-25.4139 123.486   1
   3   1 -17 80.3400 84.8149   2
  -3  -1  16 134.500 95.8367   1
   3   1 -16 192.876 94.7815   2
  -3   1  15 2235.40 463.520   1
  -3  -1  15 1319.02 358.792   1
   3   1 -15 1555.11 272.698   2
  -3   1  14 18.5369 123.971   1
   3   1 -14 0.81172 53.9197   2
  -3  -1  14-32.6974 88.5455   1
  -3   1  13 6060.85 694.593   1
  -3  -1  13 7238.61 774.286   1
  -3  -1  12 3561.54 527.963   1
  -3   1  12 3671.50 531.754   1
  -3   1  11 3514.44 491.807   1
  -3  -1  11 3620.26 516.478   1
  -3   1  10 819.193 235.956   1
  -3  -1  10 826.711 224.241   1
  -3   1   9 2343.65 364.471   1
  -3  -1   9 1751.50 341.250   1
   3  -1  -9 2109.80 337.093   2
  -3  -1   8 8775.78 737.298   1
  -3   1   8 9490.01 716.181   1
   3  -1  -8 9514.62 713.365   1
   3  -1  -8 9632.14 735.148   2
  -3   1   7 1528.15 277.583   1
  -3  -1   7 1375.13 286.604   1
   3  -1  -7 1546.20 276.850   1
   3  -1  -6-14.2475 16.1272   1
   3   1  -6 47.9270 74.4382   1
  -3   1   6 57.1463 97.6720   1
  -3  -1   6-31.7098 69.3757   1
  -3   1   5 13480.8 741.562   1
   3   1  -5 12956.7 811.528   1
  -3  -1   5 13852.6 846.163   1
   3  -1  -5 14969.1 778.468   1
   3  -1  -4 3789.81 370.571   1
   3   1  -4 2926.00 383.813   1
  -3   1   4 3257.85 355.689   1
  -3  -1   4 3366.38 417.181   1
   3  -1  -3 1242.15 196.749   1
  -3   1   3 1110.67 195.275   1
   3   1  -3 881.947 204.274   1
  -3  -1   3 1049.82 233.736   1
   3   1  -2 2520.94 358.606   1
   3  -1  -2 1919.06 240.826   1
  -3   1   2 2363.17 274.108   1
   3   1  -2 1969.65 301.400   1
   3   1  -1 9952.35 702.413   1
   3  -1  -1 9787.65 532.901   1
   3   1  -1 8731.58 645.146   1
   3  -1   0 7613.97 488.014   1
   3   1   0 7719.12 619.712   1
   3  -1   0 8264.45 475.319   1
   3  -1   1 67.5806 75.8103   1
   3   1   1-7.23750 65.6645   1
  -3  -1  -1 70.8802 82.4535   1
   3  -1   1 32.7626 31.9739   1
  -3   1  -2 15095.3 695.044   1
   3   1   2 15139.2 873.250   1
   3  -1   2 14531.4 655.194   1
  -3  -1  -2 16649.4 927.752   1
  -3   1  -3 7984.06 513.560   1
   3  -1   3 7954.71 494.833   1
   3   1   3 8318.13 659.703   1
  -3  -1  -3 8451.33 680.433   1
  -3  -1  -4 3835.27 468.460   1
   3   1   4 4080.96 468.426   1
   3  -1   4 4245.54 376.903   1
  -3   1  -4 4230.93 390.449   1
  -3  -1  -5 12979.3 890.661   1
  -3   1  -5 13544.8 724.957   1
   3   1   5 14982.0 913.931   1
   3  -1   5 13952.4 696.299   1
  -3   1  -6 2201.42 303.898   1
  -3  -1  -6 1978.47 366.068   1
   3  -1   6 2771.75 323.933   1
   3   1   6 2875.13 412.795   1
   3  -1   7 991.366 205.878   1
  -3   1  -7 690.738 189.602   1
   3   1   7 829.478 228.686   1
  -3   1  -8 1336.82 262.310   1
   3   1   8 849.391 222.745   1
   3  -1   8 1242.73 246.795   1
  -3   1  -9 531.065 191.178   1
   3  -1   9 614.541 176.085   1
   3   1   9 453.901 168.578   1
   3   1  10 2342.13 411.085   1
   3  -1  10 2784.83 398.430   1
   3  -1  11-15.8629 47.3023   1
   3   1  11 121.895 118.201   1
   3   1  12 262.548 173.091   1
   3  -1  12 256.359 117.056   1
   3   1  12 61.2343 135.227   3
   3   1  13 233.972 202.401   1
   3   1  13 222.784 150.915   3
   3  -1  13 210.885 126.371   1
   3   1  14 54.4068 42.5118   1
   3  -1  14-0.67984 84.8229   1
   3   1  15-55.0654 18.0173   1
   3  -1  15 37.4701 119.916   1
   3  -1  15-63.0151 83.3391   3
   3   1  16 142.885 178.780   1
   3  -1  16-8.77336 65.2227   1
   3  -1  16 95.8684 96.4544   3
   3   1  17 124.319 36.3813   1
   3  -1  17 38.6315 81.3948   1
   3   1  18 586.360 284.359   1
   3  -1  18 518.161 215.358   1
   3   1  19 2088.63 499.993   1
   3  -1  19 1312.75 400.084   1
   3   1  20 229.906 232.587   1
   3  -1  20 117.801 124.776   1
   3   1  21-64.4491 169.199   1
   3  -1  21-38.2093 87.0514   1
   3   1  22 47.2938 33.6929   1
   3  -1  22-96.8180 164.586   1
   3   1  23 1117.29 417.615   1
   3  -1  23 727.345 307.729   1
   3   1  24-112.128 175.837   1
   3  -1  24 284.351 187.029   1
   3   1  25 2282.33 631.427   1
   3  -1  25 1945.30 551.374   1
   3   1  26-114.343 154.201   1
   3  -1  26 60.8159 195.336   1
   3   1  27 512.390 332.324   1
   3  -1  27 288.286 246.383   1
   3   1  28-142.461 229.372   1
   3  -1  28 33.8753 132.990   1
   3  -1  29-6.79235 129.437   1
  -3  -2  30 431.936 390.790   1
  -3  -2  29 201.351 278.396   1
  -3   2  29 178.507 221.981   1
  -3  -2  28 50.5753 185.319   1
  -3   2  28 92.9752 172.597   1
  -3  -2  27 572.408 356.442   1
  -3   2  27 384.719 320.256   1
  -3   2  26 297.167 279.412   1
  -3  -2  26-153.011 238.773   1
  -3   2  25 1827.98 586.243   1
  -3  -2  25 2406.31 676.224   1
  -3   2  24-110.228 51.9222   1
  -3  -2  24 348.371 187.731   1
  -3   2  23 143.575 87.4231   1
  -3  -2  23 10.7861 81.0947   1
  -3   2  22-29.2120 120.421   1
  -3  -2  22 172.444 161.604   1
  -3   2  21 1231.65 440.562   1
  -3  -2  21 1576.83 450.311   1
  -3   2  20 230.606 232.840   1
  -3  -2  20 367.162 196.422   1
  -3   2  19 147.891 180.318   1
  -3  -2  19 124.324 140.924   1
  -3   2  18 358.848 214.574   1
  -3  -2  18 211.426 179.586   1
   3   2 -17 121.454 68.3604   2
  -3  -2  17 168.684 150.712   1
  -3   2  17 318.740 187.823   1
  -3   2  16 114.424 123.300   1
  -3  -2  16 141.864 133.642   1
   3   2 -16 74.9520 48.3509   2
  -3   2  15-16.4422 70.4576   1
  -3  -2  15-17.9295 61.9340   1
  -3   2  14 406.692 219.322   1
  -3  -2  14 584.255 229.235   1
  -3   2  13 850.890 281.098   1
  -3  -2  13 539.281 208.765   1
  -3   2  12 1973.99 389.323   1
  -3  -2  12 1782.29 369.468   1
  -3  -2  11 4441.20 584.895   1
  -3   2  11 4430.79 560.266   1
  -3   2  10 643.354 207.808   1
  -3  -2  10 939.997 257.750   1
  -3  -2   9 10406.2 853.439   1
  -3   2   9 10566.8 789.920   1
  -3   2   8 11882.8 805.306   1
  -3  -2   8 13478.0 955.194   1
   3  -2  -8 12010.7 816.532   1
  -3   2   7 12746.6 784.816   1
  -3  -2   7 12520.6 911.842   1
   3  -2  -7 12622.5 787.107   1
  -3   2   6 1910.86 283.912   1
   3  -2  -6 2109.98 299.212   1
  -3  -2   6 1566.90 320.317   1
   3  -2  -5 13965.7 884.923   2
  -3   2   5 15719.8 775.306   1
   3  -2  -5 14999.2 762.651   1
  -3  -2   5 14474.1 941.165   1
  -3   2   4 179.477 71.0205   1
   3   2  -4 125.331 91.9829   1
   3  -2  -4 144.069 72.6566   1
   3  -2  -4 86.3307 57.7062   2
   3   2  -3 25.9811 106.064   1
   3   2  -3 216.386 121.443   1
   3  -2  -3 14.7930 40.1581   1
  -3   2   3 111.963 48.4221   1
   3   2  -2 1199.55 260.407   1
  -3   2   2 914.802 153.586   1
   3   2  -2 968.349 238.483   1
   3  -2  -2 973.891 158.642   1
   3   2  -1 958.721 248.904   1
   3  -2  -1 671.609 117.781   1
  -3   2   1 713.849 127.737   1
  -3  -2   0 1408.16 293.000   1
   3  -2   0 1901.64 203.233   1
   3   2   0 1725.62 316.649   1
   3  -2   0 2056.37 196.342   1
  -3  -2  -1 1070.88 260.585   1
   3  -2   1 1191.83 149.161   1
   3  -2   1 1346.05 153.743   1
   3   2   1 1506.69 295.261   1
   3  -2   2-13.9312 27.2023   1
  -3  -2  -2 32.8951 34.3450   1
   3   2   2 24.4770 74.3666   1
   3  -2   2 19.7037 30.7372   1
   3   2   3 2526.16 394.535   1
   3  -2   3 2052.22 198.480   1
  -3   2  -3 2157.80 212.336   1
  -3   2  -4 250.464 78.9872   1
   3   2   4 393.630 154.565   1
   3  -2   4 354.613 85.2559   1
  -3   2  -5 1585.73 208.105   1
   3   2   5 1286.65 316.303   1
   3  -2   5 1742.70 209.659   1
  -3   2  -6 1049.44 185.831   1
   3   2   6 1220.10 284.022   1
   3  -2   6 984.069 166.541   1
  -3   2  -7 3151.42 345.980   1
   3   2   7 3874.54 525.084   1
   3  -2   7 3657.26 345.181   1
  -3   2  -8 3613.60 375.278   1
   3   2   8 3957.32 542.196   1
   3  -2   8 3134.25 340.935   1
   3   2   9 866.736 248.145   3
   3  -2   9 614.974 160.469   1
  -3   2  -9 658.971 172.526   1
   3   2   9 663.711 219.423   1
   3   2  10 2595.00 451.001   1
  -3   2 -10 3013.26 393.414   1
   3  -2  10 2629.34 358.806   1
   3   2  10 3047.72 482.509   3
  -3   2 -11 4624.21 520.738   1
   3   2  11 5948.11 714.047   1
   3  -2  11 5412.76 541.599   1
   3   2  11 5787.57 646.710   3
   3  -2  12 168.682 111.272   1
   3   2  12 62.7582 47.0521   1
   3   2  13 1430.38 394.060   1
   3  -2  13 1780.29 351.202   1
   3   2  14 3450.34 598.247   1
   3  -2  14 2771.11 441.088   1
   3   2  15 2648.72 534.714   1
   3  -2  15 2356.18 430.449   1
   3   2  16-40.5456 60.3754   1
   3  -2  16-11.4126 17.2311   3
   3  -2  16 72.9658 117.861   1
   3   2  17 1.04117 63.5653   1
   3  -2  17 146.368 126.962   1
   3   2  18-13.1856 149.119   1
   3  -2  18-45.3151 95.4445   1
   3   2  19 19.6473 78.4222   1
   3  -2  19 109.806 141.984   1
   3   2  20 34.3578 183.952   1
   3  -2  20-6.73377 63.7017   1
   3   2  21 824.994 397.760   1
   3  -2  21 45.1747 49.2621   1
   3   2  22 1189.16 433.452   1
   3  -2  22 1204.84 377.390   1
   3   2  23-7.28724 137.340   1
   3  -2  23 19.8415 71.2567   1
   3   2  24 339.934 278.949   1
   3  -2  24 682.168 329.046   1
   3   2  25-37.1094 172.280   1
   3  -2  25 541.834 302.522   1
   3  -2  26 58.8526 118.286   1
   3   2  26 201.210 193.124   1
   3  -2  27-196.543 270.924   1
   3   2  27 65.0558 132.754   1
   3  -2  28 141.152 125.060   1
   3   2  28 73.1491 83.4616   1
  -3  -3  30 193.803 242.521   1
  -3   3  29-173.834 307.914   1
  -3  -3  29 44.7048 139.280   1
  -3   3  28-169.644 235.254   1
  -3  -3  28 522.458 382.226   1
  -3   3  27 2358.48 648.003   1
  -3  -3  27 1575.02 554.823   1
  -3   3  26 202.246 231.040   1
  -3  -3  26 137.057 202.593   1
  -3   3  25 933.830 397.182   1
  -3  -3  25 834.421 348.544   1
  -3   3  24 223.301 207.848   1
  -3  -3  24 102.057 110.080   1
  -3   3  23 665.982 323.490   1
  -3  -3  23 1418.04 446.196   1
  -3   3  22 955.521 328.826   1
  -3  -3  22 849.133 405.241   1
  -3   3  21 212.242 215.608   1
  -3  -3  21 215.713 205.182   1
  -3   3  20 192.108 193.463   1
  -3  -3  20-2.37336 148.060   1
  -3  -3  19-74.2171 132.685   1
  -3   3  19 97.1262 165.296   1
  -3  -3  18 606.422 281.860   1
  -3   3  18 507.283 292.466   1
  -3  -3  17 311.924 228.412   1
  -3   3  17 208.818 122.928   1
  -3  -3  16-28.7609 78.3982   1
  -3   3  16 52.4434 101.525   1
  -3  -3  15 1893.78 449.205   1
  -3   3  15 1275.58 357.772   1
  -3  -3  14 1572.66 383.016   1
  -3   3  14 1273.68 317.738   1
  -3  -3  13 3057.35 551.726   1
  -3   3  13 5391.64 667.397   1
  -3  -3  12 4810.51 660.434   1
  -3   3  12 5136.08 619.845   1
  -3  -3  11-97.6672 120.764   1
  -3   3  11 57.6406 116.632   1
  -3  -3  10-23.8707 40.2631   1
  -3   3  10 95.6044 82.8557   1
  -3   3   9 123.943 142.264   1
  -3  -3   9-32.1626 112.032   1
  -3   3   8 367.279 136.816   1
  -3  -3   8 430.489 173.746   1
   3  -3  -7 581.285 173.369   1
  -3   3   7 593.275 162.802   1
  -3  -3   7 570.243 190.919   1
  -3   3   6 1076.99 205.589   1
  -3  -3   6 820.802 234.507   1
   3  -3  -6 858.351 200.515   1
  -3   3   5 7567.83 533.943   1
   3  -3  -5 7352.93 531.438   1
   3   3  -5 7344.49 741.301   1
   3   3  -4 244.018 134.074   1
  -3   3   4 274.330 91.6968   1
   3  -3  -4 373.428 104.114   1
   3   3  -3 5670.86 638.120   1
   3  -3  -3 6877.14 434.911   1
  -3   3   3 6749.61 435.037   1
   3   3  -2 12.5410 25.0111   1
   3  -3  -2 43.9107 57.0703   1
  -3   3   2-16.8153 17.1284   1
   3   3  -1 3083.54 467.825   1
   3  -3  -1 2827.38 222.452   1
  -3   3   1 2932.92 225.906   1
   3  -3   0 6279.23 287.438   1
   3  -3   0 6734.57 275.402   1
   3   3   0 7361.39 713.332   1
   3  -3   0 5986.33 556.872   2
   3   3   1-19.2103 100.176   1
   3  -3   1 108.914 89.6318   2
   3   3   2 3519.41 492.588   1
   3  -3   2 3531.92 437.873   2
   3  -3   3 3465.44 443.629   2
   3   3   3 4931.83 601.988   1
   3   3   4 91.8015 87.1223   1
   3  -3   4 7.30900 28.1127   2
  -3   3  -5 790.925 107.420   1
   3  -3   5 581.288 183.330   2
   3   3   5 550.709 186.411   1
   3  -3   5 737.765 93.6609   1
  -3   3  -6 332.016 85.0337   1
   3   3   6 189.967 96.8487   3
   3   3   6 326.588 168.106   1
   3  -3   6 422.515 89.0579   1
  -3   3  -7 4708.57 352.845   1
   3   3   7 4527.29 622.472   1
   3  -3   7 4632.47 331.875   1
   3   3   7 4080.85 549.301   3
   3   3   8-56.5049 88.6099   1
  -3   3  -8 75.0728 47.2928   1
   3   3   8 7.35574 76.3780   3
   3  -3   8 3.53758 31.7483   1
  -3   3  -9 61.3228 48.0908   1
   3  -3   9-27.3701 42.0152   1
   3   3   9 28.6199 55.7609   1
  -3   3 -10 2753.49 348.801   1
   3   3  10 2895.86 512.762   1
   3  -3  10 2658.79 326.763   1
  -3   3 -11 2752.22 377.580   1
   3  -3  11 2953.04 358.866   1
   3   3  11 2948.42 526.169   1
   3  -3  11 3004.47 357.284   2
  -3   3 -12 1276.84 262.074   1
   3   3  12 1956.50 438.134   1
   3  -3  12 2146.74 340.082   1
   3  -3  12 1510.05 240.428   2
   3   3  13 3136.07 562.133   1
   3  -3  13 4072.74 483.946   1
   3  -3  13 3944.20 376.222   2
   3  -3  14 1633.24 324.618   1
   3   3  14 1734.67 433.678   1
   3  -3  14 1470.02 211.073   2
   3   3  15 1553.85 418.668   1
   3  -3  15 2204.47 395.535   1
   3   3  16 306.291 195.224   1
   3  -3  16 503.016 178.521   1
   3   3  17 280.252 189.682   1
   3  -3  17 220.298 98.9974   3
   3  -3  17 184.433 160.468   1
   3   3  18 37.8568 90.1764   1
   3  -3  18 385.307 199.848   1
   3   3  19 512.071 268.574   1
   3  -3  19 853.214 263.875   1
   3  -3  20 28.5625 106.555   1
   3   3  20 141.617 188.004   1
   3  -3  21 71.5717 88.9265   1
   3   3  21 71.4776 78.8293   1
   3   3  22-4.35153 93.6210   1
   3  -3  22 26.6255 97.8509   1
   3  -3  23 152.709 145.539   1
   3   3  23 71.6106 84.4149   1
   3  -3  24 181.377 168.734   1
   3   3  24 196.044 177.262   1
   3  -3  25-73.1358 44.5566   1
   3   3  25 136.379 267.738   1
   3   3  26 163.577 146.586   1
   3   3  27 31.6060 154.508   1
  -3  -4  29-78.3218 205.927   1
  -3   4  28-88.2942 19.2598   1
  -3  -4  28 262.910 298.607   1
  -3   4  27 89.3154 215.405   1
  -3  -4  27 12.2021 129.058   1
  -3   4  26 75.1313 169.486   1
  -3  -4  26 44.8949 131.441   1
  -3   4  25 11.0604 89.0910   1
  -3  -4  25 44.3751 245.002   1
  -3   4  24 290.023 248.185   1
  -3  -4  24 80.0026 218.998   1
  -3   4  23 314.507 280.860   1
  -3  -4  23 61.7851 124.060   1
  -3  -4  22 627.472 316.193   1
  -3   4  22 1142.82 400.363   1
  -3  -4  21 299.646 242.289   1
  -3   4  21 429.528 241.411   1
  -3  -4  20-168.224 140.250   1
  -3   4  20 34.1550 81.7981   1
  -3  -4  19-39.4714 24.3106   1
  -3   4  19-86.5904 91.5234   1
  -3  -4  18 507.657 240.723   1
  -3   4  18 232.465 186.192   1
  -3  -4  17 209.773 209.706   1
  -3   4  17 211.476 60.6460   1
  -3  -4  16 522.669 269.137   1
  -3   4  16 2.75346 16.6448   1
  -3  -4  15 594.843 242.760   1
  -3   4  15 164.690 110.726   1
  -3  -4  14 87.2679 203.351   1
  -3   4  14 101.617 167.553   1
  -3   4  13 1051.39 298.502   1
  -3  -4  13 550.969 211.248   1
  -3  -4  12 532.274 228.432   1
  -3   4  12 746.030 246.724   1
  -3  -4  11 74.8632 119.393   1
  -3   4  11 91.6138 49.4016   1
  -3   4  10 2850.34 428.003   1
  -3  -4  10 3734.59 580.141   1
  -3  -4   9 962.711 287.317   1
  -3   4   9 802.125 234.377   1
  -3  -4   8 1130.68 308.621   1
  -3   4   8 1295.09 265.279   1
   3  -4  -7 3940.46 459.982   1
  -3   4   7 4113.67 450.100   1
   3   4  -7 5439.12 693.305   1
   3   4  -6 805.894 270.666   1
   3  -4  -6 1265.76 259.043   1
  -3   4   6 1113.34 217.290   1
   3   4  -5 8440.42 830.291   1
   3  -4  -5 8531.23 591.432   1
  -3   4   5 6968.31 522.136   1
   3   4  -4 3607.23 552.377   1
   3  -4  -4 3759.44 355.844   1
  -3   4   4 3657.02 347.831   1
  -3   4   3 22.0700 31.9191   1
   3   4  -3 139.895 72.8742   1
   3  -4  -3 122.995 61.3352   1
   3   4  -2 425.634 183.631   1
  -3   4   2 412.375 92.6610   1
   3  -4  -2 467.086 102.501   1
   3  -4  -1 10619.2 412.980   1
   3   4  -1 10557.2 917.262   1
  -3   4   1 11008.6 400.391   1
   3   4   0 3382.52 460.540   3
   3   4   0 3949.20 566.529   1
   3   4   1 6439.90 724.655   1
   3   4   1 6590.49 666.643   3
   3   4   2 46.7281 58.8417   3
   3   4   2 135.562 114.048   1
   3   4   3 537.628 214.668   1
   3   4   3 129.028 85.0939   3
   3   4   4 740.132 230.315   3
   3   4   4 919.913 270.144   1
   3   4   5 52.3248 70.5721   1
   3  -4   5 70.1525 61.6956   2
   3   4   6 43.0633 64.0281   1
   3  -4   6 145.921 66.8973   2
  -3   4  -7 4085.11 235.122   1
   3   4   7 4062.51 621.874   1
   3  -4   7 3942.20 219.602   1
   3  -4   7 4156.03 448.754   2
  -3   4  -8 178.190 63.5716   1
   3  -4   8 141.121 57.3804   1
   3   4   8 97.3872 99.3684   1
   3  -4   8 196.860 103.910   2
   3  -4   9 1257.17 176.493   1
  -3   4  -9 1145.49 186.545   1
   3   4   9 1479.93 378.741   1
   3  -4   9 1219.16 234.372   2
   3  -4  10 166.394 74.1450   1
  -3   4 -10 98.8304 58.5650   1
   3   4  10 230.786 167.778   1
   3  -4  10 58.9322 4.03294   2
  -3   4 -11 20363.8 926.473   1
   3   4  11 21003.8 1489.11   1
   3  -4  11 21063.0 910.521   1
   3  -4  11 19698.2 903.502   2
   3  -4  12 8288.17 619.188   1
  -3   4 -12 6834.16 571.888   1
   3   4  12 7029.99 873.183   1
   3  -4  12 6570.88 493.840   2
   3  -4  13 21946.7 1076.08   1
   3   4  13 21386.3 1566.43   1
   3   4  14 4321.15 723.515   1
   3  -4  14 5612.03 590.971   1
   3  -4  15 2086.63 372.528   1
   3   4  15 1611.58 439.630   1
   3   4  16 968.103 382.435   1
   3  -4  16 538.967 192.849   1
   3   4  17 882.114 345.623   1
   3  -4  17 223.822 96.5779   1
   3  -4  18 1457.73 353.275   1
   3   4  18 1922.36 512.580   1
   3  -4  19 1242.53 341.689   1
   3   4  19 1443.79 443.037   1
   3   4  20-26.4621 109.125   1
   3  -4  20 362.201 217.685   1
   3   4  21-78.5533 108.772   1
   3  -4  21 40.3371 90.5538   1
   3   4  22 363.609 267.354   1
   3   4  23 111.427 156.801   1
   3   4  24-123.393 224.564   1
   3   4  25 456.789 266.453   1
   3   4  26-129.716 245.059   1
  -3  -5  29 265.709 269.721   1
  -3  -5  28 389.187 308.999   1
  -3   5  27 86.6820 241.403   1
  -3  -5  27 111.203 199.051   1
  -3   5  26 452.096 372.126   1
  -3  -5  26 926.533 448.775   1
  -3   5  25 176.179 205.186   1
  -3  -5  25 217.678 234.542   1
  -3   5  24 805.111 390.264   1
  -3  -5  24 132.406 101.953   1
  -3  -5  23 1042.68 465.045   1
  -3   5  23 1219.85 432.744   1
  -3  -5  22 1013.05 422.370   1
  -3   5  22 404.471 331.740   1
  -3  -5  21 88.8623 161.965   1
  -3   5  21 161.858 167.150   1
  -3  -5  20 20.6043 118.316   1
  -3   5  20 118.696 133.149   1
  -3   5  19 356.603 206.834   1
  -3  -5  19 330.395 176.796   1
  -3  -5  18 172.691 171.910   1
  -3   5  18-75.0411 66.3972   1
  -3  -5  17 1850.14 486.417   1
  -3   5  17 1789.50 451.686   1
  -3   5  16 25.3655 170.968   2
  -3  -5  16-40.4951 81.2302   1
  -3  -5  15 1320.17 405.780   1
  -3   5  15 1921.41 443.803   1
  -3   5  15 726.687 311.691   2
  -3   5  14 4404.10 649.881   1
  -3  -5  14 5023.36 755.191   1
  -3   5  14 4327.25 745.172   2
  -3  -5  13-46.3728 71.4546   1
  -3   5  13 169.908 142.873   2
  -3   5  13 18.7408 105.973   1
  -3   5  12 449.549 196.069   1
  -3  -5  12 531.042 234.274   1
  -3   5  12 549.683 231.879   2
  -3   5  11 40.8466 90.6036   1
  -3   5  11 13.9945 52.6083   2
  -3   5  10 377.168 137.339   1
  -3   5  10 293.775 156.776   2
   3   5  -9 96.4569 119.391   1
  -3   5   9-53.0065 46.1134   1
  -3   5   9-71.7169 74.2470   2
   3   5  -8 1455.01 377.447   1
  -3   5   8 1452.24 292.740   1
  -3   5   8 1492.86 376.496   2
  -3   5   7 73.8548 11.5115   2
   3   5  -7 60.2901 146.364   1
   3   5  -6 4431.82 655.823   1
   3  -5  -6 3770.93 440.408   1
  -3   5   6 4260.75 452.257   1
  -3   5   6 4297.88 619.752   2
   3  -5  -5 751.267 189.403   1
  -3   5   5 930.564 197.464   1
  -3   5   5 925.027 290.421   2
   3  -5  -4 19327.4 887.547   1
   3   5  -4 19385.5 1346.85   1
  -3   5   4 20301.4 849.423   1
   3  -5  -3 758.136 166.440   1
   3   5  -3 1332.75 352.119   1
  -3   5   3 1006.79 165.671   1
   3  -5  -2 1214.68 177.458   1
   3   5  -2 1005.69 301.408   1
  -3   5   2 978.100 144.846   1
  -3   5   1 88.2243 45.6592   1
   3  -5  -1 8.19266 15.9083   1
   3   5  -1 17.8473 99.5064   1
   3   5   0 15.6353 35.6792   1
   3   5   1 2194.25 443.655   1
   3   5   2-97.8361 81.6424   1
   3   5   3 295.558 198.647   1
   3   5   4 450.735 206.970   1
   3   5   5 179.400 150.389   1
   3   5   6 4836.96 689.167   1
   3   5   7 1263.31 367.743   1
   3   5   8 1568.72 423.638   1
  -3   5  -9 1421.21 150.701   1
   3  -5   9 1131.50 240.521   2
  -3   5 -10 3410.17 284.023   1
   3   5  10 3871.95 652.051   1
   3  -5  10 3445.60 281.129   1
   3  -5  11 43.1308 53.1160   1
  -3   5 -11-17.0821 37.8236   1
   3   5  11-13.1420 85.9906   1
   3  -5  12 1371.18 233.230   1
   3   5  12 1514.03 433.314   1
   3  -5  13 308.545 132.764   1
   3   5  13 426.045 278.319   1
   3  -5  14 9.91792 30.2239   1
   3   5  14 106.260 178.963   1
   3   5  15 39.6206 153.448   1
   3  -5  15-8.19561 36.3748   1
   3  -5  16 6503.00 653.473   1
   3   5  16 7370.88 1040.94   1
   3   5  17 583.936 321.738   1
   3   5  18 385.781 253.091   1
   3   5  19 242.118 206.766   1
   3   5  20 217.836 232.764   1
   3   5  21 233.752 194.432   1
   3   5  22-32.4564 86.6398   1
   3   5  23-34.1295 134.896   1
   3   5  24-46.5382 196.559   1
   3   5  24 88.9617 169.685   2
   3   5  25 54.2964 174.240   1
  -3  -6  28 251.844 221.764   1
  -3  -6  27 380.767 240.489   1
  -3  -6  26 439.502 258.764   1
  -3   6  26 125.160 194.460   1
  -3  -6  25-129.320 171.848   1
  -3   6  25 88.7185 224.451   1
  -3  -6  24 471.558 295.984   1
  -3   6  24 525.170 331.833   1
  -3  -6  23 1010.65 466.579   1
  -3   6  23 1227.56 496.598   1
  -3  -6  22 13.1500 116.509   1
  -3   6  22 817.944 425.638   1
  -3  -6  21-63.0352 100.550   1
  -3   6  21 77.0665 44.7663   1
  -3  -6  20 2469.40 633.762   1
  -3   6  20 1672.89 482.639   1
  -3  -6  19 982.286 356.504   1
  -3   6  19 1159.46 396.259   1
  -3   6  18 780.572 346.770   2
  -3  -6  18 1086.09 382.466   1
  -3   6  18 999.814 365.913   1
  -3  -6  17 275.417 197.383   1
  -3   6  17 333.616 205.881   1
  -3   6  17 507.167 303.958   2
  -3  -6  16 386.680 242.616   1
  -3   6  16 210.546 223.103   2
  -3   6  16 43.3897 83.8590   1
  -3   6  15 168.366 126.829   1
  -3  -6  15 118.701 102.215   1
  -3   6  15 67.1079 94.4148   2
  -3   6  14 291.791 178.140   1
  -3  -6  14 243.455 240.060   1
  -3   6  14-102.667 153.905   2
  -3   6  13 55.4956 109.012   1
  -3   6  13 297.326 185.382   2
  -3   6  12 70.3892 54.3290   1
   3   6 -12 432.280 241.776   1
  -3   6  12 578.268 286.800   2
   3   6 -11 179.370 153.760   1
  -3   6  11 21.5216 105.960   1
   3   6 -10 261.523 229.846   1
  -3   6  10 576.920 201.837   1
  -3   6  10 350.162 230.809   2
   3   6  -9 1972.81 471.877   1
  -3   6   9 2488.95 432.818   1
  -3   6   9 3251.94 582.533   2
   3   6  -8 13338.1 1221.40   1
  -3   6   8 11391.8 1069.11   2
  -3   6   8 11475.7 858.880   1
   3   6  -7 1915.43 462.810   1
  -3   6   7 1654.19 432.473   2
  -3   6   7 2002.48 346.256   1
   3   6  -6 10188.4 1040.55   1
   3  -6  -6 9783.62 772.942   1
  -3   6   6 11835.9 1091.69   2
  -3   6   6 11031.3 746.225   1
   3  -6  -5 1533.43 288.515   1
  -3   6   5 2150.52 309.564   1
   3   6  -5 2857.30 547.905   1
  -3   6   5 2346.23 462.565   2
   3   6  -4 260.750 175.116   1
   3  -6  -4 169.581 93.5785   1
  -3   6   4 235.469 84.8836   1
  -3   6   4 94.8888 144.046   2
  -3   6   3 244.907 90.3111   1
  -3   6   3 180.564 171.584   2
   3   6  -3-11.4649 136.962   1
   3  -6  -3 228.413 88.6518   1
   3  -6  -2 216.632 85.9858   1
   3   6  -2 280.045 221.557   1
  -3   6   2 324.418 91.4544   1
  -3   6   2 4.68883 56.0948   2
   3  -6  -1 126.182 56.0203   1
   3   6  -1 335.568 219.013   1
  -3   6   1 323.842 72.9084   1
   3   6   0 685.611 281.583   1
   3   6   1 89.0222 158.666   1
   3   6   2 263.588 121.502   1
   3   6   3 797.388 288.865   1
   3   6   4 605.664 285.630   1
   3   6   5 341.067 239.321   1
   3   6   6 59.1709 205.996   1
   3   6   7 66.7268 40.9980   1
   3   6   8 42.0624 196.604   1
   3   6   9 270.411 179.987   1
   3   6  10 1219.98 364.635   1
   3   6  11-81.2654 164.839   1
   3   6  12 980.967 338.820   1
   3   6  13 92.9291 232.317   1
   3   6  14 1457.57 493.816   1
   3   6  15 335.171 258.287   1
   3   6  16 938.898 386.518   1
   3   6  17-71.2574 160.018   1
   3   6  18 57.6482 55.8025   1
   3   6  19 959.893 438.734   1
   3   6  20 580.005 328.685   1
   3   6  21 114.742 222.294   1
   3   6  22 321.970 357.469   1
   3   6  23-182.591 292.017   1
   3   6  23 165.759 146.593   2
   3   6  24-7.30491 103.749   2
  -3  -7  26 104.537 168.790   1
  -3  -7  25-143.826 222.211   1
  -3   7  25-43.4163 129.855   1
  -3  -7  24 1250.53 502.288   1
  -3   7  24 662.269 357.326   1
  -3  -7  23 104.937 115.885   1
  -3   7  23 270.348 252.284   1
  -3  -7  22 545.812 327.378   1
  -3   7  22 458.405 266.239   1
  -3   7  21 120.518 144.695   1
  -3  -7  21 127.320 217.314   1
  -3  -7  20 1316.92 467.983   1
  -3   7  20 1229.49 419.053   1
  -3  -7  19 535.980 309.897   1
  -3   7  19 722.830 327.935   1
  -3   7  19 487.636 297.206   2
  -3  -7  18 179.910 177.817   1
  -3   7  18 142.817 139.363   1
  -3   7  18-5.48032 83.6462   2
  -3   7  17 62.2364 84.6112   1
  -3   7  17 188.114 205.775   2
   3   7 -16 1076.02 373.927   1
  -3   7  16 2121.37 566.664   2
  -3   7  16 1446.25 421.700   1
   3   7 -15 32.4590 109.601   1
  -3   7  15 240.089 183.991   1
  -3   7  15 279.084 198.315   2
   3   7 -14 433.090 323.689   1
  -3   7  14 304.558 141.446   1
  -3   7  14 37.6868 117.354   2
  -3   7  13 226.684 166.109   1
   3   7 -13 8.44895 116.513   1
  -3   7  13-22.4921 48.0045   2
   3   7 -12 62.1480 88.5348   1
  -3   7  12-30.6634 72.5985   1
  -3   7  12 32.2798 164.180   2
   3   7 -11 233.553 189.154   1
  -3   7  11 342.264 192.698   1
  -3   7  11 5.55849 86.3235   2
   3   7 -10 511.482 303.402   1
  -3   7  10 187.670 134.998   1
  -3   7  10 309.731 204.419   2
   3   7  -9 1342.32 414.413   1
  -3   7   9 1426.04 323.194   1
  -3   7   9 762.900 295.422   2
   3   7  -8 118.744 104.380   1
  -3   7   8 173.571 159.189   1
  -3   7   8-64.7830 170.236   2
   3   7  -7 208.442 179.732   1
  -3   7   7 507.972 168.507   1
  -3   7   7 587.174 237.020   2
   3   7  -6 1833.75 451.398   1
  -3   7   6 1061.87 252.961   1
  -3   7   6 2422.91 512.003   2
   3   7  -5 2577.56 534.001   1
  -3   7   5 3191.85 599.375   2
  -3   7   5 2515.36 354.765   1
   3   7  -4 9541.74 1042.68   1
  -3   7   4 9357.00 628.121   1
  -3   7   4 8767.56 1002.92   2
   3   7  -3-105.260 125.729   1
  -3   7   3-46.8570 61.0909   1
  -3   7   3 38.9325 69.9883   2
   3   7  -2 5926.54 821.282   1
  -3   7   2 5674.95 405.726   1
  -3   7   2 3982.96 688.934   2
   3  -7  -2 4978.52 419.449   1
   3  -7  -1 442.571 96.1789   1
   3   7  -1 117.732 143.908   1
  -3   7   1 583.006 99.6351   1
  -3   7   1 408.598 246.715   2
  -3   7   0 166.492 47.7271   1
   3   7   0 46.9420 118.312   1
  -3   7   0 80.8170 22.8654   1
   3   7   1-46.2296 50.4646   1
   3   7   2 1276.31 394.021   1
   3   7   3 1395.05 412.154   1
   3   7   4 902.111 315.448   1
   3   7   5 354.065 256.418   1
   3   7   6 173.784 163.050   1
   3   7   7 652.225 330.688   1
   3   7   8 29.3107 163.555   1
   3   7   9 788.005 328.279   1
   3   7  10 1758.45 508.567   1
   3   7  11 250.951 216.759   1
   3   7  12 270.655 196.457   1
   3   7  13 147.725 93.6646   1
   3   7  14 26.0587 88.5221   1
   3   7  15-170.695 156.206   1
   3   7  16 620.628 350.958   1
   3   7  17 61.5880 196.784   1
   3   7  18 789.603 431.572   1
   3   7  19 209.190 241.496   1
   3   7  20 147.711 212.022   1
   3   7  21 247.104 330.880   1
   3   7  22-219.649 276.706   1
   3   7  22 735.401 326.164   2
   3   7  23-32.1535 80.7277   2
   3   7  24-68.9711 42.1167   2
  -3   8  24 237.966 236.788   1
   3   8 -23 301.501 230.383   1
  -3   8  23-80.5757 160.594   1
   3   8 -22 556.146 472.384   1
  -3   8  22-131.477 219.870   1
   3   8 -21-199.269 237.917   1
  -3   8  21 146.839 122.282   1
   3   8 -20 1367.12 500.119   1
  -3   8  20 219.467 261.211   2
  -3   8  20 1155.34 425.774   1
   3   8 -19-1.58213 59.7274   1
  -3   8  19 124.367 249.978   2
  -3   8  19-37.4330 125.980   1
   3   8 -18 1217.29 539.773   1
  -3   8  18 1621.32 482.952   1
  -3   8  18 342.787 281.540   2
   3   8 -17-52.9673 122.275   1
  -3   8  17 158.076 166.345   1
  -3   8  17-10.4940 38.4483   2
   3   8 -16-8.55552 76.1277   1
  -3   8  16 304.619 135.707   1
  -3   8  16 238.304 190.025   2
   3   8 -15 123.190 106.498   1
  -3   8  15 283.763 183.200   1
   3   8 -14 10.7112 187.034   1
  -3   8  14 41.2964 80.3163   1
  -3   8  14 24.7032 55.6528   2
   3   8 -13 325.247 222.873   1
  -3   8  13 503.203 196.951   1
   3   8 -12 1602.02 461.258   1
  -3   8  12 2002.18 454.638   1
  -3   8  12 1225.88 442.933   2
   3   8 -11-23.1468 84.6106   1
  -3   8  11-62.2146 64.9959   1
  -3   8  11 108.436 148.191   2
   3   8 -10 174.933 179.620   1
  -3   8  10 3.85290 97.8223   1
  -3   8  10 168.542 114.489   2
   3   8  -9 758.934 329.014   1
  -3   8   9 304.656 162.679   1
  -3   8   9 583.465 307.133   2
   3   8  -8 257.117 201.462   1
  -3   8   8 113.066 80.2666   1
  -3   8   8 78.5095 32.4607   2
   3   8  -7 3109.84 648.681   1
  -3   8   7 2498.99 418.596   1
  -3   8   7 2053.32 533.219   2
   3   8  -6 4746.92 759.713   1
  -3   8   6 4900.46 545.888   1
  -3   8   6 4053.32 739.627   2
   3   8  -5 58.4317 110.117   1
  -3   8   5 18.8805 74.3240   1
  -3   8   5-89.2300 84.7586   2
   3   8  -4 1372.27 434.901   1
  -3   8   4 1036.99 216.339   1
  -3   8   4 1004.13 358.649   2
   3   8  -3-24.0810 75.1530   1
  -3   8   3-23.7873 56.0995   1
  -3   8   3-37.0262 126.291   2
   3   8  -2 584.459 296.073   1
  -3   8   2 598.367 131.142   1
  -3   8   2 987.471 374.804   2
   3   8  -1 776.168 302.998   1
  -3   8   1 774.673 324.632   2
   3   8   0 1253.46 373.589   1
   3   8   1-11.0679 94.8557   1
   3   8   2 346.067 242.172   1
   3   8   3 131.784 260.950   1
   3   8   4 259.985 252.242   1
   3   8   5 430.216 254.406   1
   3   8   6 223.013 141.116   1
   3   8   7 122.215 81.9362   1
   3   8   8 405.374 251.353   1
   3   8   9 657.342 307.501   1
   3   8  10 9.08257 96.0631   1
   3   8  11 263.679 149.734   1
   3   8  12 1382.75 463.349   1
   3   8  13-50.4055 193.104   1
   3   8  14 1506.56 479.856   1
   3   8  15 6.15493 123.751   1
   3   8  16 273.723 251.959   1
   3   8  17-19.9762 143.730   1
   3   8  18 567.935 373.831   1
   3   8  19 335.705 272.059   1
   3   8  20 119.646 244.544   1
   3   8  21-127.175 193.803   2
   3   8  22 276.002 246.264   2
  -3   9  22 322.922 231.541   1
  -3   9  21-267.725 254.575   1
  -3   9  20 77.3257 258.164   2
  -3   9  20 133.339 172.039   1
   3   9 -19 49.8700 49.2293   1
  -3   9  19 170.451 218.473   2
  -3   9  19 11.2680 57.1168   1
   3   9 -18 338.371 230.353   1
  -3   9  18 208.743 208.749   1
  -3   9  18 290.449 249.990   2
   3   9 -17-55.5412 113.076   1
  -3   9  17 231.677 172.227   2
   3   9 -16 364.012 290.481   1
  -3   9  16 853.088 308.492   1
  -3   9  16 396.044 326.467   2
   3   9 -15 390.337 276.222   1
  -3   9  15 480.452 279.254   1
  -3   9  15 12.7344 155.456   2
   3   9 -14 1132.26 442.643   1
  -3   9  14 611.461 317.223   2
  -3   9  14 475.625 210.134   1
   3   9 -13-67.8328 173.934   1
  -3   9  13 579.618 260.272   1
  -3   9  13 132.720 217.667   2
   3   9 -12 93.6175 66.6316   1
  -3   9  12 193.122 145.339   1
  -3   9  12-39.7779 78.6549   2
   3   9 -11 78.5171 146.140   1
  -3   9  11-44.3689 55.7469   1
  -3   9  11 146.811 257.960   2
   3   9 -10 986.820 386.894   1
  -3   9  10 1551.18 381.307   1
  -3   9  10 690.527 379.441   2
   3   9  -9 118.964 169.177   1
  -3   9   9 172.936 148.599   1
  -3   9   9-78.3401 192.529   2
   3   9  -8 286.682 206.685   1
  -3   9   8 251.206 258.588   2
   3   9  -7 913.487 374.863   1
  -3   9   7 233.751 206.246   2
   3   9  -6 2485.08 592.479   1
  -3   9   6 494.306 315.553   2
  -3   9   5 126.796 109.975   2
   3   9  -5 339.075 262.329   1
  -3   9   4 1023.43 450.732   2
   3   9  -4 855.869 375.257   1
   3   9  -3 80.1067 147.657   1
  -3   9   3 235.690 187.279   2
   3   9  -2 381.247 248.326   1
  -3   9   2 463.724 305.966   2
   3   9  -1 33.9127 117.602   1
  -3   9   1 161.415 201.264   2
   3   9   0 2130.13 531.019   1
   3   9   1 161.555 71.8935   1
   3   9   2-163.245 173.095   1
   3   9   3-19.0125 108.629   1
   3   9   4 131.323 204.439   1
   3   9   5 16.9163 103.762   1
   3   9   6 1024.01 429.545   1
   3   9   7 144.822 129.008   1
   3   9   8 830.426 384.488   1
   3   9   9 207.148 231.351   1
   3   9  10 276.848 217.554   1
   3   9  11 246.784 302.803   1
   3   9  12-31.8721 67.4199   1
   3   9  13 62.7622 216.707   1
   3   9  14 168.286 210.249   1
   3   9  15 6.67061 141.853   1
   3   9  16 549.139 321.914   1
   3   9  17 384.308 341.055   1
   3   9  18 468.924 343.616   1
  -3  10  17 33.7083 130.062   2
  -3  10  16 29.3143 106.807   2
  -3  10  15 231.588 241.762   2
   3  10 -14 176.870 171.937   1
  -3  10  14 406.031 313.383   2
   3  10 -13 1346.29 491.497   1
  -3  10  13 535.266 278.802   2
   3  10 -12 2.86596 165.722   1
  -3  10  12 445.254 376.111   2
   3  10 -11 306.564 287.586   1
  -3  10  11 171.761 216.608   2
   3  10 -10 172.940 158.023   1
  -3  10  10 439.172 300.186   2
   3  10  -9 137.594 74.1173   1
  -3  10   9 709.018 414.469   2
  -3  10   8 513.207 324.642   2
   3  10  -8 716.411 342.253   1
   3  10  -7-16.0850 104.083   1
  -3  10   7-67.3349 41.4512   2
  -3  10   6 458.450 310.528   2
   3  10  -6 448.719 298.032   1
   3  10  -5 196.611 201.085   1
  -3  10   5 147.683 189.895   2
  -3  10   4 76.2564 170.518   2
   3  10  -4 446.984 275.539   1
   3  10  -3 34.2555 58.5267   1
  -3  10   3-12.4411 136.543   2
  -3  10   2 9.46122 20.0136   2
   3  10  -2 17.1079 112.785   1
   3  10  -1 204.775 216.135   1
  -3  10   1-22.4880 66.4243   2
   3  10   0 863.414 392.803   1
   3  10   1 28.4505 171.399   1
   3  10   2-1.37113 123.497   1
   3  10   3 187.219 180.777   1
   3  10   4 918.407 364.633   1
   3  10   5-199.414 224.575   1
   3  10   6-26.8158 110.584   1
   3  10   7-202.378 192.454   1
   3  10   8-25.0252 146.221   1
   3  10   9-145.585 161.929   1
   3  10  10 843.874 339.134   1
   3  10  11 266.127 208.981   1
   3  10  12 2664.64 713.817   1
   3  10  13-262.242 283.597   1
   3  10  14 1165.38 540.828   1
   3  10  15 817.161 442.715   1
  -3  11  12 381.157 453.018   2
  -3  11  11 49.6676 207.443   2
  -3  11  10 327.822 327.028   2
  -3  11   9 179.028 164.372   2
   3  11  -8-254.925 250.156   1
  -3  11   8-13.8422 95.8636   2
   3  11  -7 145.942 196.682   1
  -3  11   7 22.0409 30.7473   2
   3  11  -6 130.463 86.2308   1
  -3  11   6-124.603 146.574   2
   3  11  -5 582.960 327.859   1
  -3  11   5 335.359 323.860   2
   3  11  -4 455.345 234.626   1
  -3  11   4 63.7392 109.406   2
   3  11  -3 194.770 119.959   1
  -3  11   3 343.456 276.918   2
   3  11  -2 1046.40 414.094   1
   3  11  -1 483.894 324.991   1
   3  11   0 236.584 90.4619   1
   3  11   1 451.629 266.342   1
   3  11   2 413.919 302.805   1
   3  11   3 260.409 303.319   1
   3  11   4-140.375 173.410   1
   3  11   5 131.474 276.786   1
   3  11   6 1088.28 462.082   1
   3  11   7 203.816 172.949   1
   3  11   8 932.626 376.361   1
   3  11   9 243.780 214.074   1
   3  11  10 60.9649 184.268   1
   3  11  11 175.821 243.858   1
   3  11  12 776.385 441.657   1
   3  12  -6 94.8555 106.765   2
  -3  12   6 42.7760 168.641   2
   3  12  -5 30.2237 132.198   2
  -3  12   5 118.577 208.363   2
   3  12   0-51.6642 191.164   1
   3  12   1 173.740 228.852   1
   3  12   2 475.827 313.876   1
   3  12   3 227.382 193.515   1
   3  12   4-43.0980 142.796   1
   3  12   5 159.470 125.202   1
   3  12   6 153.127 173.397   1
   3  12   7 625.526 360.912   1
   3  12   8 486.237 364.038   1
   3  12   9-180.168 264.139   1
  -4   0  29-75.1526 27.8202   1
  -4   0  28 1691.32 594.405   1
  -4   0  27 177.395 217.270   1
  -4   0  26 955.559 379.069   1
  -4   0  25-38.5522 82.3297   1
  -4   0  24-57.0998 128.257   1
  -4   0  23 129.166 195.102   1
  -4   0  22 19.7464 84.9668   1
  -4   0  21 162.073 157.726   1
  -4   0  20 401.098 227.086   1
  -4   0  19-132.724 149.093   1
  -4   0  18 359.149 232.366   1
  -4   0  17-18.8854 125.319   1
  -4   0  16 454.256 247.119   1
  -4   0  15 6.17588 78.9265   1
  -4   0  14 4139.19 639.939   1
  -4   0  13 80.9795 127.793   1
  -4   0  12 747.806 284.379   1
  -4   0  11 137.001 132.675   1
  -4   0  10-41.6935 114.700   1
  -4   0   9-4.98912 11.3098   1
  -4   0   8 3197.67 459.678   1
  -4   0   7 79.9650 35.5946   1
  -4   0   6 24906.6 1236.17   1
  -4   0   5 58.6264 78.3764   1
   4   0  -5 28.0532 49.0998   1
  -4   0   4 174.844 130.115   1
   4   0  -4 159.729 75.2546   1
   4   0  -3 29.0945 80.9173   1
   4   0  -2 37.5829 42.1420   1
   4   0  -2 21.8525 56.6028   1
   4   0  -1 55.5394 94.1723   1
   4   0  -1-53.9304 60.7900   1
   4   0   0 407.310 150.870   1
   4   0   0 758.211 202.617   1
   4   0   1-32.7499 23.1620   1
  -4   0  -2 489.829 159.624   1
   4   0   2 653.192 180.586   1
  -4   0  -3 49.4684 48.5881   1
   4   0   3-43.5038 39.6087   1
  -4   0  -4 13226.5 891.177   1
   4   0   4 13292.2 859.942   1
  -4   0  -5 48.1636 67.0047   1
   4   0   5 39.2168 106.203   1
   4   0   6 1129.59 265.811   1
   4   0   7-13.6459 47.4729   1
   4   0   8 69.2128 66.1197   1
   4   0   9 43.8362 67.3756   1
   4   0  10 122.586 93.0962   1
   4   0  11 1.34528 37.9266   1
   4   0  12 145.464 95.9021   1
   4   0  13-1.52681 76.2494   1
   4   0  14 566.394 245.918   1
   4   0  15-24.7751 108.083   1
   4   0  15 136.121 124.367   3
   4   0  16 444.677 232.765   1
   4   0  16 447.323 175.173   3
   4   0  17 59.4644 28.3789   3
   4   0  17 62.1056 152.706   1
   4   0  18 3843.07 671.785   1
   4   0  19 139.829 171.370   1
   4   0  20 987.713 406.366   1
   4   0  21 98.5834 107.176   1
   4   0  22 946.693 393.701   1
   4   0  23 118.696 195.865   1
   4   0  24 414.272 239.202   1
   4   0  25 265.805 277.057   1
   4   0  26-23.3941 61.0999   1
   4   0  27-84.6981 145.711   1
   4   0  28 73.4561 173.414   1
  -4   1  29 242.290 320.802   1
  -4  -1  29-189.067 263.368   1
  -4   1  28 3.58151 49.6074   1
  -4  -1  28-82.9434 195.288   1
  -4   1  27 466.964 341.843   1
  -4  -1  27 288.609 271.003   1
  -4   1  26 1140.36 545.673   1
  -4  -1  26 183.083 202.514   1
  -4   1  25 402.902 308.952   1
  -4  -1  25-34.2042 121.818   1
  -4   1  24 2865.08 712.089   1
  -4  -1  24 2633.03 670.969   1
  -4   1  23 521.314 325.339   1
  -4  -1  23 383.076 218.907   1
  -4   1  22 1639.67 480.002   1
  -4  -1  22 1366.29 480.783   1
  -4   1  21 162.266 160.244   1
  -4  -1  21 269.007 260.807   1
  -4   1  20 206.819 219.655   1
  -4  -1  20-179.549 205.173   1
  -4  -1  19 28.3548 181.270   1
  -4   1  19 51.5610 74.4405   1
  -4   1  18 1487.80 397.732   1
  -4  -1  18 1077.95 359.026   1
  -4   1  17 707.767 258.082   1
  -4  -1  17 821.076 293.125   1
  -4   1  16 79.2002 91.9834   1
  -4  -1  16 13.4014 73.6512   1
  -4   1  15 67.7888 109.574   1
  -4  -1  15-30.9535 100.428   1
  -4   1  14 1676.18 406.518   1
  -4  -1  14 1455.43 384.590   1
  -4   1  13 8584.17 863.506   1
  -4  -1  13 7260.48 825.432   1
  -4   1  12 3585.50 560.526   1
  -4  -1  12 3445.83 555.181   1
  -4  -1  11 523.624 222.367   1
  -4   1  11 195.747 136.825   1
  -4   1  10 43880.2 1783.73   1
  -4  -1  10 47196.4 1954.47   1
  -4   1   9 20930.5 1180.39   1
  -4  -1   9 19966.7 1234.97   1
  -4   1   8 6307.21 639.034   1
  -4  -1   8 5487.13 639.745   1
  -4   1   7 205.892 118.741   1
  -4  -1   7 353.270 170.311   1
   4  -1  -6 5005.67 532.520   1
  -4   1   6 5299.64 544.541   1
  -4  -1   6 5604.49 614.904   1
   4  -1  -5-32.1574 67.9458   1
  -4   1   5 21.1261 6.65576   1
   4  -1  -4 802.607 200.775   1
  -4   1   4 437.227 154.497   1
  -4   1   3 133.782 91.4988   1
   4   1  -3 70.6411 94.5064   1
   4  -1  -3 33.9615 45.7161   1
   4   1  -2 5484.64 602.955   1
   4  -1  -2 5826.70 500.682   1
   4  -1  -2 4809.96 484.750   1
   4  -1  -1 47.1635 50.7392   1
   4   1  -1 71.1968 75.5665   1
   4   1  -1 191.579 119.448   1
   4  -1  -1 87.3627 72.1907   1
   4  -1   0 2622.05 343.422   1
   4   1   0 3099.46 448.287   1
   4   1   0 2377.93 382.027   1
   4  -1   0 2879.12 344.407   1
   4  -1   1 2405.83 321.347   1
   4   1   1 2528.36 407.785   1
   4  -1   1 2503.78 320.403   1
  -4  -1  -1 1545.70 321.568   1
   4   1   2 138.110 100.119   1
   4  -1   2 34.2896 32.1803   1
  -4   1  -3 2341.66 329.297   1
   4   1   3 2542.98 406.882   1
   4  -1   3 2133.38 305.766   1
  -4   1  -4-23.6569 53.0441   1
   4   1   4 1.73165 38.6983   1
   4  -1   4-21.0837 30.0408   1
  -4   1  -5 4425.90 473.609   1
   4   1   5 4783.13 573.890   1
   4  -1   5 4408.88 452.615   1
  -4   1  -6 11204.6 777.004   1
   4  -1   6 11682.0 756.620   1
   4   1   6 12370.0 943.742   1
  -4   1  -7 6.85980 62.8333   1
   4   1   7 7.02701 44.3675   1
   4  -1   7-13.1871 52.0706   1
  -4   1  -8 2409.32 382.722   1
   4   1   8 2705.01 461.351   1
   4  -1   8 2542.40 369.419   1
   4  -1   9 1360.35 295.205   1
   4   1   9 1200.91 307.843   1
   4   1  10 4272.81 600.561   1
   4  -1  10 3590.81 470.698   1
   4  -1  11 98.7152 106.942   1
   4   1  11 88.4599 96.9543   1
   4  -1  12 472.800 173.869   1
   4   1  12 253.976 155.284   1
   4   1  13 211.776 127.511   1
   4  -1  13 111.154 130.274   1
   4  -1  14 1282.94 329.461   1
   4   1  14 1771.40 415.663   1
   4   1  14 1584.72 384.157   3
   4   1  15 637.862 270.761   1
   4  -1  15 557.542 231.756   1
   4   1  15 463.656 189.208   3
   4   1  16 80.1798 136.321   1
   4  -1  16 528.194 264.696   1
   4   1  17 37.3235 86.8421   1
   4  -1  17-58.5229 120.955   3
   4  -1  17 27.6996 39.6926   1
   4   1  18 143.222 192.572   1
   4  -1  18-18.2542 99.0734   1
   4  -1  18 50.2187 56.5143   3
   4   1  19 792.890 313.054   1
   4  -1  19 787.382 278.893   1
   4   1  20 105.308 104.945   1
   4  -1  20 257.549 124.642   1
   4   1  21 229.602 233.925   1
   4  -1  21 126.211 161.624   1
   4   1  22 20.4725 147.128   1
   4  -1  22 92.6274 170.387   1
   4   1  23 280.336 189.342   1
   4  -1  23 474.104 301.792   1
   4  -1  24 355.172 234.719   1
   4   1  24 120.054 146.696   1
   4   1  25-12.7743 112.154   1
   4  -1  25 193.485 169.934   1
   4   1  26 416.882 276.060   1
   4  -1  26 350.909 218.865   1
   4   1  27 191.991 220.318   1
   4  -1  27 326.506 244.188   1
   4   1  28 464.042 354.824   1
  -4   2  29 120.589 217.906   1
  -4  -2  29 44.2506 184.626   1
  -4   2  28 211.842 273.690   1
  -4  -2  28 119.395 76.9294   1
  -4   2  27 2059.74 650.881   1
  -4  -2  27 1769.10 582.532   1
  -4   2  26 531.587 321.153   1
  -4  -2  26 505.803 340.468   1
  -4   2  25 206.873 201.894   1
  -4  -2  25 92.8746 141.782   1
  -4   2  24 61.5141 112.689   1
  -4  -2  24-67.4145 102.857   1
  -4   2  23 797.743 311.216   1
  -4  -2  23 296.374 231.123   1
  -4   2  22-45.9711 127.534   1
  -4  -2  22-73.8865 99.2550   1
  -4   2  21 17.3897 102.405   1
  -4  -2  21 286.014 249.885   1
  -4   2  20 881.155 346.601   1
  -4  -2  20 480.313 225.780   1
  -4   2  19-2.22342 125.905   1
  -4  -2  19-65.8983 168.487   1
  -4   2  18 4942.84 767.768   1
  -4  -2  18 6568.43 911.624   1
  -4  -2  17 1265.17 432.189   1
  -4   2  17 892.915 294.912   1
  -4  -2  16 1581.36 430.779   1
  -4   2  16 707.858 252.944   1
  -4  -2  15 762.811 286.477   1
  -4   2  15 843.508 298.480   1
  -4  -2  14 296.136 154.720   1
  -4   2  14 583.440 245.708   1
  -4  -2  13 819.178 288.305   1
  -4   2  13 896.249 284.074   1
  -4   2  12 1244.30 303.224   1
  -4  -2  12 2311.61 467.006   1
  -4   2  11 1082.69 282.024   1
  -4  -2  11 428.010 214.975   1
  -4   2  10 7912.14 740.665   1
  -4  -2  10 7825.19 817.101   1
  -4  -2   9 827.220 253.199   1
  -4   2   9 1567.23 308.356   1
  -4   2   8 6279.88 620.165   1
  -4  -2   8 6969.25 740.815   1
  -4  -2   7 50.8403 66.0770   1
  -4   2   7 25.1177 72.9404   1
  -4   2   6 1419.20 265.332   1
  -4  -2   6 1244.18 308.495   1
   4  -2  -6 1239.33 245.320   1
  -4   2   5 8187.59 628.169   1
   4  -2  -5 7293.09 573.135   1
   4   2  -5 9417.02 866.501   1
   4  -2  -4-2.92637 32.2723   1
   4   2  -4 19.4375 70.5283   1
  -4   2   4 56.8694 55.3472   1
   4   2  -3 2763.77 460.589   1
   4  -2  -3 3158.42 349.766   1
  -4   2   3 2372.46 307.361   1
   4   2  -2 6.42790 41.4880   1
  -4   2   2-4.55948 33.0607   1
   4  -2  -1 4534.01 408.005   1
   4   2  -1 4660.82 582.429   1
   4  -2  -1 4266.92 374.585   1
   4  -2   0-22.4403 49.7312   1
   4   2   0-15.3621 96.4238   1
   4  -2   0-0.79502 42.8962   1
   4  -2   1 37.8078 40.1237   1
   4  -2   1 134.399 56.9940   1
   4   2   1 34.0885 114.863   1
   4  -2   2 164.416 70.9204   1
   4   2   2 32.6314 121.513   1
   4  -2   2 157.849 64.7056   1
   4  -2   3 144.332 74.3911   1
   4   2   3 11.7607 58.0481   1
   4  -2   3 82.0080 61.3309   1
   4   2   4 3250.23 498.282   1
   4  -2   4 2300.56 275.552   1
  -4   2  -4 3077.96 327.795   1
  -4   2  -5 4417.66 414.140   1
   4   2   5 4260.29 578.705   1
   4  -2   5 4160.39 372.401   1
  -4   2  -6 1850.61 271.007   1
   4   2   6 2328.72 429.600   1
   4  -2   6 2376.92 297.886   1
  -4   2  -7 49.7398 36.5595   1
   4  -2   7 52.9419 26.9034   1
  -4   2  -8 1393.80 261.163   1
   4   2   8 1713.90 382.005   1
   4  -2   8 1846.91 291.708   1
   4  -2   9 282.363 127.380   1
  -4   2  -9 173.960 90.9498   1
  -4   2 -10 2847.89 414.219   1
   4   2  10 2159.59 433.637   1
   4  -2  10 3558.83 435.979   1
   4  -2  11 57.0656 68.5348   1
   4   2  11-2.50365 40.9849   1
   4   2  12 2601.09 512.708   1
   4  -2  12 2283.62 389.056   1
   4   2  12 2755.81 504.255   3
   4  -2  13 61.1261 49.4916   1
   4   2  13 53.3991 129.576   3
   4   2  13 0.92441 75.5943   1
   4   2  14 992.014 337.226   1
   4  -2  14 1124.92 289.142   1
   4   2  15 714.680 277.114   1
   4  -2  15 662.461 236.259   1
   4   2  16 688.350 288.882   1
   4  -2  16 247.009 133.048   1
   4   2  17 33.8166 128.207   1
   4  -2  17 9.10952 30.0368   1
   4   2  18 351.379 238.118   1
   4  -2  18 645.694 286.125   1
   4  -2  18 271.009 150.311   3
   4   2  19 132.004 168.419   1
   4  -2  19 1520.79 407.271   1
   4   2  20 704.237 338.046   1
   4  -2  20 342.420 225.597   1
   4  -2  21 327.069 125.065   1
   4   2  21 175.786 121.904   1
   4   2  22 279.830 247.241   1
   4  -2  22 210.084 182.389   1
   4   2  23-220.936 201.665   1
   4  -2  23 246.387 183.123   1
   4   2  24 1500.67 513.300   1
   4  -2  24 1728.50 527.912   1
   4   2  25-114.950 193.889   1
   4  -2  25 77.1024 93.3699   1
   4   2  26 274.794 102.689   1
   4   2  27 388.251 333.696   1
  -4  -3  29-1.96785 120.141   1
  -4  -3  28 122.302 65.3400   1
  -4   3  28-93.1429 172.101   1
  -4  -3  27 1.79747 167.277   1
  -4   3  27 412.091 328.711   1
  -4  -3  26 259.085 271.859   1
  -4   3  26 28.2309 130.116   1
  -4  -3  25 435.374 244.168   1
  -4   3  25 828.825 356.371   1
  -4   3  24-69.5709 38.7888   1
  -4  -3  24-98.3087 191.237   1
  -4  -3  23 324.171 228.826   1
  -4   3  23 918.724 393.497   1
  -4  -3  22 211.060 192.808   1
  -4   3  22-105.143 24.7634   1
  -4   3  21-19.3693 61.9574   1
  -4  -3  21 170.551 229.838   1
  -4   3  20 868.882 396.357   1
  -4  -3  20 559.318 321.874   1
  -4  -3  19 15.8454 170.267   1
  -4   3  19 15.9353 105.255   1
  -4   3  18-67.5364 56.1214   1
  -4  -3  18 38.0887 101.110   1
  -4   3  17 246.958 161.100   1
  -4  -3  17 126.408 184.144   1
  -4   3  16 111.638 146.258   1
  -4  -3  16 143.083 198.893   1
  -4   3  15-27.4717 92.3214   1
  -4  -3  15-17.0932 40.7738   1
  -4   3  14 1456.32 360.149   1
  -4  -3  14 1068.06 360.587   1
  -4   3  13 190.356 158.181   1
  -4  -3  13-18.4781 82.6513   1
  -4   3  12 2141.74 414.583   1
  -4  -3  12 2825.87 546.511   1
  -4   3  11 1505.47 334.863   1
  -4  -3  11 1032.18 323.331   1
  -4   3  10 60.0773 142.076   1
  -4  -3  10-45.3184 61.1011   1
  -4  -3   9 242.019 186.588   1
  -4   3   9 52.8648 109.469   1
  -4  -3   8-47.2891 146.555   1
  -4   3   8 62.3795 39.7031   1
  -4   3   7 7398.26 633.232   1
   4  -3  -7 5862.66 575.002   1
   4  -3  -6 77.9173 79.6832   1
  -4   3   6 258.405 100.263   1
   4   3  -5 538.395 231.537   1
   4  -3  -5 784.839 189.300   1
  -4   3   5 729.818 182.410   1
  -4   3   4 12799.1 712.353   1
   4  -3  -4 13258.7 720.202   1
   4   3  -3 2698.57 479.754   1
  -4   3   3 3124.69 329.032   1
   4  -3  -3 3586.54 342.405   1
   4   3  -2 330.182 175.582   1
  -4   3   2 347.540 105.320   1
   4  -3  -2 329.469 86.8044   1
   4  -3  -1 2548.71 247.672   1
   4  -3  -1 2722.98 281.426   1
   4  -3   0 402.456 99.5982   1
   4   3   0 381.938 140.210   1
   4  -3   0 407.278 93.1002   1
   4   3   1 2467.96 447.313   1
   4  -3   1 2426.85 219.930   1
   4  -3   1 2338.32 200.907   1
   4  -3   2 116.058 42.2807   1
   4   3   2 46.3249 92.7084   1
   4  -3   2 59.1895 34.2605   1
   4   3   3 52.4146 73.5456   1
   4  -3   3 27.9110 20.8201   1
   4  -3   3 15.4286 27.8845   1
   4  -3   4 20.1893 18.4641   1
   4  -3   4 22.5708 7.14105   1
   4   3   5 1816.26 396.795   1
   4  -3   5 1739.89 185.608   1
  -4   3  -6 5763.84 398.746   1
   4   3   6 6054.68 766.611   1
   4  -3   6 5582.42 365.009   1
  -4   3  -7 7571.94 493.827   1
   4   3   7 7307.97 832.854   1
   4  -3   7 6943.80 440.907   1
  -4   3  -8 20466.1 884.690   1
   4   3   8 23403.9 1522.51   1
   4  -3   8 21410.3 840.288   1
  -4   3  -9 1581.82 262.947   1
   4   3   9 1099.11 310.440   3
   4   3   9 1718.50 430.661   1
   4  -3   9 1644.89 260.302   1
  -4   3 -10 5746.02 532.799   1
   4   3  10 5375.61 755.916   1
   4  -3  10 5815.34 504.272   1
   4   3  10 6116.33 757.007   3
  -4   3 -11 55.7216 51.0967   1
   4  -3  11 60.1671 50.1075   1
   4   3  11 79.9915 67.3931   3
   4   3  11-15.6258 55.2854   1
   4   3  12 4842.55 740.460   1
   4  -3  12 4054.01 469.754   1
   4  -3  13-12.0620 30.5728   1
   4   3  13-20.2462 126.305   1
   4  -3  14 47.5846 86.3642   1
   4   3  14-134.692 176.628   1
   4  -3  15 343.185 171.115   1
   4   3  15 196.382 156.720   1
   4   3  16 353.402 210.823   1
   4  -3  16 386.024 182.393   1
   4   3  17 212.630 132.968   1
   4  -3  17 55.1535 20.3714   1
   4   3  18 370.378 209.017   1
   4  -3  18 579.071 230.065   1
   4   3  19 96.9643 121.243   1
   4  -3  19 94.2518 121.693   1
   4   3  20 1105.38 429.504   1
   4  -3  20 414.137 201.447   1
   4   3  21-1.44892 89.7513   1
   4  -3  21 332.562 214.756   1
   4   3  22 173.338 185.660   1
   4   3  23 285.630 339.787   1
   4   3  24 871.151 423.983   1
   4   3  25 388.026 301.755   1
   4   3  26 857.491 420.881   1
  -4   4  28 323.802 307.150   1
  -4  -4  28-223.633 260.243   1
  -4   4  27 476.288 278.904   1
  -4  -4  27-183.215 280.433   1
  -4   4  26-114.001 167.716   1
  -4  -4  26 124.924 190.533   1
  -4   4  25 40.6134 63.6436   1
  -4  -4  25 480.039 355.524   1
  -4   4  24 262.198 182.703   1
  -4  -4  24 90.7758 126.990   1
  -4   4  23-23.2162 134.177   1
  -4  -4  23 53.2381 109.185   1
  -4   4  22 485.154 313.626   1
  -4  -4  22 116.199 92.5066   1
  -4   4  21 417.974 253.057   1
  -4  -4  21 278.202 226.100   1
  -4   4  20 131.629 151.529   1
  -4  -4  20-117.306 188.809   1
  -4   4  19 651.947 278.202   1
  -4  -4  19 568.992 299.209   1
  -4   4  18 465.902 254.684   1
  -4  -4  18 805.066 380.373   1
  -4   4  17 217.007 196.695   1
  -4  -4  17-183.524 205.532   1
  -4  -4  16 444.022 217.129   1
  -4   4  16 649.207 285.969   1
  -4   4  15 2.68593 91.8481   1
  -4  -4  15 36.1345 107.311   1
  -4   4  14 743.428 273.821   1
  -4  -4  14 516.410 244.858   1
  -4   4  13 400.931 215.353   1
  -4  -4  13 395.556 210.615   1
  -4   4  12 242.791 138.270   1
  -4  -4  12 34.1628 99.8557   1
  -4   4  11 687.418 218.192   1
  -4  -4  11 886.572 319.436   1
  -4   4  10 179.225 125.940   1
  -4  -4  10 318.296 177.885   1
  -4   4   9 4389.80 537.085   1
  -4   4   8 2387.90 381.137   1
   4   4  -8 3026.67 556.526   1
   4   4  -7 405.747 217.650   1
   4  -4  -7 285.548 134.512   1
  -4   4   7 464.269 154.636   1
   4   4  -6 29.7397 78.7834   1
   4  -4  -6 126.177 87.2571   1
  -4   4   6 11.1920 45.1041   1
   4   4  -5 2228.81 457.841   1
  -4   4   5 1753.59 266.739   1
   4  -4  -5 1831.60 277.639   1
   4   4  -4 4457.59 647.624   1
  -4   4   4 5535.03 447.756   1
   4  -4  -4 5241.65 442.736   1
  -4   4   3 290.636 101.065   1
   4  -4  -3 384.655 111.094   1
   4   4  -3 452.060 218.678   1
   4   4  -2 5981.98 777.228   1
   4  -4  -2 5985.47 388.148   1
  -4   4   2 6731.14 411.864   1
   4   4  -1 2158.85 473.167   1
   4  -4  -1 2733.75 217.250   1
   4   4   0 111.378 93.6339   1
   4   4   1 399.478 185.403   1
   4   4   2 3713.07 595.071   1
   4   4   3 1834.08 428.619   1
   4   4   4 336.600 216.701   1
   4   4   5 700.507 265.767   3
   4   4   5 801.013 270.992   1
   4   4   6 122.827 75.2015   3
   4   4   6 246.363 169.815   1
   4   4   7 20.3924 121.606   1
   4   4   7-5.83901 87.7734   3
  -4   4  -8 3785.46 274.430   1
   4   4   8 4411.11 707.217   1
   4   4   8 4952.18 695.127   3
   4  -4   8 4021.36 261.905   1
   4  -4   9 32.6790 51.7254   1
  -4   4  -9 43.4567 31.1197   1
   4   4   9-112.322 173.851   1
   4  -4  10 382.381 112.956   1
  -4   4 -10 403.511 118.241   1
   4   4  10 45.5866 143.027   1
  -4   4 -11 7705.86 569.145   1
   4   4  11 9138.91 1040.22   1
   4  -4  11 8536.11 566.843   1
   4   4  12 1573.64 431.431   1
   4  -4  12 1764.19 273.656   1
   4  -4  13-17.6255 27.6818   1
   4   4  13 226.654 226.472   1
   4   4  14 5410.23 840.828   1
   4  -4  14 4707.19 521.816   1
   4  -4  15 565.354 188.479   1
   4   4  15 807.965 331.668   1
   4   4  16 2336.41 586.647   1
   4  -4  16 2467.88 426.441   1
   4   4  17 331.366 268.386   1
   4  -4  17 301.668 126.645   1
   4   4  18 85.0972 59.2528   1
   4   4  19 85.9484 143.860   1
   4   4  20 171.224 189.011   1
   4   4  21 362.275 237.685   1
   4   4  22 71.0501 86.2104   1
   4   4  23 130.107 175.140   1
   4   4  24 88.9058 146.594   1
   4   4  25 1741.42 618.328   1
  -4  -5  28 1262.35 642.189   1
  -4   5  27 79.3008 129.532   1
  -4  -5  27 488.614 420.876   1
  -4   5  26-268.390 271.270   1
  -4  -5  26 142.893 289.702   1
  -4   5  25 1243.55 521.107   1
  -4  -5  25 1008.03 461.118   1
  -4   5  24 128.191 150.018   1
  -4  -5  24 59.5215 252.652   1
  -4   5  23-31.1706 41.1183   1
  -4  -5  23 169.417 248.671   1
  -4  -5  22 167.834 31.6626   1
  -4   5  22 429.138 296.473   1
  -4   5  21 68.1071 176.312   1
  -4  -5  21 330.110 205.633   1
  -4   5  20 454.509 249.417   1
  -4  -5  20 287.181 219.338   1
  -4   5  19 112.032 183.401   1
  -4  -5  19 82.7733 117.785   1
  -4   5  18 96.2537 96.6350   1
  -4  -5  18 339.721 204.887   1
  -4   5  17 191.635 150.760   1
  -4  -5  17 157.214 228.605   1
  -4   5  16 120.605 128.864   1
  -4  -5  16 24.7677 57.9213   1
  -4  -5  15 114.811 148.693   1
  -4   5  15-12.0377 88.3280   1
  -4   5  14 409.163 213.759   1
  -4  -5  14 461.646 273.313   1
   4   5 -14 280.762 114.673   3
   4   5 -13 4644.97 466.874   3
  -4  -5  13 3931.67 697.948   1
  -4   5  13 3363.43 562.054   1
  -4  -5  12 1210.49 357.946   1
  -4   5  12 1519.74 365.947   1
   4   5 -11 1741.28 460.106   1
  -4   5  11 1574.11 347.749   1
   4   5 -10 1437.16 410.913   1
  -4   5  10 1522.53 331.495   1
  -4   5   9 136.883 91.0938   1
   4   5  -9 49.6101 199.833   1
  -4   5   8 81.5479 78.4093   1
   4   5  -8 544.927 236.496   1
   4   5  -7 3.96912 86.3018   1
  -4   5   7 225.361 116.131   1
  -4   5   6-3.36511 40.3654   1
   4  -5  -6-34.8401 57.8579   1
   4   5  -5 3117.05 585.730   1
  -4   5   5 3275.19 363.228   1
   4  -5  -5 2775.74 357.300   1
   4   5  -4 186.665 139.241   1
  -4   5   4 385.675 109.922   1
   4  -5  -4 173.351 71.8541   1
   4   5  -3 4255.01 683.962   1
   4  -5  -3 3343.21 316.654   1
  -4   5   3 3314.80 312.778   1
   4  -5  -2 816.749 133.436   1
   4   5  -2 1164.84 307.901   3
   4   5  -2 552.059 244.070   1
  -4   5   2 985.612 144.107   1
   4   5  -1 575.965 241.579   1
   4   5  -1 214.706 128.916   3
   4   5   0 293.325 157.820   3
   4   5   0 483.621 252.464   1
   4   5   1 69.5592 104.658   3
   4   5   1-120.283 92.4148   1
   4   5   2 279.403 209.172   1
   4   5   2 267.429 175.217   3
   4   5   3 77.3680 137.494   3
   4   5   3 28.5621 94.5694   1
   4   5   4-38.6337 30.4621   3
   4   5   4 126.421 63.4213   1
   4   5   5 144.178 173.973   1
   4   5   6 5179.02 778.485   1
   4   5   7 5605.09 819.588   1
   4   5   8 962.079 331.902   1
   4   5   9 6892.47 927.354   1
   4   5  10 482.007 227.731   1
   4   5  11 89.2421 119.684   1
   4   5  12 629.371 308.688   1
   4   5  13 415.910 254.444   1
   4   5  14 2055.67 554.334   1
   4   5  15 218.713 233.919   1
   4   5  16 246.452 256.618   1
   4   5  17 59.4060 119.398   1
   4   5  18 247.494 219.992   1
   4   5  19 231.762 243.720   1
   4   5  20 785.398 374.114   1
   4   5  21 344.660 257.335   1
   4   5  22 50.0242 78.7262   1
   4   5  23 236.330 245.850   1
   4   5  24-163.238 198.410   1
  -4  -6  27-96.6153 80.9277   1
  -4   6  26 131.970 256.706   1
  -4  -6  26 150.323 234.789   1
  -4   6  25 368.794 288.028   1
  -4  -6  25 90.9566 171.145   1
  -4   6  24 661.299 328.705   1
  -4  -6  24 805.256 341.783   1
  -4   6  23 115.518 190.815   1
  -4  -6  23 345.675 298.020   1
  -4   6  22 141.264 215.104   1
  -4  -6  22 104.346 185.075   1
  -4   6  21-41.4037 116.503   1
  -4  -6  21-42.7809 163.143   1
  -4   6  20 1066.50 391.600   1
  -4  -6  20 196.604 161.590   1
  -4   6  19 888.950 341.851   1
  -4  -6  19 493.400 249.039   1
  -4   6  18 180.187 181.406   1
  -4  -6  18 43.0179 321.936   1
  -4   6  17 494.064 284.062   1
  -4  -6  17 424.112 281.752   1
  -4  -6  16 479.575 303.156   1
  -4   6  16 114.021 108.703   1
  -4   6  15-23.8572 95.8372   1
   4   6 -14 1633.60 534.105   1
  -4   6  14 1140.96 324.768   1
   4   6 -13 112.787 195.910   1
  -4   6  13 172.897 130.549   1
   4   6 -12 278.455 182.543   1
  -4   6  12 528.548 265.624   1
   4   6 -11 734.129 313.670   1
  -4   6  11 195.357 99.8769   1
  -4   6  10 607.634 231.355   1
   4   6 -10 578.558 275.226   1
   4   6  -9 9686.02 1121.44   1
  -4   6   9 9745.07 807.327   1
  -4   6   8-19.2139 84.4763   1
   4   6  -8-17.5815 69.9837   1
   4   6  -7 2390.33 552.481   1
  -4   6   7 2117.01 340.956   1
  -4   6   6 265.349 107.635   1
   4   6  -6 493.658 239.180   1
   4  -6  -6 220.335 112.086   1
  -4   6   5 245.204 83.7199   1
   4   6  -5 367.396 205.912   1
   4  -6  -5 296.706 127.201   1
   4  -6  -4 2066.87 288.138   1
  -4   6   4 2084.60 267.711   1
   4   6  -4 2053.57 483.202   1
   4  -6  -3 92.9228 79.3144   1
  -4   6   3 43.5212 37.5562   1
  -4   6   2 36.7764 31.0990   1
   4  -6  -2 63.0802 45.0414   1
   4   6  -2 45.7046 95.1159   1
   4   6  -1 376.022 240.006   1
   4   6   0 571.399 290.927   1
   4   6   1 1340.10 400.895   1
   4   6   2 85.7816 190.346   1
   4   6   3-104.267 172.606   1
   4   6   4-92.8608 110.068   1
   4   6   5 739.901 289.718   1
   4   6   6 326.806 257.984   1
   4   6   7 142.896 191.883   1
   4   6   8 25.7037 138.401   1
   4   6   9 224.527 220.990   1
   4   6  10 336.907 163.293   1
   4   6  11 2570.00 590.408   1
   4   6  12 157.283 167.989   1
   4   6  13 113.454 159.895   1
   4   6  14 600.891 307.377   1
   4   6  15 1338.88 473.416   1
   4   6  16 103.126 239.464   1
   4   6  17 198.416 224.868   1
   4   6  18-6.37417 52.7624   1
   4   6  19 178.591 217.633   1
   4   6  20 224.907 264.802   1
   4   6  21-60.3580 170.355   1
   4   6  22 864.926 426.049   1
  -4  -7  26-37.3047 54.3901   1
  -4   7  25 269.099 18.4154   1
  -4  -7  25 840.521 433.805   1
  -4   7  24 42.0015 188.640   1
  -4  -7  24 137.467 180.028   1
  -4   7  23 957.284 405.777   1
  -4  -7  23 38.8595 109.413   1
  -4   7  22 240.645 260.389   1
  -4  -7  22 75.0486 237.595   1
  -4   7  21 458.818 309.371   1
  -4  -7  21 458.337 286.784   1
  -4   7  20-107.599 99.5781   1
  -4  -7  20 103.397 72.5991   1
  -4   7  19 45.8041 46.1480   1
   4   7 -18 430.231 211.159   1
  -4   7  18 350.852 243.297   1
   4   7 -17 222.661 121.153   1
  -4   7  17 222.431 156.836   1
   4   7 -16 112.227 278.510   1
  -4   7  16 25.4874 82.4624   1
   4   7 -15 631.652 365.834   1
  -4   7  15 896.773 321.052   1
   4   7 -14-26.5624 126.767   1
  -4   7  14-61.5297 87.3065   1
   4   7 -13 2524.45 622.569   1
  -4   7  13 2460.79 485.177   1
   4   7 -12 620.134 302.071   1
  -4   7  12 1034.44 328.335   1
   4   7 -11 1047.95 432.497   1
  -4   7  11 1207.86 309.310   1
   4   7 -10 1219.66 431.232   1
  -4   7  10 556.402 184.684   1
   4   7  -9 356.518 200.632   1
  -4   7   9 210.933 163.403   1
   4   7  -8 2662.99 596.178   1
  -4   7   8 2308.14 389.586   1
   4   7  -7 1876.30 487.287   1
  -4   7   7 1537.43 298.261   1
  -4   7   6 727.226 201.053   1
   4   7  -6 508.405 312.458   1
  -4   7   5 699.758 182.491   1
   4   7  -5 539.628 318.736   1
  -4   7   4 391.167 115.795   1
   4   7  -4 486.928 212.096   1
   4   7  -3 909.077 361.933   1
  -4   7   3 686.724 130.512   1
   4   7  -2-100.504 163.407   1
   4   7  -1 3246.91 649.111   1
   4   7   0 984.246 339.621   1
   4   7   1 184.015 202.576   1
   4   7   2-1.15935 96.3488   1
   4   7   3 1074.83 410.586   1
   4   7   4 169.984 135.199   1
   4   7   5 2235.13 555.163   1
   4   7   6-165.609 214.978   1
   4   7   7 911.945 382.089   1
   4   7   8-84.6463 80.5705   1
   4   7   9 32.2236 98.2499   1
   4   7  10-62.8672 113.083   1
   4   7  11 784.192 311.106   1
   4   7  12-20.8171 140.130   1
   4   7  13 81.9993 109.656   1
   4   7  14 390.993 247.101   1
   4   7  15 175.722 39.5327   1
   4   7  16 1256.13 470.009   1
   4   7  17 54.3600 294.726   1
   4   7  18 49.7504 135.612   1
   4   7  19 474.124 340.809   1
   4   7  20 40.4587 88.2388   1
  -4   8  24 498.274 338.331   1
   4   8 -24 121.595 154.102   1
  -4   8  23 29.7801 174.950   1
   4   8 -23 157.530 225.835   1
  -4   8  22 29.6817 162.747   1
   4   8 -22 171.686 251.461   1
  -4   8  21 135.086 15.5428   1
   4   8 -21 525.049 294.360   1
   4   8 -20-327.964 309.451   1
  -4   8  20-120.668 168.147   1
   4   8 -19 667.452 409.378   1
  -4   8  19 507.689 290.895   1
   4   8 -18 96.0769 201.995   1
  -4   8  18-81.4298 152.404   1
   4   8 -17 461.497 285.181   1
  -4   8  17 667.915 303.186   1
   4   8 -16 350.233 333.369   1
  -4   8  16 22.1789 23.2221   1
   4   8 -15 242.216 287.149   1
  -4   8  15 21.8709 116.429   1
   4   8 -14-61.3515 135.685   1
  -4   8  14 82.8953 67.7327   1
   4   8 -13 137.904 169.248   1
  -4   8  13 120.129 123.873   1
   4   8 -12 792.125 359.339   1
  -4   8  12 531.979 231.766   1
   4   8 -11 191.237 190.843   1
  -4   8  11 32.8455 11.5798   1
   4   8 -10 76.3628 177.180   1
  -4   8  10 208.443 154.766   1
   4   8  -9 1544.36 471.633   1
  -4   8   9 829.740 255.916   1
   4   8  -8 227.134 200.366   1
  -4   8   8-22.0103 52.4825   1
   4   8  -7 2358.56 579.638   1
  -4   8   7 1477.76 303.179   1
   4   8  -6 79.9429 170.664   1
   4   8  -5 2958.83 666.252   1
   4   8  -4 355.356 271.669   1
   4   8  -3 645.825 316.146   1
   4   8  -2 1017.49 337.824   1
   4   8  -1 756.391 344.132   1
   4   8   0 61.9316 188.549   1
   4   8   1 806.168 318.350   1
   4   8   2 441.195 219.557   1
   4   8   3 265.143 274.542   1
   4   8   4 124.845 262.157   1
   4   8   5 120.159 242.928   1
   4   8   6 478.248 227.610   1
   4   8   7 298.478 333.734   1
   4   8   8-2.78308 139.749   1
   4   8   9-45.0656 138.324   1
   4   8  10 546.987 313.203   1
   4   8  11 812.657 373.697   1
   4   8  12 21.2393 175.450   1
   4   8  13-116.336 184.034   1
   4   8  14 93.7031 79.3411   1
   4   8  15 1183.06 463.555   1
   4   8  16 191.344 240.126   1
   4   8  17 334.065 307.970   1
   4   8  18 73.8381 107.612   1
  -4   9  21 591.483 352.413   1
   4   9 -21 653.174 404.192   1
   4   9 -20 254.256 328.200   1
  -4   9  20 207.579 236.127   1
   4   9 -19 51.0487 60.3653   1
  -4   9  19 274.519 142.234   1
   4   9 -18 45.9112 102.941   1
   4   9 -17 279.955 246.570   1
   4   9 -16 222.050 179.124   1
   4   9 -15 269.340 259.873   1
   4   9 -14 17.5232 66.7178   1
   4   9 -13-60.9658 160.368   1
   4   9 -12 2113.35 626.824   1
   4   9 -11 1935.47 612.820   1
   4   9 -10 38.2236 59.6163   1
   4   9  -9 2782.91 678.765   1
   4   9  -8 142.429 165.739   1
   4   9  -7 102.255 117.331   1
   4   9  -6 542.091 260.890   1
   4   9  -5 1216.04 433.324   1
   4   9  -4-12.3926 141.259   1
   4   9  -3 319.371 276.498   1
   4   9  -2 191.913 244.475   1
   4   9  -1 403.119 107.801   1
   4   9   0 530.894 289.449   1
   4   9   1 206.734 213.013   1
   4   9   2-11.2609 114.162   1
   4   9   3 152.080 226.180   1
   4   9   4 408.695 295.919   1
   4   9   5 184.589 218.546   1
   4   9   6 13.3054 81.9080   1
   4   9   7 611.250 348.695   1
   4   9   8 45.1199 60.9892   1
   4   9   9 1168.08 499.426   1
   4   9  10 85.4947 43.0612   1
   4   9  11 269.356 230.786   1
   4   9  12 624.833 343.107   1
   4   9  13 93.5788 163.273   1
   4   9  14-24.5393 229.956   1
   4   9  15-110.192 204.585   1
   4   9  16 20.3942 47.5499   1
   4  10 -17 139.773 143.493   1
   4  10 -16 74.5646 149.865   1
   4  10 -15 180.890 205.231   1
   4  10 -14 582.523 372.811   1
   4  10 -13 84.2358 62.3532   1
   4  10 -12 1328.26 531.477   1
   4  10 -11 435.688 301.343   1
   4  10 -10 216.292 262.569   1
   4  10  -9 804.028 413.226   1
   4  10  -8-48.9568 166.470   1
   4  10  -7 462.993 351.544   1
   4  10  -6-127.133 85.3372   1
   4  10  -5 269.913 277.531   1
   4  10  -4 705.161 345.640   1
   4  10  -3 319.839 232.667   1
   4  10  -2 434.162 297.830   1
   4  10  -1 89.7562 173.003   1
   4  10   0 255.315 260.876   1
   4  10   1-50.2799 150.500   1
   4  10   2 13.8485 123.750   1
   4  10   3 1383.22 516.968   1
   4  10   4 4.71588 138.686   1
   4  10   5 1038.05 444.125   1
   4  10   6 31.9708 180.266   1
   4  10   7-25.7282 120.236   1
   4  10   8-99.0363 138.101   1
   4  10   9-1.65238 205.438   1
   4  10  10 96.8667 159.150   1
   4  10  11 962.634 472.780   1
   4  10  12 28.6904 194.209   1
   4  10  13 956.049 513.566   1
   4  11 -11-108.386 233.898   1
   4  11 -10 89.0575 158.343   1
   4  11  -9 349.351 337.302   1
   4  11  -8 57.7736 184.533   1
   4  11  -7-74.0678 101.956   1
   4  11  -6 235.412 285.910   1
   4  11  -5 461.118 357.005   1
   4  11  -4 93.4652 133.922   1
   4  11  -3 204.905 218.307   1
   4  11  -2 285.837 310.771   1
   4  11  -1 36.0030 98.4314   1
   4  11   0 1236.46 506.913   1
   4  11   1 841.624 413.868   1
   4  11   2 112.090 133.403   1
   4  11   3 52.3192 159.039   1
   4  11   4 342.771 291.400   1
   4  11   5 587.905 353.455   1
   4  11   6 20.4108 146.857   1
   4  11   7 1999.45 637.775   1
   4  11   8-49.2310 63.7722   1
   4  11   9 3391.13 818.891   1
   4  11  10-1.84639 107.638   1
   4  12  -4-238.248 147.925   1
   4  12  -3 92.3821 107.971   1
   4  12  -2 209.873 242.936   1
   4  12  -1 223.097 244.010   1
   4  12   0 384.355 336.381   1
   4  12   1 500.517 464.375   1
   4  12   2-67.8343 221.152   1
   4  12   3 476.105 314.016   1
   4  12   4 233.331 226.295   1
   4  12   5 190.965 139.891   1
  -5   0  28 89.8084 142.618   1
  -5   0  27 178.521 148.361   1
  -5   0  26 324.934 301.762   1
  -5   0  25 596.384 386.192   1
  -5   0  24 92.5640 193.161   1
  -5   0  23 848.304 360.056   1
  -5   0  22 230.332 218.265   1
  -5   0  21 252.030 225.663   1
  -5   0  20 137.316 153.824   1
  -5   0  19 2537.57 589.545   1
  -5   0  18-42.9514 63.7314   1
  -5   0  17 777.713 330.046   1
  -5   0  16-16.5280 162.958   1
  -5   0  15 2861.82 539.019   1
  -5   0  14-41.9299 46.7882   1
  -5   0  13 214.405 163.591   1
  -5   0  12 124.475 141.856   1
  -5   0  11 1441.11 346.002   1
  -5   0  10-52.1763 110.277   1
  -5   0   9 12172.6 1020.93   1
  -5   0   8 39.2580 75.6328   1
  -5   0   7 9680.55 861.081   1
  -5   0   6 44.3410 60.7866   1
  -5   0   5 6797.56 700.107   1
   5   0  -4 118.084 84.2159   1
   5   0  -3 1461.37 326.774   1
   5   0  -2-20.9137 56.1460   1
   5   0  -1 57.0993 103.648   1
   5   0   0-22.5946 38.3772   1
   5   0   1 864.848 232.521   1
   5   0   2 4.09053 46.1934   1
   5   0   3 3786.83 505.752   1
   5   0   4 115.850 110.694   1
   5   0   5 4687.03 579.226   1
   5   0   6-41.2325 64.0514   1
   5   0   7 483.610 204.182   1
   5   0   8-29.8829 9.83301   1
   5   0   9 519.628 214.200   1
   5   0  10 81.9136 126.115   1
   5   0  11 235.777 203.617   1
   5   0  12 55.9798 109.814   1
   5   0  13 1195.87 341.671   1
   5   0  14 65.8116 93.1176   1
   5   0  15 717.923 275.784   1
   5   0  16 348.223 220.038   1
   5   0  17-52.5144 64.6875   1
   5   0  17-2.78878 16.8583   3
   5   0  18 91.7914 175.292   3
   5   0  18 64.9650 191.722   1
   5   0  19 919.781 302.254   1
   5   0  20 125.092 143.866   1
   5   0  21 85.8097 75.8573   1
   5   0  22-144.092 132.756   1
   5   0  23 1379.83 461.919   1
   5   0  24 217.631 189.233   1
   5   0  25 84.5960 127.055   1
   5   0  26 331.298 236.837   1
  -5   1  28 76.3395 169.955   1
  -5  -1  28 43.7696 254.389   1
  -5   1  27 246.798 103.507   1
  -5  -1  27-145.397 180.529   1
  -5   1  26 447.622 337.425   1
  -5  -1  26 248.022 217.161   1
  -5   1  25 429.301 271.977   1
  -5  -1  25 1553.17 547.389   1
  -5   1  24 292.091 247.539   1
  -5  -1  24 665.288 399.924   1
  -5   1  23 832.795 344.333   1
  -5  -1  23 899.593 415.439   1
  -5   1  22-52.4494 84.2669   1
  -5  -1  22 223.085 273.641   1
  -5   1  21 56.3222 218.999   1
  -5  -1  21-66.9520 190.333   1
  -5  -1  20 26.0027 86.0952   1
  -5   1  20-44.7147 91.0346   1
  -5  -1  19 549.468 290.606   1
  -5   1  19 1416.74 442.900   1
  -5  -1  18 57.6742 114.287   1
  -5   1  18-77.0070 137.272   1
  -5  -1  17 253.876 179.150   1
  -5   1  17 97.6587 136.575   1
  -5  -1  16 2037.11 500.438   1
  -5   1  16 1115.01 362.340   1
  -5  -1  15 225.467 184.303   1
  -5   1  15 45.5280 108.336   1
  -5  -1  14 263.987 194.041   1
  -5   1  14 282.176 180.658   1
  -5   1  13 4067.94 614.260   1
  -5  -1  13 3444.10 611.009   1
  -5  -1  12 200.776 112.168   1
  -5   1  12 467.148 207.957   1
  -5   1  11 3103.68 526.537   1
  -5  -1  11 2023.02 446.541   1
  -5   1  10 1070.60 288.988   1
  -5  -1  10 1198.58 336.629   1
  -5  -1   9 1078.60 314.878   1
  -5   1   9 2274.25 429.395   1
  -5   1   8 230.002 91.4944   1
  -5  -1   8 321.675 152.074   1
  -5  -1   7 829.326 276.593   1
  -5   1   7 1018.07 265.625   1
  -5  -1   6 1105.55 313.230   1
  -5   1   6 827.340 225.349   1
   5   1  -5 219.342 101.850   1
  -5   1   5 521.074 203.042   1
   5   1  -4 1150.82 306.050   1
  -5   1   4 1280.30 293.463   1
   5  -1  -3 440.853 167.447   1
   5   1  -3 614.203 220.545   1
   5  -1  -3 435.142 152.634   1
   5   1  -2 1271.23 319.837   1
   5  -1  -2 782.296 206.739   1
   5  -1  -2 818.572 235.679   1
   5  -1  -1 1612.03 310.616   1
   5   1  -1 1688.43 370.222   1
   5  -1  -1 1564.49 300.728   1
   5  -1   0 271.838 128.675   1
   5   1   0 206.420 157.282   1
   5  -1   0 259.513 121.643   1
   5  -1   1 1419.89 295.785   1
   5   1   1 1111.53 309.251   1
   5  -1   1 1320.55 261.460   1
   5  -1   2 82.4237 69.3917   1
   5   1   2-10.1347 56.5937   1
   5  -1   2 106.739 87.4018   1
   5   1   3 65.9220 22.7363   1
   5  -1   3 207.449 120.430   1
   5   1   4 1430.35 341.292   1
   5  -1   4 1307.93 276.412   1
  -5   1  -4 816.617 236.010   1
  -5   1  -5 84.0725 97.4941   1
   5   1   5 297.231 182.574   1
   5  -1   5 173.311 101.628   1
   5   1   6 35.0820 76.5250   1
   5  -1   6 88.4370 107.587   1
   5   1   7 2152.86 429.698   1
   5  -1   7 2646.41 406.934   1
   5   1   8 347.261 202.701   1
   5  -1   8 366.400 170.298   1
   5   1   9 1738.55 394.948   1
   5  -1   9 1179.57 271.557   1
   5   1  10 471.107 187.028   1
   5  -1  10 359.232 115.053   1
   5   1  11 3326.54 571.418   1
   5  -1  11 3806.64 542.345   1
   5  -1  12 24.1498 72.4866   1
   5   1  12 148.832 142.130   1
   5  -1  13 1151.00 307.898   1
   5   1  13 1126.08 346.168   1
   5   1  14 327.996 208.467   1
   5  -1  14 445.583 194.678   1
   5   1  15 139.409 179.273   1
   5  -1  15-68.8865 118.663   1
   5   1  15 39.0816 105.150   3
   5   1  16 145.212 189.463   1
   5  -1  16 10.6569 57.3195   1
   5   1  16 326.086 162.110   3
   5   1  17 262.935 244.156   1
   5  -1  17 582.391 240.373   1
   5   1  17 174.291 81.4446   3
   5   1  18 173.966 185.020   1
   5  -1  18 180.390 178.756   1
   5  -1  18 132.214 180.376   3
   5   1  19 647.388 348.363   1
   5  -1  19 905.594 344.217   1
   5  -1  19 615.998 263.723   3
   5   1  20-37.4004 35.7263   1
   5  -1  20 76.7848 130.347   1
   5   1  21 326.840 227.696   1
   5  -1  21 161.403 140.436   1
   5   1  22 63.1030 205.891   1
   5  -1  22 313.415 211.321   1
   5   1  23 226.591 209.234   1
   5  -1  23 157.692 107.473   1
   5   1  24 166.444 118.490   1
   5  -1  24 22.1432 64.8033   1
   5   1  25-35.0033 101.763   1
   5   1  26 526.482 370.049   1
   5   1  27 518.198 281.386   1
  -5  -2  28 268.753 151.223   1
  -5   2  28 241.655 290.262   1
  -5  -2  27 674.163 403.403   1
  -5   2  27 412.555 316.790   1
  -5  -2  26 5.33900 152.524   1
  -5   2  26 122.469 122.096   1
  -5  -2  25 611.889 433.735   1
  -5   2  25 233.160 246.842   1
  -5  -2  24 118.445 241.452   1
  -5   2  24-89.2750 157.081   1
  -5  -2  23 1017.23 454.779   1
  -5   2  23 418.110 255.216   1
  -5  -2  22 1.47701 124.681   1
  -5   2  22-1.38728 112.512   1
  -5  -2  21 4.24067 109.763   1
  -5   2  21 81.5465 94.4111   1
  -5  -2  20 477.204 289.259   1
  -5   2  20-36.1296 159.228   1
  -5  -2  19 360.146 242.911   1
  -5   2  19 674.375 323.317   1
  -5  -2  18 795.959 306.806   1
  -5   2  18 586.014 292.788   1
  -5   2  17 3802.42 693.760   1
  -5  -2  17 3720.84 692.924   1
  -5  -2  16 324.778 236.431   1
  -5   2  16-14.8833 62.3335   1
  -5   2  15 9226.44 993.630   1
  -5  -2  15 10370.0 1122.18   1
  -5   2  14 7717.91 873.830   1
  -5  -2  14 4849.95 746.281   1
  -5   2  13 1930.67 431.714   1
  -5  -2  13 2175.55 491.857   1
  -5  -2  12 576.227 268.348   1
  -5   2  12 434.217 211.023   1
  -5   2  11 3277.36 528.422   1
  -5  -2  11 3436.94 595.194   1
  -5  -2  10-0.86207 32.5445   1
  -5   2  10 76.3335 78.9268   1
  -5   2   9 2482.95 443.617   1
  -5  -2   9 2633.68 503.858   1
  -5   2   8 32.6369 46.9388   1
  -5  -2   8 10.7604 80.3700   1
  -5   2   7 559.352 207.678   1
  -5  -2   7 897.034 287.039   1
   5   2  -6 926.781 301.013   1
  -5   2   6 783.432 212.972   1
   5   2  -5 4128.03 617.070   1
  -5   2   5 3229.80 432.354   1
   5   2  -4 120.999 106.500   1
   5  -2  -4 34.2196 61.8156   1
  -5   2   4 58.6089 28.6600   1
   5   2  -3 5538.55 716.477   1
   5  -2  -3 4308.28 462.495   1
   5  -2  -2 957.417 228.720   1
   5  -2  -2 1675.28 277.876   1
   5   2  -2 1133.53 295.731   1
   5  -2  -1-28.8615 52.4049   1
   5   2  -1 64.2519 90.6199   1
   5  -2  -1 43.4587 43.1825   1
   5  -2   0 2320.22 343.023   1
   5  -2   0 2075.21 300.899   1
   5  -2   1 7317.91 582.144   1
   5   2   1 7404.53 803.071   1
   5  -2   1 6883.55 543.023   1
   5   2   2 1582.39 393.934   1
   5  -2   2 1149.77 237.454   1
   5  -2   2 1366.58 246.313   1
   5   2   3 3585.11 575.822   1
   5  -2   3 3704.12 405.093   1
   5  -2   3 2432.07 315.265   1
   5  -2   4 124.183 77.7723   1
   5   2   4 135.057 128.865   1
   5  -2   4 211.761 91.1750   1
   5   2   5 3375.07 553.579   1
   5  -2   5 2937.86 377.618   1
  -5   2  -5 2508.44 357.656   1
  -5   2  -6 361.701 133.397   1
   5   2   6 404.123 217.877   1
   5  -2   6 463.159 143.370   1
  -5   2  -7 83.8910 67.1657   1
   5   2   7 160.564 188.483   1
   5  -2   7 72.5165 55.8689   1
  -5   2  -8 1087.95 257.403   1
   5   2   8 1055.72 356.698   1
   5  -2   8 750.489 211.990   1
   5  -2   9 1354.72 283.816   1
   5   2   9 769.441 301.726   1
   5  -2  10 76.2458 77.3555   1
   5   2  10 31.8602 42.6243   1
   5  -2  11 1226.49 291.194   1
   5   2  11 1483.14 402.721   1
   5  -2  12 1046.96 267.069   1
   5   2  12 719.533 285.307   1
   5  -2  13 1275.05 303.320   1
   5   2  13 1225.65 368.492   3
   5   2  14 277.526 204.092   3
   5  -2  14 372.348 173.335   1
   5   2  14-3.20609 110.205   1
   5   2  15 380.552 217.035   1
   5  -2  15 515.079 226.913   1
   5   2  15 371.850 173.132   3
   5   2  16-53.7132 143.102   1
   5  -2  16 96.4803 128.982   1
   5   2  17 19.6139 69.1199   1
   5  -2  17-11.3812 79.9117   1
   5   2  18 127.525 153.986   1
   5  -2  18-53.0624 131.133   1
   5   2  19-120.967 150.549   1
   5  -2  19 134.067 145.969   1
   5  -2  19 172.255 161.057   3
   5   2  20-15.2313 172.763   1
   5  -2  20 287.063 206.734   1
   5   2  21 26.0412 143.704   1
   5  -2  21 143.028 214.478   1
   5   2  22 224.432 139.325   1
   5   2  23 84.7167 66.9444   1
   5   2  24 170.325 217.674   1
   5   2  25 1694.43 571.698   1
   5   2  26-255.192 234.751   1
  -5  -3  28 88.2284 213.338   1
  -5   3  28 263.604 249.370   1
  -5  -3  27 18.7800 83.4242   1
  -5   3  27 359.063 314.544   1
  -5  -3  26 697.515 364.986   1
  -5   3  26 343.851 248.245   1
  -5  -3  25 34.4003 202.953   1
  -5   3  25-56.6853 33.9151   1
  -5  -3  24 92.1227 176.496   1
  -5   3  24 189.343 86.7968   1
  -5   3  23-161.525 146.141   1
  -5  -3  23 325.597 247.586   1
  -5   3  22 71.7772 131.669   1
  -5  -3  22-74.0509 52.4797   1
  -5   3  21 847.566 331.519   1
  -5  -3  21 244.156 191.935   1
  -5   3  20-29.7137 12.9630   1
  -5  -3  20 30.4786 59.8079   1
  -5   3  19 154.514 160.270   1
  -5  -3  19-37.2297 74.9707   1
  -5   3  18 459.668 277.794   1
  -5  -3  18 535.906 269.193   1
  -5   3  17 1034.53 338.628   1
  -5  -3  17 1381.30 461.397   1
  -5   3  16 184.394 147.462   1
  -5  -3  16 16.3483 93.9141   1
  -5  -3  15 542.409 294.236   1
  -5   3  15 156.460 133.701   1
  -5  -3  14 901.650 355.893   1
  -5   3  14 800.188 273.420   1
  -5  -3  13 1329.35 372.530   1
  -5   3  13 1548.00 376.194   1
  -5   3  12 801.881 273.269   1
  -5  -3  12 474.667 243.237   1
  -5  -3  11 16.5142 71.1980   1
  -5   3  11-60.3935 24.9671   1
  -5   3  10 3061.63 485.242   1
  -5  -3  10 3622.70 654.926   1
  -5   3   9 310.857 153.355   1
  -5  -3   9 73.5286 107.639   1
   5   3  -8 241.767 212.643   1
  -5   3   8 118.637 81.8678   1
  -5   3   7 2053.11 367.631   1
   5   3  -7 2153.44 486.343   1
   5   3  -6 978.908 318.061   1
  -5   3   6 1146.65 261.053   1
   5   3  -5 615.270 264.142   1
  -5   3   5 753.843 197.825   1
   5  -3  -5 1133.67 238.342   1
   5   3  -4 3724.99 620.731   1
  -5   3   4 2791.05 373.055   1
   5  -3  -4 3100.24 371.953   1
   5   3  -3 1987.08 460.152   1
  -5   3   3 2136.41 314.082   1
   5  -3  -3 1745.98 265.629   1
   5  -3  -2 120.956 88.7595   1
   5   3  -2 237.785 206.357   1
   5  -3  -2 123.376 76.7402   1
   5  -3  -1 2005.76 289.225   1
   5   3  -1 2027.42 450.080   1
   5  -3  -1 1734.90 247.857   1
   5  -3   0 276.784 97.4967   1
   5  -3   0 376.036 127.958   1
   5   3   0 455.862 192.951   1
   5   3   1 544.082 239.928   1
   5  -3   1 522.219 127.203   1
   5  -3   1 560.773 148.548   1
   5   3   2 6363.32 801.587   1
   5  -3   2 5953.65 431.426   1
   5  -3   2 6128.38 420.850   1
   5   3   3 0.87867 70.0647   1
   5  -3   3-13.1490 36.0065   1
   5  -3   3-22.7589 18.8830   1
   5  -3   4 486.992 115.757   1
   5   3   4 482.828 230.080   1
   5  -3   4 539.566 131.050   1
   5  -3   5 641.733 142.177   1
   5   3   5 476.072 200.710   1
   5  -3   5 403.270 113.015   1
   5  -3   6 1114.09 192.839   1
   5   3   6 1236.87 365.148   1
   5  -3   6 1043.04 185.531   1
   5   3   7 5059.84 753.579   1
   5  -3   7 4451.73 403.853   1
  -5   3  -8 1564.33 260.958   1
   5  -3   8 1721.94 263.237   1
   5   3   8 1748.92 433.663   1
  -5   3  -9 1796.45 311.019   1
   5   3   9 1918.03 477.222   1
   5  -3   9 1708.28 276.556   1
   5   3  10 8938.19 1029.64   1
   5  -3  10 8439.92 646.314   1
   5   3  11 5003.82 773.100   1
   5  -3  11 4502.39 493.456   1
   5   3  11 5461.06 831.167   3
   5  -3  12 126.579 88.0869   1
   5   3  12 37.6621 89.8035   3
   5   3  12-14.9653 97.5719   1
   5  -3  13 545.246 211.850   1
   5   3  13 520.828 277.023   3
   5   3  13 398.756 187.849   1
   5  -3  14 92.6899 127.736   1
   5   3  14 156.016 164.460   1
   5  -3  15 388.153 191.169   1
   5   3  15 50.9964 110.098   1
   5   3  16 233.949 186.783   1
   5  -3  16 68.0025 88.6916   1
   5   3  17-146.443 195.354   1
   5  -3  17-3.03368 110.604   1
   5   3  18-9.66747 147.466   1
   5   3  19 1434.05 485.591   1
   5   3  20 156.361 204.486   1
   5   3  21 748.681 426.055   1
   5   3  22 380.370 249.733   1
   5   3  23 160.049 213.870   1
   5   3  24 129.276 180.725   1
   5   3  25 785.902 429.322   1
  -5   4  27-36.1850 42.3588   1
  -5  -4  27 140.218 111.685   1
  -5   4  26 309.918 199.935   1
  -5  -4  26 7.47231 180.329   1
  -5   4  25 752.131 388.219   1
  -5  -4  25 641.226 323.740   1
  -5   4  24 132.410 167.131   1
  -5  -4  24 258.264 236.427   1
  -5   4  23-68.1850 172.823   1
  -5  -4  23-26.4013 34.5538   1
  -5   4  22 199.649 246.331   1
  -5  -4  22 217.320 205.281   1
  -5   4  21-73.2628 36.9004   1
  -5  -4  21 49.8077 221.244   1
  -5  -4  20 25.9745 117.034   1
  -5   4  20-121.004 158.370   1
  -5  -4  19-98.3049 193.956   1
  -5   4  19 94.1016 184.987   1
  -5  -4  18 114.760 67.0066   1
  -5   4  18-164.114 232.724   1
  -5   4  17 1103.58 337.628   1
  -5  -4  17 1207.83 435.692   1
  -5   4  16 231.629 184.737   1
  -5  -4  16 598.802 448.375   1
  -5   4  15 12.1319 113.110   1
  -5  -4  15 468.311 249.819   1
  -5  -4  14-56.6806 150.300   1
  -5   4  14 196.923 201.811   1
  -5   4  13 86.2489 132.124   1
  -5  -4  13 260.507 207.450   1
  -5   4  12 277.534 158.557   1
  -5  -4  12 85.7584 39.8780   1
  -5   4  11 86.9992 121.854   1
  -5  -4  11 171.152 213.685   1
   5   4 -10 60.4755 135.737   1
  -5   4  10 77.7684 55.2393   1
   5   4  -9 366.346 268.943   1
  -5   4   9 361.492 166.052   1
   5   4  -8 3992.36 686.012   1
  -5   4   8 4174.50 524.454   1
   5   4  -7 24.8775 115.370   1
  -5   4   7-44.2559 75.1432   1
  -5   4   6 98.6828 61.9430   1
   5   4  -6 118.900 87.0954   1
   5  -4  -6 154.839 95.8985   1
   5   4  -5 169.611 205.093   1
   5  -4  -5 101.252 87.9769   1
  -5   4   5 75.2968 107.823   1
   5   4  -4 222.185 108.941   1
   5  -4  -4 234.607 114.530   1
  -5   4   4 179.869 93.9087   1
   5   4  -3 205.631 26.9970   1
  -5   4   3 356.081 117.188   1
   5   4  -2 770.588 312.478   1
   5  -4  -2 1212.26 195.809   1
   5  -4  -2 1569.21 246.818   1
   5  -4  -1 276.172 97.0841   1
   5   4  -1 720.816 281.320   1
   5  -4  -1 565.178 115.488   1
   5  -4   0 539.155 108.955   1
   5   4   0 503.605 236.537   1
   5  -4   0 541.769 100.254   1
   5  -4   1 1319.27 136.260   1
   5   4   1 1157.37 361.391   1
   5  -4   1 1252.69 123.945   1
   5   4   2 207.608 97.4283   1
   5   4   3 6445.56 854.126   1
   5   4   4 3603.31 638.656   1
   5   4   5 1471.81 432.442   1
   5   4   6 4397.64 728.024   1
   5   4   7 6468.55 888.244   1
   5  -4   7 5334.84 276.106   1
   5   4   7 6315.56 844.289   3
   5  -4   7 5270.99 260.807   1
   5   4   8 3604.06 699.879   1
   5   4   8 3989.85 665.623   3
   5  -4   8 4052.19 277.128   1
   5   4   9 4938.79 790.573   1
   5   4   9 4851.38 746.540   3
   5  -4   9 4094.01 317.876   1
   5   4  10 509.141 279.968   1
   5   4  10 114.754 103.046   3
   5  -4  10 395.560 100.795   1
   5   4  11 335.563 224.783   3
   5   4  11 130.673 139.255   1
   5  -4  11 136.772 57.7631   1
   5   4  12-71.1830 138.233   1
   5   4  13 96.0881 61.0755   1
   5   4  14 1226.63 438.794   1
   5   4  15 3048.68 680.801   1
   5   4  16 94.4697 170.824   1
   5   4  17 9.92980 79.9838   1
   5   4  18 292.106 219.558   1
   5   4  19 599.532 407.280   1
   5   4  20 267.656 186.867   1
   5   4  21 1266.48 526.857   1
   5   4  22 527.943 367.686   1
   5   4  23 655.836 336.272   1
  -5  -5  26 509.412 363.407   1
  -5   5  26-56.4012 109.178   1
  -5  -5  25 153.356 123.873   1
  -5   5  25 301.978 247.793   1
  -5   5  24-274.455 259.903   1
  -5  -5  24 392.382 359.512   1
  -5   5  23 183.417 176.736   1
  -5  -5  23-27.3445 75.9185   1
  -5   5  22 881.093 374.135   1
  -5  -5  22 331.729 223.530   1
  -5   5  21 192.986 147.543   1
  -5  -5  21-97.7481 131.023   1
  -5   5  20 217.590 196.517   1
  -5  -5  20 3.03245 130.912   1
  -5   5  19 4.89530 122.906   1
  -5  -5  19-111.517 140.808   1
  -5  -5  18 473.567 295.560   1
  -5   5  18 12.7001 62.8141   1
  -5   5  17-19.5710 137.555   1
  -5  -5  17 20.7420 32.3746   1
  -5   5  16 257.516 183.146   1
  -5  -5  16 346.022 197.096   1
  -5   5  15 375.941 217.966   1
  -5  -5  15 267.208 224.253   1
  -5   5  14 848.723 305.660   1
  -5  -5  14 1516.65 473.074   1
  -5   5  13 884.254 305.750   1
   5   5 -12 280.747 212.228   1
  -5   5  12 26.2525 74.9723   1
   5   5 -11 441.550 253.197   1
  -5   5  11 185.998 103.517   1
   5   5 -10 78.4830 195.444   1
  -5   5  10 270.493 186.849   1
   5   5  -9 402.865 235.678   1
  -5   5   9 784.234 244.758   1
   5   5  -8 72.0539 127.040   1
  -5   5   8 462.114 165.920   1
   5   5  -7 2844.79 609.391   1
  -5   5   7 2066.54 349.416   1
   5   5  -6 3704.00 680.032   1
  -5   5   6 3737.99 439.875   1
   5  -5  -6 2753.33 380.817   1
   5  -5  -5 138.139 80.9794   1
  -5   5   5 52.8607 45.9315   1
   5   5  -5-24.0347 133.397   1
  -5   5   4 299.502 104.138   1
   5  -5  -4 343.745 120.844   1
   5   5  -3 173.731 153.257   1
  -5   5   3 319.839 106.925   1
   5  -5  -3 196.154 75.6001   1
   5  -5  -2 548.106 106.734   1
   5  -5  -2 793.796 136.263   1
   5   5  -1 1339.17 428.828   1
   5   5   0 102.699 108.048   1
   5   5   1-1.06915 133.396   1
   5   5   2 40.9544 90.2751   1
   5   5   3-63.2473 86.9539   1
   5   5   3 63.2859 94.8608   3
   5   5   4 6764.18 934.144   1
   5   5   4 4339.08 680.808   3
   5   5   5 64.6096 150.274   1
   5   5   5 138.885 184.350   3
   5   5   6 2413.25 558.059   1
   5   5   6 3115.59 624.326   3
   5   5   7 322.901 156.657   3
   5   5   7-37.2707 82.7098   1
   5   5   8 658.317 307.090   1
   5   5   9 3030.67 646.855   1
   5   5  10 652.733 310.064   1
   5   5  11 3467.17 702.057   1
   5   5  12-63.8945 105.354   1
   5   5  13 72.8409 219.252   1
   5   5  14 75.6770 140.418   1
   5   5  15 31.3514 39.4770   1
   5   5  16-11.8455 113.926   1
   5   5  17-19.9472 154.097   1
   5   5  18 62.1203 76.4257   1
   5   5  19 202.416 239.454   1
   5   5  20 753.557 353.216   1
   5   5  21 166.874 223.050   1
   5   5  22 134.057 177.270   1
  -5   6  26 68.5974 164.775   1
  -5  -6  25 116.223 132.995   1
  -5   6  25-129.606 215.610   1
  -5  -6  24 69.0655 126.662   1
  -5   6  24 54.2840 84.3770   1
  -5   6  23 154.845 289.869   1
  -5  -6  23-19.9693 32.9225   1
  -5   6  22 91.5010 96.8163   1
  -5  -6  22-248.432 239.540   1
  -5   6  21 780.694 331.262   1
  -5  -6  21 724.251 422.130   1
  -5   6  20 48.4591 164.363   1
  -5  -6  20 70.6570 141.874   1
  -5   6  19 35.8375 168.982   1
  -5  -6  19 90.5630 125.595   1
  -5  -6  18 1084.76 441.790   1
  -5   6  18 1202.65 406.340   1
  -5   6  17 762.861 325.563   1
   5   6 -16 1378.17 501.080   1
  -5   6  16 1802.59 450.409   1
   5   6 -15 1532.87 512.329   1
  -5   6  15 1421.55 380.996   1
   5   6 -14 222.149 191.739   1
  -5   6  14-123.615 59.9888   1
   5   6 -13 3035.54 694.180   1
  -5   6  13 3298.97 558.846   1
   5   6 -13 2329.02 389.574   3
   5   6 -12 4323.86 830.086   1
  -5   6  12 4134.39 600.465   1
   5   6 -12 4850.86 588.530   3
   5   6 -11 4745.07 851.503   1
  -5   6  11 3191.18 517.202   1
   5   6 -11 3227.28 512.134   3
   5   6 -10-1.31164 181.156   1
   5   6 -10 98.6488 66.1997   3
  -5   6  10 379.000 178.707   1
   5   6  -9 619.531 295.451   1
  -5   6   9 717.506 242.453   1
   5   6  -9 413.964 181.855   3
   5   6  -8 265.804 184.781   1
   5   6  -8-16.4616 95.3105   3
  -5   6   8 136.723 115.655   1
   5   6  -7-124.206 182.550   1
  -5   6   7-42.4385 62.4307   1
   5   6  -7 104.547 126.917   3
   5   6  -6 3339.97 684.804   1
  -5   6   6 3208.80 393.132   1
   5   6  -6 2742.43 506.268   3
   5   6  -5 3433.00 705.397   1
  -5   6   5 2654.55 336.224   1
   5   6  -5 2550.12 514.410   3
   5   6  -4 1389.90 447.676   1
   5   6  -4 1441.24 376.474   3
  -5   6   4 1273.70 207.086   1
   5   6  -3 248.051 151.534   1
  -5   6   3 116.007 49.3317   1
   5   6  -3 235.424 166.598   3
   5   6  -2 39.4239 113.743   3
   5   6  -2-29.2120 117.348   1
   5   6  -1 122.644 119.201   1
   5   6  -1-24.8866 96.9892   3
   5   6   0 1761.54 486.144   1
   5   6   0 1061.49 351.792   3
   5   6   1 1077.54 427.643   1
   5   6   1 649.064 318.157   3
   5   6   2 3246.13 674.250   1
   5   6   2 4974.34 757.826   3
   5   6   3 2180.92 540.116   1
   5   6   4 263.278 199.134   1
   5   6   5-49.3639 108.108   1
   5   6   6 410.171 228.556   1
   5   6   7 1425.70 466.411   1
   5   6   8-19.6638 110.661   1
   5   6   9 290.397 135.943   1
   5   6  10 41.5033 141.573   1
   5   6  11-14.9641 86.6400   1
   5   6  12 403.049 267.138   1
   5   6  13 531.775 268.229   1
   5   6  14 846.849 397.466   1
   5   6  15 131.163 205.006   1
   5   6  16 134.353 150.720   1
   5   6  17 41.3369 48.9671   1
   5   6  18 558.488 335.028   1
   5   6  19 538.666 368.066   1
   5   6  20-152.642 173.301   1
  -5   7  25 561.505 397.122   1
  -5  -7  24 109.294 226.970   1
  -5   7  24-71.8007 155.014   1
  -5   7  23 226.113 191.944   1
  -5   7  22 365.431 278.221   1
   5   7 -21-292.201 307.944   1
  -5   7  21 168.171 180.787   1
   5   7 -20 741.025 440.535   1
  -5   7  20 680.415 280.627   1
   5   7 -19 423.318 394.004   1
  -5   7  19-64.7248 152.135   1
   5   7 -18 1244.76 489.812   1
  -5   7  18 907.721 339.449   1
   5   7 -17 189.095 200.218   1
  -5   7  17 105.671 142.828   1
   5   7 -16 102.149 104.931   1
  -5   7  16 25.3507 110.089   1
   5   7 -15-48.0845 135.301   1
  -5   7  15 73.2902 66.6255   1
  -5   7  14 2320.14 496.484   1
   5   7 -14 2410.65 632.880   1
   5   7 -13 905.435 391.604   1
  -5   7  13 53.4197 84.4147   1
   5   7 -12 2835.71 685.690   1
  -5   7  12 1893.78 414.137   1
   5   7 -11 187.187 286.844   1
  -5   7  11 445.665 231.470   1
  -5   7  10 2089.86 395.756   1
   5   7 -10 2441.43 639.943   1
  -5   7   9 2372.85 411.551   1
   5   7  -9 1801.79 537.308   1
   5   7  -8 31.4704 135.911   1
  -5   7   8-62.5346 63.2086   1
   5   7  -7 267.451 163.105   1
  -5   7   7 236.851 124.941   1
   5   7  -6 46.7674 180.798   1
   5   7  -5 140.941 191.782   1
   5   7  -4 447.628 233.161   1
   5   7  -3 122.375 249.061   1
   5   7  -2 102.808 189.812   1
   5   7  -1 210.328 182.766   1
   5   7   0 561.040 284.896   1
   5   7   1 678.223 357.583   1
   5   7   2 319.550 169.056   1
   5   7   3 891.372 391.137   1
   5   7   4 73.4783 39.5642   1
   5   7   5 525.341 231.535   1
   5   7   6 2532.50 629.394   1
   5   7   7 725.191 337.176   1
   5   7   8 78.6974 71.8493   1
   5   7   9 569.648 366.749   1
   5   7  10 805.291 357.577   1
   5   7  11-20.7103 120.972   1
   5   7  12 2496.20 624.783   1
   5   7  13 833.671 400.896   1
   5   7  14 1438.59 530.623   1
   5   7  15 71.8203 133.184   1
   5   7  16 1046.69 504.746   1
   5   7  17 1336.03 538.964   1
   5   7  18 635.151 393.900   1
   5   7  19-238.281 133.889   1
   5   8 -23 492.439 393.641   1
  -5   8  23-352.188 291.521   1
   5   8 -22 309.168 353.357   1
  -5   8  22 73.7245 151.028   1
   5   8 -21 226.790 240.803   1
  -5   8  21-164.345 160.123   1
   5   8 -20 37.3699 155.477   1
  -5   8  20-95.6112 212.359   1
   5   8 -19 51.6249 169.872   1
  -5   8  19 134.979 188.024   1
   5   8 -18 1135.61 493.886   1
  -5   8  18 798.774 348.089   1
  -5   8  17 208.709 208.644   1
   5   8 -17 350.459 279.426   1
  -5   8  16 183.572 166.761   1
   5   8 -16-110.789 136.552   1
  -5   8  15 10.5401 54.0645   1
   5   8 -15 353.560 333.613   1
   5   8 -14 1303.76 487.527   1
   5   8 -13-21.0363 139.714   1
   5   8 -12 69.4738 66.1286   1
   5   8 -11 196.160 219.906   1
   5   8 -10 2222.56 632.691   1
   5   8  -9 43.8558 138.037   1
   5   8  -8 521.288 278.243   1
   5   8  -7 255.586 160.194   1
   5   8  -6 1892.35 602.968   1
   5   8  -5 67.0107 231.748   1
   5   8  -4 1122.98 433.809   1
   5   8  -3 242.095 122.238   1
   5   8  -2-33.9868 101.650   1
   5   8  -1 203.118 108.271   1
   5   8   0 586.778 327.387   1
   5   8   1 341.387 247.563   1
   5   8   2 1893.09 571.915   1
   5   8   3 139.075 219.287   1
   5   8   4 1924.48 589.839   1
   5   8   5-96.9072 186.669   1
   5   8   6 190.603 250.932   1
   5   8   7 354.681 213.881   1
   5   8   8 899.981 455.521   1
   5   8   9 386.740 286.087   1
   5   8  10-74.0820 180.032   1
   5   8  11 80.3326 155.093   1
   5   8  12 155.206 186.997   1
   5   8  13-27.2631 39.8934   1
   5   8  14 297.731 219.032   1
   5   8  15 1473.93 544.533   1
   5   8  16 744.533 407.404   1
   5   9 -21-373.531 338.469   1
   5   9 -20 409.700 390.400   1
   5   9 -19 607.334 400.180   1
   5   9 -18 130.411 122.279   1
   5   9 -17 28.4221 182.909   1
   5   9 -16 14.7335 233.795   1
   5   9 -15 219.221 336.676   1
   5   9 -14 2368.36 700.483   1
   5   9 -13 706.519 380.955   1
   5   9 -12 133.715 143.594   1
   5   9 -11 94.3486 24.9473   1
   5   9 -10 85.2844 148.716   1
   5   9  -9 386.029 264.707   1
   5   9  -8 1472.56 519.051   1
   5   9  -7 129.323 189.719   1
   5   9  -6 196.734 208.079   1
   5   9  -5-49.7398 168.347   1
   5   9  -4-164.495 175.000   1
   5   9  -3 60.3930 42.8975   1
   5   9  -2 1931.47 605.167   1
   5   9  -1 444.875 293.937   1
   5   9   0 681.715 343.360   1
   5   9   1-7.75939 53.8908   1
   5   9   2 42.4363 155.249   1
   5   9   3 22.2278 89.5215   1
   5   9   4 54.6278 122.471   1
   5   9   5-42.3221 56.5264   1
   5   9   6 24.7121 68.9983   1
   5   9   7 256.988 210.396   1
   5   9   8 134.447 112.672   1
   5   9   9 143.893 151.441   1
   5   9  10 1001.96 438.122   1
   5   9  11 530.839 319.301   1
   5   9  12 1527.40 554.949   1
   5   9  13 326.072 262.414   1
   5   9  14-47.3544 95.1140   1
   5  10 -18 231.982 404.997   1
   5  10 -17-313.556 221.724   1
   5  10 -16 411.858 405.898   1
   5  10 -15 104.514 253.918   1
   5  10 -14 186.615 221.543   1
   5  10 -13 400.171 348.087   1
   5  10 -12-173.864 243.580   1
   5  10 -11 170.256 222.055   1
   5  10 -10 356.504 273.354   1
   5  10  -9 258.825 277.028   1
   5  10  -8 66.9325 194.369   1
   5  10  -7-167.460 222.028   1
   5  10  -6-3.39585 168.655   1
   5  10  -5 1286.85 537.904   1
   5  10  -4 486.318 349.157   1
   5  10  -3 113.086 173.154   1
   5  10  -2-10.0972 174.430   1
   5  10  -1 241.438 203.972   1
   5  10   0-1.68502 58.5145   1
   5  10   1 226.417 266.773   1
   5  10   2 427.487 252.940   1
   5  10   3 812.906 398.016   1
   5  10   4 714.427 358.394   1
   5  10   5 266.478 270.303   1
   5  10   6 15.9912 26.3096   1
   5  10   7 88.8167 96.6423   1
   5  10   8 66.0611 157.519   1
   5  10   9 1212.27 542.266   1
   5  10  10-97.8786 129.712   1
   5  11 -13 292.115 300.368   1
   5  11 -12 636.133 415.527   1
   5  11 -11 384.521 289.451   1
   5  11 -10 280.167 121.362   1
   5  11  -9 14.9142 164.475   1
   5  11  -8 166.285 257.371   1
   5  11  -7-31.3128 114.095   1
   5  11  -6 23.8539 160.741   1
   5  11  -5 123.911 303.473   1
   5  11  -4-48.8578 177.735   1
   5  11  -3 221.420 268.547   1
   5  11  -2 266.065 204.108   1
   5  11  -1 14.5807 95.4153   1
   5  11   0 261.942 264.367   1
   5  11   1-121.629 193.917   1
   5  11   2 228.270 179.149   1
   5  11   3 112.010 291.890   1
   5  11   4 105.903 115.458   1
   5  11   5 414.133 346.230   1
   5  11   6 102.313 137.442   1
   5  12  -4 5.81455 81.1737   1
   5  12  -3 324.685 321.223   1
  -6   0  27 235.498 253.095   1
  -6   0  26 675.336 357.634   1
  -6   0  25-355.520 303.301   1
  -6   0  24 1128.28 469.659   1
  -6   0  23 99.6097 142.409   1
  -6   0  22 251.881 236.881   1
  -6   0  21 445.878 284.544   1
  -6   0  20 275.229 259.357   1
  -6   0  19 90.9804 176.260   1
  -6   0  18 3386.73 697.113   1
  -6   0  17-30.0437 164.059   1
  -6   0  16 972.875 365.466   1
  -6   0  15-245.984 227.612   1
  -6   0  14 2286.37 520.499   1
  -6   0  13-49.4739 46.3321   1
  -6   0  12 566.880 250.755   1
  -6   0  11-8.16880 133.724   1
  -6   0  10 37.2566 108.862   1
  -6   0   9 93.4639 128.414   1
  -6   0   8 1517.39 370.141   1
  -6   0   7 7.17216 123.760   1
   6   0  -5 56.5768 110.013   1
   6   0  -4 3509.14 563.113   1
   6   0  -3 132.208 158.421   1
   6   0  -2 205.013 149.126   1
   6   0  -1 53.6462 100.028   1
   6   0   0 234.526 171.826   1
   6   0   1 7.10543 63.1273   1
   6   0   2 3141.37 512.076   1
   6   0   3 272.252 181.929   1
   6   0   4 3280.66 529.752   1
   6   0   5-10.2779 72.5155   1
   6   0   6 2988.66 517.652   1
   6   0   7 14.6517 42.7241   1
   6   0   8 3291.32 555.017   1
   6   0   9 106.705 126.325   1
   6   0  10 531.168 240.270   1
   6   0  11 40.2445 158.361   1
   6   0  12 5853.04 781.556   1
   6   0  13-35.5902 71.3914   1
   6   0  14 310.479 202.399   1
   6   0  15 23.6670 73.0726   1
   6   0  16 197.474 179.441   1
   6   0  17 39.1765 26.2061   1
   6   0  18 210.432 153.861   1
   6   0  18 377.977 224.444   3
   6   0  19 23.1993 112.183   1
   6   0  19 79.7979 128.909   3
   6   0  20 142.933 139.464   1
   6   0  21 23.0249 75.0392   1
   6   0  22 340.541 258.831   1
   6   0  23-7.53854 146.395   1
   6   0  24 793.543 354.465   1
  -6  -1  27-151.481 35.2197   1
  -6   1  27-255.566 253.914   1
  -6  -1  26 315.959 281.329   1
  -6   1  26 33.8515 192.060   1
  -6  -1  25-12.4441 183.320   1
  -6   1  25 96.3195 90.2167   1
  -6  -1  24-52.6890 167.886   1
  -6   1  24-220.548 285.135   1
  -6  -1  23 375.249 276.357   1
  -6   1  23-9.27418 53.6761   1
  -6  -1  22 775.653 357.403   1
  -6   1  22 1958.36 614.946   1
  -6  -1  21 111.966 30.8506   1
  -6   1  21 221.510 213.730   1
  -6  -1  20 1059.73 409.364   1
  -6   1  20 1080.93 420.995   1
  -6  -1  19 74.8935 195.539   1
  -6   1  19-6.41056 144.582   1
  -6  -1  18 79.2422 13.3821   1
  -6   1  18 79.5488 101.707   1
  -6   1  17 41.9056 124.293   1
  -6  -1  17-89.6104 151.532   1
  -6   1  16 1982.70 506.655   1
  -6  -1  16 2250.65 559.118   1
  -6   1  15 546.009 295.789   1
  -6  -1  15 299.471 233.070   1
  -6   1  14 4198.03 721.472   1
  -6  -1  14 3142.97 640.035   1
  -6   1  13 1552.92 398.666   1
  -6  -1  13 2135.11 509.785   1
  -6  -1  12 1152.53 346.748   1
  -6   1  12 1070.92 327.368   1
  -6  -1  11 235.240 206.276   1
  -6   1  11 23.3167 47.8457   1
  -6   1  10 6756.90 810.059   1
  -6  -1  10 6172.52 824.093   1
  -6   1   9 97.2054 102.187   1
  -6  -1   9 78.2207 191.177   1
  -6   1   8 861.257 254.715   1
  -6  -1   8 959.133 313.155   1
  -6   1   7 136.454 136.488   1
  -6   1   6 273.181 140.177   1
   6   1  -6 818.991 288.661   1
   6   1  -5 1213.04 363.891   1
   6  -1  -4 1222.88 315.989   1
   6   1  -4 1396.21 398.034   1
   6  -1  -3 495.628 205.979   1
   6   1  -3 1056.23 324.436   1
   6  -1  -2 4039.98 556.502   1
   6   1  -2 4292.35 645.210   1
   6  -1  -1 3960.33 551.201   1
   6   1  -1 3376.72 564.022   1
   6  -1   0 1422.83 324.249   1
   6   1   0 1471.87 368.646   1
   6  -1   1 2399.83 417.405   1
   6   1   1 2343.07 466.767   1
   6   1   2 2249.86 465.563   1
   6  -1   2 1796.37 369.773   1
   6   1   3-65.3706 82.9501   1
   6  -1   3-55.2382 91.9021   1
   6   1   4 911.403 355.264   1
   6  -1   4 1064.06 280.819   1
   6   1   5-80.9625 110.888   1
   6  -1   5-7.60165 42.9845   1
   6   1   6-8.55456 12.6670   1
   6  -1   6 216.733 143.697   1
   6   1   7 2195.11 461.132   1
   6  -1   7 2147.31 398.210   1
   6   1   8 2493.48 499.491   1
   6  -1   8 2708.78 445.912   1
   6   1   9-5.50239 71.2102   1
   6  -1   9 124.293 128.015   1
   6   1  10 2650.88 549.055   1
   6  -1  10 2304.39 440.842   1
   6   1  11 377.177 228.649   1
   6  -1  11 262.744 144.237   1
   6  -1  12 539.203 223.989   1
   6   1  12 221.234 171.314   1
   6  -1  13 3.34698 78.8490   1
   6   1  13 46.5475 154.309   1
   6  -1  14 1825.59 448.615   1
   6   1  14 1145.34 378.427   1
   6   1  15 446.134 268.663   1
   6  -1  15 557.055 249.129   1
   6   1  16 171.667 121.250   1
   6  -1  16 200.615 181.213   1
   6   1  16 320.314 268.678   3
   6   1  17-63.7796 115.580   1
   6  -1  17-104.234 28.0338   1
   6   1  18 316.093 216.833   1
   6  -1  18 156.132 152.097   1
   6   1  18 117.615 171.966   3
   6   1  19 512.097 322.792   1
   6  -1  19 227.801 244.314   3
   6  -1  19 328.488 269.406   1
   6   1  20 492.775 256.505   1
   6  -1  20 330.356 203.241   1
   6  -1  20 20.3115 79.1470   3
   6   1  21 109.816 131.022   1
   6  -1  21 283.124 245.116   1
   6   1  22 310.320 203.345   1
   6   1  23 847.570 382.590   1
   6   1  24 1028.05 472.203   1
   6   1  25 450.627 378.477   1
  -6  -2  27-130.544 184.735   1
  -6   2  27 365.124 310.858   1
  -6  -2  26 50.4199 239.467   1
  -6   2  26 183.161 239.889   1
  -6  -2  25 107.337 151.014   1
  -6   2  25-189.954 244.130   1
  -6  -2  24-220.387 295.123   1
  -6   2  24 531.756 307.887   1
  -6   2  23 112.357 221.548   1
  -6  -2  23 70.8871 82.7797   1
  -6   2  22 367.618 299.720   1
  -6  -2  22 14.2042 136.267   1
  -6  -2  21 584.999 356.947   1
  -6   2  21 1190.79 447.563   1
  -6  -2  20-40.7803 202.306   1
  -6   2  20 293.932 243.293   1
  -6  -2  19 700.194 352.924   1
  -6   2  19 529.340 263.296   1
  -6  -2  18 508.086 326.782   1
  -6   2  18 180.680 149.869   1
  -6   2  17 76.6577 133.018   1
  -6  -2  17 251.278 230.948   1
  -6   2  16 90.3066 156.380   1
  -6  -2  16 260.918 282.031   1
  -6  -2  15 300.574 253.829   1
  -6   2  15 394.977 201.769   1
  -6   2  14 476.238 242.298   1
  -6  -2  14 557.382 263.912   1
  -6   2  13 217.236 222.718   1
  -6  -2  13 26.2782 42.8952   1
  -6   2  12 1497.08 394.042   1
  -6  -2  12 2395.52 564.140   1
  -6   2  11 1320.36 368.999   1
  -6  -2  11 1072.99 395.147   1
  -6  -2  10 266.330 220.449   1
  -6   2  10 300.728 144.983   1
  -6   2   9 4429.38 620.267   1
  -6  -2   9 3503.80 633.347   1
   6   2  -8 1680.97 422.892   1
  -6   2   8 1429.41 333.160   1
   6   2  -7 454.920 253.692   1
  -6   2   7 661.308 215.637   1
  -6   2   6 250.935 136.078   1
   6   2  -6 262.421 175.849   1
   6   2  -5 191.848 89.5984   1
  -6   2   5 271.349 133.852   1
   6  -2  -4 455.908 194.237   1
   6   2  -4 252.027 153.804   1
   6  -2  -3 932.939 250.054   1
   6   2  -3 244.322 152.633   1
   6  -2  -2-48.1001 87.5105   1
   6   2  -2 19.3539 48.2481   1
   6  -2  -1 128.860 112.803   1
   6   2  -1 71.4900 118.313   1
   6  -2   0 337.668 147.306   1
   6   2   0 304.651 175.531   1
   6  -2   0 94.5881 70.5572   1
   6  -2   1 249.499 109.990   1
   6   2   1 203.999 154.142   1
   6  -2   1 239.551 108.093   1
   6   2   2 187.696 196.183   1
   6  -2   2 244.209 120.356   1
   6  -2   2 119.398 72.6374   1
   6   2   3 3321.51 610.467   1
   6  -2   3 3558.10 457.477   1
   6  -2   3 2682.97 390.664   1
   6  -2   4 115.720 87.7302   1
   6   2   4 175.639 124.986   1
   6  -2   4 135.254 99.4037   1
   6   2   5 7550.84 907.521   1
   6  -2   5 7620.25 675.696   1
   6  -2   5 5989.00 596.999   1
   6   2   6 7532.27 914.384   1
   6  -2   6 7006.82 654.177   1
   6   2   7 709.495 284.304   1
   6  -2   7 903.360 238.136   1
   6  -2   8 1246.03 292.655   1
   6   2   8 613.775 280.390   1
   6  -2   9 1224.31 292.411   1
   6   2   9 1039.93 335.858   1
   6  -2  10 127.570 103.840   1
   6   2  10 355.184 228.053   1
   6  -2  11 1074.42 294.530   1
   6   2  11 1053.88 374.858   1
   6  -2  12 158.369 131.207   1
   6   2  12 161.886 114.326   1
   6  -2  13 18.7018 7.53130   1
   6   2  13 179.007 169.845   1
   6   2  14 172.023 204.129   3
   6  -2  14 608.981 222.883   1
   6   2  14 261.314 168.535   1
   6  -2  15-43.8847 45.0256   1
   6   2  15 76.4785 188.852   3
   6   2  15-20.8592 100.340   1
   6   2  16 169.020 166.192   1
   6  -2  16 347.821 200.739   1
   6   2  16 360.052 232.051   3
   6   2  17 93.0123 141.880   1
   6  -2  17 215.558 167.615   1
   6   2  17 235.391 244.570   3
   6   2  18-121.722 201.200   1
   6   2  19 547.127 273.856   1
   6   2  20-49.2561 125.025   1
   6   2  21 199.877 192.639   1
   6   2  22 447.113 314.591   1
   6   2  23 53.9383 118.390   1
   6   2  24 748.765 346.581   1
  -6   3  27-93.2266 196.196   1
  -6   3  26 121.004 228.949   1
  -6  -3  26-133.664 167.256   1
  -6   3  25-117.066 174.955   1
  -6  -3  25-42.7619 152.039   1
  -6   3  24-192.314 204.457   1
  -6  -3  24-203.372 249.205   1
  -6   3  23 109.198 171.182   1
  -6  -3  23 37.7622 31.1283   1
  -6   3  22 466.507 337.904   1
  -6  -3  22 344.185 249.871   1
  -6   3  21 27.7860 138.000   1
  -6  -3  21 34.6208 94.6524   1
  -6  -3  20 1129.77 446.102   1
  -6   3  20 948.132 422.189   1
  -6  -3  19 551.350 311.258   1
  -6   3  19 1843.25 510.134   1
  -6  -3  18-119.561 160.779   1
  -6   3  18 1.19096 138.857   1
  -6  -3  17 201.728 162.391   1
  -6   3  17 375.496 226.489   1
  -6   3  16 69.2992 125.799   1
  -6  -3  16 108.571 149.477   1
  -6  -3  15 18.6778 98.4313   1
  -6   3  15-2.01461 55.8087   1
  -6  -3  14 340.548 231.684   1
  -6   3  14 276.408 188.835   1
  -6  -3  13-55.7114 159.905   1
  -6   3  13 11.7850 136.562   1
  -6   3  12 1074.39 321.071   1
  -6  -3  12 1623.88 489.773   1
  -6   3  11-37.1656 116.299   1
  -6  -3  11-9.02214 122.144   1
   6   3 -10 109.620 175.406   1
  -6   3  10 136.749 97.4224   1
  -6   3   9 2204.19 425.823   1
   6   3  -9 2736.16 593.379   1
   6   3  -8 1546.77 437.209   1
  -6   3   8 1410.37 326.499   1
   6   3  -7 3185.49 647.191   1
  -6   3   7 1975.83 379.753   1
   6   3  -6 2176.52 530.379   1
  -6   3   6 1991.78 372.212   1
   6   3  -5 232.319 191.670   1
  -6   3   5 253.702 129.886   1
   6   3  -4 532.737 240.098   1
   6  -3  -3 240.480 114.302   1
   6   3  -3 47.0163 95.1185   1
   6  -3  -2 61.9116 68.2406   1
   6  -3  -2-51.9007 63.3856   1
   6  -3  -1 41.1691 63.0143   1
   6  -3  -1 38.4887 57.4487   1
   6   3  -1-4.01460 101.341   1
   6  -3   0 952.717 207.198   1
   6  -3   0 731.400 196.322   1
   6   3   0 560.487 258.248   1
   6   3   1 270.863 212.159   1
   6  -3   1 169.209 78.1208   1
   6  -3   2 69.5719 84.2889   1
   6  -3   2 21.0016 30.2784   1
   6   3   3 859.925 321.306   1
   6  -3   3 729.706 183.177   1
   6  -3   3 833.322 188.488   1
   6   3   4 6151.19 856.222   1
   6  -3   4 7183.43 551.726   1
   6  -3   4 6381.30 515.492   1
   6   3   5 9368.58 1052.48   1
   6  -3   5 9722.97 636.400   1
   6  -3   5 8656.37 603.470   1
   6   3   6 297.934 193.239   1
   6  -3   6 54.9481 59.5015   1
   6  -3   7 430.911 139.024   1
   6   3   7 1039.54 378.357   1
   6   3   8 3937.22 706.122   1
   6  -3   8 655.202 160.431   1
   6  -3   9 2172.01 332.688   1
   6   3   9 1938.31 506.005   1
   6   3  10 3087.74 632.621   1
   6  -3  10 3018.74 405.657   1
   6  -3  11 255.079 145.077   1
   6   3  11 239.295 167.579   1
   6   3  12 11.7002 106.797   3
   6  -3  12 105.195 78.8202   1
   6   3  12 90.3333 179.052   1
   6   3  13-85.8853 114.469   3
   6   3  13 188.660 199.595   1
   6   3  14 304.497 223.978   3
   6   3  14-146.665 127.080   1
   6   3  15 405.518 250.021   3
   6   3  15 247.321 241.542   1
   6   3  16 799.902 361.625   1
   6   3  17 294.440 249.973   1
   6   3  18 802.657 388.959   1
   6   3  19-12.3884 130.720   1
   6   3  20 229.957 254.237   1
   6   3  21 16.6302 98.4994   1
   6   3  22-18.9426 140.823   1
   6   3  23 324.500 271.172   1
  -6  -4  26 378.596 327.494   1
  -6   4  26-129.431 32.6007   1
  -6  -4  25 282.159 314.987   1
  -6   4  25 149.110 76.1352   1
  -6  -4  24-217.295 43.1136   1
  -6   4  24 50.6018 103.960   1
  -6  -4  23-40.7277 167.892   1
  -6   4  23 347.866 260.162   1
  -6  -4  22 148.422 195.673   1
  -6   4  22-36.8985 117.691   1
  -6  -4  21 129.643 192.105   1
  -6   4  21 30.8273 107.813   1
  -6   4  20-23.9196 116.410   1
  -6  -4  20 153.009 194.020   1
  -6  -4  19 56.2089 38.9619   1
  -6   4  19-46.5749 90.3566   1
  -6   4  18 257.086 196.646   1
  -6  -4  18-23.5596 55.5879   1
  -6  -4  17-137.239 188.146   1
  -6   4  17-155.192 193.120   1
  -6  -4  16 213.074 186.734   1
  -6   4  16 112.631 138.510   1
  -6  -4  15 54.3833 214.948   1
  -6   4  15 141.874 150.473   1
  -6  -4  14 328.233 258.212   1
  -6   4  14 94.6544 128.074   1
  -6  -4  13 319.170 200.418   1
  -6   4  13 63.1004 70.2542   1
   6   4 -12 261.597 158.292   1
  -6   4  12 103.457 83.7897   1
   6   4 -11 962.066 376.547   1
  -6   4  11 939.788 288.468   1
  -6   4  10 382.316 179.257   1
   6   4 -10 215.224 229.595   1
   6   4  -9 570.052 281.284   1
  -6   4   9 366.159 200.877   1
   6   4  -8-3.64281 164.299   1
  -6   4   8 41.4018 76.3312   1
   6   4  -7 84.0265 149.725   1
  -6   4   7 55.1560 120.571   1
   6   4  -6 1565.10 457.900   1
  -6   4   6 1419.74 302.376   1
   6   4  -5 892.756 355.038   1
  -6   4   5 738.806 219.178   1
   6   4  -4 1115.38 367.332   1
   6  -4  -4 1324.62 258.916   1
   6  -4  -3 176.906 117.828   1
   6   4  -3 245.825 182.528   1
   6  -4  -3 289.219 115.672   1
   6  -4  -2 1320.24 256.396   1
   6   4  -2 1108.32 384.702   1
   6  -4  -2 861.357 188.899   1
   6  -4  -1 835.826 184.481   1
   6   4  -1 470.499 261.100   1
   6  -4  -1 565.286 134.394   1
   6  -4   0 173.540 93.2595   1
   6  -4   0 63.6731 51.2259   1
   6  -4   1 144.220 58.4618   1
   6  -4   1 169.868 62.5742   1
   6   4   2 2354.89 562.511   1
   6  -4   2 2180.06 224.542   1
   6   4   3 116.448 130.212   1
   6  -4   3 258.156 75.9461   1
   6   4   4 2023.97 536.324   1
   6  -4   4 2392.45 200.749   1
   6  -4   5 630.870 95.4975   1
   6   4   5 421.187 287.638   1
   6   4   6 7092.35 975.112   1
   6   4   7 590.817 268.867   1
   6   4   8 88.0061 188.526   1
   6   4   9 1736.63 486.527   3
   6   4   9 1253.87 412.271   1
   6   4  10 350.990 263.678   1
   6   4  10 1031.69 362.797   3
   6   4  11 1097.85 404.000   3
   6   4  11 357.012 209.389   1
   6   4  12-14.9789 72.7678   3
   6   4  12 221.117 173.871   1
   6   4  13-36.1621 82.9631   1
   6   4  14 393.532 275.098   1
   6   4  15 25.9252 82.5982   1
   6   4  16 805.970 359.430   1
   6   4  17-55.6113 97.0449   1
   6   4  18 666.148 374.008   1
   6   4  19 259.699 232.550   1
   6   4  20-152.892 205.869   1
   6   4  21 122.715 164.459   1
   6   4  22 834.166 398.461   1
  -6   5  26 135.042 232.449   1
  -6   5  25 83.5749 193.791   1
  -6  -5  25-29.7078 181.964   1
  -6   5  24-66.3395 190.223   1
  -6  -5  24 121.006 270.562   1
  -6  -5  23-227.746 232.642   1
  -6   5  23 145.162 193.368   1
  -6  -5  22 215.698 262.811   1
  -6   5  22-170.920 168.344   1
  -6  -5  21 845.110 447.625   1
  -6   5  21 409.788 294.965   1
  -6   5  20 331.753 251.403   1
  -6  -5  20 893.129 496.838   1
  -6   5  19-74.0315 130.260   1
  -6  -5  19-19.6728 148.654   1
  -6   5  18 440.096 242.837   1
  -6  -5  18 1171.91 493.260   1
  -6   5  17 1395.84 419.941   1
  -6  -5  17 1416.48 449.283   1
  -6   5  16 757.224 299.230   1
   6   5 -15 157.830 201.056   1
  -6   5  15-87.5193 142.486   1
   6   5 -14 2025.54 646.558   1
  -6   5  14 862.384 341.738   1
   6   5 -13 585.644 343.814   1
  -6   5  13 989.984 319.206   1
   6   5 -12-93.1435 130.800   1
  -6   5  12 331.309 202.457   1
   6   5 -11 1006.54 395.204   1
  -6   5  11 1288.92 343.045   1
   6   5 -10 472.828 316.997   1
  -6   5  10 574.049 226.338   1
  -6   5   9 708.461 243.496   1
   6   5  -9 298.550 200.211   1
   6   5  -8 166.920 209.757   1
  -6   5   8 221.353 157.385   1
   6   5  -7 262.059 179.692   1
  -6   5   7 187.224 113.243   1
   6   5  -6 585.059 303.728   1
  -6   5   6 625.223 194.869   1
   6   5  -5 500.134 273.728   1
  -6   5   5 106.186 41.5206   1
   6   5  -4 128.288 108.327   1
   6  -5  -3 33.5749 28.3648   1
   6   5  -3 202.895 200.720   1
   6  -5  -2 4388.20 363.734   1
   6   5  -2 3711.84 703.583   1
   6   5  -1 561.227 348.963   1
   6   5   0 264.017 225.056   1
   6   5   1 4614.08 804.473   1
   6   5   2-86.1287 25.7656   1
   6   5   3 1636.53 476.794   1
   6   5   4-13.7196 22.6188   1
   6   5   5 553.487 292.512   1
   6   5   5 711.992 322.853   3
   6   5   6 322.070 235.184   1
   6   5   6 653.945 316.861   3
   6   5   7 78.6238 76.3914   1
   6   5   7 397.380 233.717   3
   6   5   8 2.67289 55.9721   1
   6   5   8-131.575 176.751   3
   6   5   9 632.683 315.384   1
   6   5   9 529.487 323.493   3
   6   5  10 146.780 179.922   1
   6   5  11 614.555 338.921   1
   6   5  12 36.7963 90.1348   1
   6   5  13 242.826 114.941   1
   6   5  14 317.895 209.276   1
   6   5  15 48.4834 28.3631   1
   6   5  16 426.641 336.716   1
   6   5  17 234.853 288.150   1
   6   5  18-138.991 233.563   1
   6   5  19-40.9934 111.969   1
   6   5  20 27.6439 102.105   1
  -6   6  25-21.1183 159.576   1
  -6   6  24 333.727 262.211   1
  -6  -6  24-221.303 231.076   1
  -6  -6  23 371.143 340.195   1
  -6   6  23 63.8349 93.0336   1
  -6   6  22 121.322 206.420   1
  -6  -6  22 452.197 322.360   1
  -6   6  21 253.268 256.582   1
  -6  -6  21 401.988 323.724   1
  -6   6  20 126.795 147.664   1
   6   6 -19 244.132 307.769   1
  -6   6  19 225.682 185.139   1
   6   6 -18 21.8828 177.065   1
  -6   6  18 383.552 293.503   1
   6   6 -17 1498.76 592.871   1
  -6   6  17 2070.61 530.117   1
   6   6 -16 226.334 224.950   1
  -6   6  16 266.035 212.091   1
   6   6 -15 71.4812 38.9196   1
  -6   6  15 270.850 190.714   1
   6   6 -14 640.379 308.512   1
  -6   6  14 956.422 326.395   1
   6   6 -13-148.461 128.092   1
  -6   6  13 192.539 157.658   1
   6   6 -12 382.635 356.100   1
  -6   6  12 138.998 126.726   1
   6   6 -11 818.606 390.492   1
  -6   6  11 103.913 99.9209   1
   6   6 -10 45.4366 109.595   1
  -6   6  10 129.906 129.866   1
  -6   6   9 500.089 207.172   1
   6   6  -9 324.245 197.583   1
  -6   6   8 183.372 128.463   1
   6   6  -8 330.742 226.859   1
   6   6  -7 54.5479 135.808   1
  -6   6   7 110.453 31.1900   1
   6   6  -6 60.8642 104.441   1
  -6   6   6 103.355 52.8337   1
   6   6  -5 152.158 148.465   1
   6   6  -4 166.291 235.376   1
   6   6  -3 146.054 149.730   1
   6   6  -2 254.951 137.635   1
   6   6  -2 1067.61 343.646   3
   6   6  -1 863.757 333.200   3
   6   6  -1 1606.47 486.929   1
   6   6   0 1641.78 523.053   1
   6   6   0 804.652 340.536   3
   6   6   1 1836.84 567.983   1
   6   6   1 2369.29 551.885   3
   6   6   2 358.707 236.732   1
   6   6   2 954.709 364.838   3
   6   6   3 97.7593 34.8227   1
   6   6   3 148.367 207.943   3
   6   6   4 1635.90 464.957   3
   6   6   4 975.396 412.081   1
   6   6   5 491.680 309.474   3
   6   6   5 170.607 148.815   1
   6   6   6 455.409 287.395   1
   6   6   7 890.212 408.958   1
   6   6   8 878.759 372.814   1
   6   6   9 43.1465 172.767   1
   6   6  10-140.640 223.747   1
   6   6  11-72.6926 130.757   1
   6   6  12 110.763 149.373   1
   6   6  13 481.070 311.160   1
   6   6  14 319.648 257.270   1
   6   6  15 256.780 217.354   1
   6   6  16 48.5877 194.840   1
   6   6  17 532.038 417.301   1
   6   6  18 31.3047 233.765   1
  -6   7  24 255.302 281.206   1
  -6   7  23 369.458 323.699   1
   6   7 -22-23.9373 180.848   1
  -6   7  22 223.338 209.651   1
   6   7 -21-19.0008 154.735   1
  -6   7  21 21.9239 109.288   1
   6   7 -20-12.2646 102.642   1
  -6   7  20-128.755 111.344   1
   6   7 -19 174.172 281.103   1
  -6   7  19-10.4709 117.889   1
   6   7 -18-59.5727 139.401   1
  -6   7  18-11.1630 89.9747   1
   6   7 -17-80.4377 189.896   1
  -6   7  17 81.7099 169.792   1
   6   7 -16-65.6420 145.396   1
  -6   7  16 207.414 224.588   1
   6   7 -15 1028.20 450.121   1
  -6   7  15 780.274 296.934   1
   6   7 -14 5.19896 123.065   1
  -6   7  14 493.226 227.562   1
   6   7 -13 695.500 312.185   1
  -6   7  13 958.834 331.584   1
   6   7 -12 912.365 447.517   1
   6   7 -11 364.710 297.255   1
   6   7 -10 156.563 140.501   1
   6   7  -9 1964.56 628.613   1
   6   7  -9 1645.90 429.230   3
   6   7  -8 55.4497 89.7922   1
   6   7  -8 180.252 180.849   3
   6   7  -7 283.027 269.438   1
   6   7  -7-23.5860 111.301   3
   6   7  -6 110.235 182.562   1
   6   7  -6 267.933 196.630   3
   6   7  -5 16.1585 145.099   1
   6   7  -5 112.206 142.665   3
   6   7  -4-27.6806 84.9304   1
   6   7  -4-259.192 223.918   3
   6   7  -3 1311.68 464.808   1
   6   7  -3 676.695 256.202   3
   6   7  -2 1368.69 479.148   1
   6   7  -1 542.298 309.816   1
   6   7   0 317.253 238.621   1
   6   7   1 11.7791 163.152   1
   6   7   2 226.266 65.6940   1
   6   7   3 100.490 88.8859   1
   6   7   4 242.323 140.083   1
   6   7   5 405.931 322.325   1
   6   7   6 411.538 239.370   1
   6   7   7 436.524 298.492   1
   6   7   8-3.17732 139.168   1
   6   7   9-48.4293 128.725   1
   6   7  10 80.7150 177.273   1
   6   7  11 1094.99 452.383   1
   6   7  12 726.932 374.364   1
   6   7  13-160.689 189.421   1
   6   7  14 580.339 358.606   1
   6   7  15 139.743 263.300   1
   6   7  16-26.1661 136.984   1
   6   8 -20-111.971 129.514   1
   6   8 -19 71.4837 221.233   1
   6   8 -18 311.733 322.121   1
   6   8 -17 417.667 386.632   1
   6   8 -16 675.583 456.448   1
   6   8 -15 614.748 384.214   1
   6   8 -14 27.3756 163.266   1
   6   8 -13 627.213 391.339   1
   6   8 -12-127.250 181.310   1
   6   8 -11 616.987 346.727   1
   6   8 -10 212.755 172.311   1
   6   8  -9 272.285 223.284   1
   6   8  -8 24.7708 114.693   1
   6   8  -7 664.089 347.993   1
   6   8  -6 211.883 160.326   1
   6   8  -5 1092.77 434.909   1
   6   8  -4 131.924 126.742   1
   6   8  -3-120.972 66.6643   1
   6   8  -2-33.4150 213.356   1
   6   8  -1 728.725 367.688   1
   6   8   0-3.19398 164.683   1
   6   8   1 209.519 210.495   1
   6   8   2 123.256 268.162   1
   6   8   3 2047.59 617.791   1
   6   8   4 181.842 191.772   1
   6   8   5 536.644 313.600   1
   6   8   6-84.1259 89.8271   1
   6   8   7 856.350 463.357   1
   6   8   8 148.862 168.072   1
   6   8   9 930.499 425.871   1
   6   8  10 254.888 280.811   1
   6   8  11 118.263 227.855   1
   6   8  12 86.3333 92.2579   1
   6   8  13 298.111 319.153   1
   6   8  14 28.5752 93.5556   1
   6   9 -18 468.303 350.102   1
   6   9 -17 249.163 284.289   1
   6   9 -16 28.5965 82.8306   1
   6   9 -15 663.065 433.414   1
   6   9 -14 291.471 343.809   1
   6   9 -13-56.1376 57.3274   1
   6   9 -12-228.286 308.577   1
   6   9 -11 642.839 315.788   1
   6   9 -10 291.508 250.181   1
   6   9  -9 89.7557 46.0393   1
   6   9  -8-1.77047 52.4317   1
   6   9  -7-93.2826 194.154   1
   6   9  -6 181.314 240.094   1
   6   9  -5 74.8376 135.143   1
   6   9  -4 948.464 390.647   1
   6   9  -3 602.542 396.353   1
   6   9  -2-81.4759 264.900   1
   6   9  -1 2772.17 761.185   1
   6   9   0 456.082 360.409   1
   6   9   1 103.680 243.412   1
   6   9   2 407.121 352.383   1
   6   9   3 362.187 322.535   1
   6   9   4 121.171 163.718   1
   6   9   5 149.863 204.490   1
   6   9   6 25.5631 162.223   1
   6   9   7 1631.72 602.603   1
   6   9   8-115.537 241.344   1
   6   9   9 727.624 453.521   1
   6   9  10 754.831 473.885   1
   6   9  11 205.787 199.505   1
   6  10 -14 783.290 532.341   1
   6  10 -13 394.813 346.220   1
   6  10 -12 554.027 474.319   1
   6  10 -11 338.295 339.010   1
   6  10 -10-191.388 330.347   1
   6  10  -9 339.158 327.833   1
   6  10  -8-74.5296 60.0270   1
   6  10  -7 1861.47 630.831   1
   6  10  -6 134.292 166.871   1
   6  10  -5 438.846 340.998   1
   6  10  -4 373.181 381.127   1
   6  10  -3-52.5886 48.1693   1
   6  10  -2 406.028 368.603   1
   6  10  -1 266.310 310.151   1
   6  10   0 871.116 820.187   1
   6  10   1 826.062 538.986   1
   6  10   2 630.474 384.526   1
   6  10   3 336.855 198.383   1
   6  10   4 223.965 367.788   1
   6  10   5 120.609 141.114   1
   6  10   6 180.434 58.0815   1
   6  10   7 585.761 380.608   1
   6  11  -7-102.204 85.6091   1
   6  11  -6 289.129 386.689   1
   6  11  -5-18.1918 151.140   1
   6  11  -4 141.151 200.295   1
   6  11  -3 346.260 272.434   1
   6  11  -2 384.629 436.461   1
   6  11  -1 265.982 269.360   1
  -7   0  26-397.169 347.308   1
  -7   0  25 674.404 431.089   1
  -7   0  24-184.806 184.284   1
  -7   0  23-75.8343 132.041   1
  -7   0  22 46.7921 33.7882   1
  -7   0  21 182.228 135.283   1
  -7   0  20 114.371 156.296   1
  -7   0  19 590.325 289.113   1
  -7   0  18 156.963 208.079   1
  -7   0  17 1867.76 547.264   1
  -7   0  16 88.4764 185.276   1
  -7   0  15 1917.80 555.961   1
  -7   0  14 633.236 336.639   1
  -7   0  13-82.3156 140.248   1
  -7   0  12 186.057 179.484   1
  -7   0  11 565.092 338.021   1
  -7   0  10-104.352 157.339   1
  -7   0   9-12.8664 95.5396   1
   7   0  -7 9.02993 75.0219   1
   7   0  -6 122.164 138.450   1
   7   0  -5 1877.09 438.886   1
   7   0  -4 432.068 240.953   1
   7   0  -3 330.170 176.288   1
   7   0  -2 59.4431 84.1191   1
   7   0  -1 14.0279 60.1960   1
   7   0   0-99.9684 125.566   1
   7   0   1 415.053 190.605   1
   7   0   2 13.6241 83.6352   1
   7   0   3 6656.76 808.055   1
   7   0   4 35.2447 59.0209   1
   7   0   5 2.59414 31.3634   1
   7   0   6-45.8683 53.0551   1
   7   0   7 2020.02 464.159   1
   7   0   8 22.7889 90.5450   1
   7   0   9 5474.76 764.504   1
   7   0  10-24.1536 69.4632   1
   7   0  11 447.759 250.568   1
   7   0  12 39.0734 93.2375   1
   7   0  13-34.3732 30.8470   1
   7   0  14-3.23387 52.9387   1
   7   0  15 1652.59 453.303   1
   7   0  16-79.7411 101.248   1
   7   0  17 109.394 92.6513   1
   7   0  18-63.1091 156.925   1
   7   0  18-166.273 163.468   3
   7   0  19 271.224 135.810   1
   7   0  19 49.2626 122.162   3
   7   0  20-76.6433 114.640   1
   7   0  20-134.154 122.399   3
  -7   1  26 59.4082 176.072   1
  -7  -1  26 52.8054 322.479   1
  -7   1  25-36.6860 103.426   1
  -7  -1  25 455.510 362.863   1
  -7   1  24 117.567 175.263   1
  -7  -1  24 218.464 233.065   1
  -7   1  23 60.4009 156.140   1
  -7  -1  23 528.098 321.759   1
  -7   1  22-194.704 264.788   1
  -7  -1  22 234.969 221.394   1
  -7   1  21-139.910 160.979   1
  -7  -1  21 287.638 247.603   1
  -7   1  20 67.1158 111.216   1
  -7  -1  20 46.1251 177.810   1
  -7   1  19 310.476 87.0746   1
  -7  -1  19 396.391 265.084   1
  -7   1  18 64.8570 144.689   1
  -7  -1  18 178.090 292.254   1
  -7  -1  17-244.940 244.597   1
  -7   1  17 89.7606 161.578   1
  -7  -1  16 180.785 225.827   1
  -7   1  16 74.0134 119.849   1
  -7  -1  15 15.0707 95.7304   1
  -7   1  15-49.0013 140.348   1
  -7  -1  14 61.6723 41.9930   1
  -7   1  14 720.181 299.208   1
  -7  -1  13 2129.93 528.618   1
  -7   1  13 1868.13 467.972   1
  -7   1  12 70.2912 97.1744   1
  -7  -1  12 44.3988 132.733   1
  -7   1  11 1163.68 349.293   1
  -7  -1  11 1071.68 377.843   1
  -7  -1  10-17.4475 124.027   1
  -7   1  10 95.8169 61.4236   1
  -7   1   9 1494.67 385.935   1
   7   1  -8 94.2483 167.837   1
  -7   1   8 44.8308 32.5206   1
   7   1  -7 663.262 288.937   1
   7  -1  -6 219.073 153.081   1
   7   1  -6 98.8078 164.721   1
   7  -1  -5-1.73650 45.4543   1
   7   1  -5 100.812 168.244   1
   7  -1  -4 616.172 231.157   1
   7   1  -4 411.544 224.315   1
   7  -1  -3 711.176 277.401   1
   7   1  -3 345.179 232.510   1
   7  -1  -2 747.045 288.076   1
   7   1  -2 1508.80 418.037   1
   7  -1  -1 790.695 268.252   1
   7   1  -1 1307.15 406.087   1
   7  -1   0 1227.41 336.296   1
   7   1   0 995.538 322.138   1
   7   1   1 1971.12 457.604   1
   7  -1   1 2027.79 417.269   1
   7   1   2 171.752 144.432   1
   7  -1   2 3.74475 26.0082   1
   7   1   3 845.913 337.049   1
   7  -1   3 810.365 281.868   1
   7   1   4 1564.10 417.936   1
   7  -1   4 874.869 259.992   1
   7   1   5 812.550 322.262   1
   7  -1   5 834.091 265.099   1
   7   1   6 115.922 146.342   1
   7  -1   6 15.3273 48.8088   1
   7   1   7 2882.61 587.699   1
   7  -1   7 2647.07 486.249   1
   7   1   8 1034.19 357.866   1
   7  -1   8 776.480 274.775   1
   7   1   9-26.0771 131.512   1
   7  -1   9 89.1511 104.162   1
   7   1  10 249.947 201.559   1
   7  -1  10 287.984 164.140   1
   7   1  11 655.672 277.729   1
   7  -1  11 746.296 274.861   1
   7  -1  12 106.700 29.4405   1
   7   1  12 316.517 219.247   1
   7  -1  13 65.8591 105.502   1
   7   1  13 204.235 128.427   1
   7  -1  14-74.5275 64.0939   1
   7   1  14 147.823 191.751   1
   7   1  15 91.4316 73.1814   1
   7  -1  15-131.797 144.819   1
   7   1  16 275.956 238.516   1
   7  -1  16 72.3096 63.0325   1
   7   1  17 49.5119 68.6395   1
   7  -1  17 38.2018 87.0344   1
   7   1  17 62.4034 52.0158   3
   7   1  18 419.421 244.676   1
   7   1  18 537.147 248.177   3
   7   1  19 1358.85 459.898   1
   7   1  19 318.583 278.707   3
   7   1  20 151.149 195.027   1
   7   1  21 1779.33 554.988   1
   7   1  22 699.117 362.086   1
  -7   2  26-92.6509 137.162   1
  -7   2  25 797.474 481.605   1
  -7  -2  25 229.093 246.462   1
  -7   2  24 639.825 414.068   1
  -7  -2  24 298.472 294.925   1
  -7   2  23 411.245 282.035   1
  -7  -2  23 219.529 132.140   1
  -7   2  22 75.6721 16.5065   1
  -7  -2  22 154.328 207.834   1
  -7  -2  21 1980.14 595.025   1
  -7   2  21 1717.73 551.564   1
  -7  -2  20 486.711 289.901   1
  -7   2  20 623.252 346.956   1
  -7   2  19 601.314 292.393   1
  -7  -2  19 612.333 373.099   1
  -7   2  18 465.471 260.863   1
  -7  -2  18 1336.09 460.419   1
  -7   2  17-82.3531 149.531   1
  -7  -2  17 209.560 249.843   1
  -7   2  16 322.644 256.301   1
  -7  -2  16 534.301 323.236   1
  -7   2  15 205.947 198.575   1
  -7  -2  15 692.917 340.556   1
  -7  -2  14 3.89208 57.6311   1
  -7   2  14 50.5984 116.598   1
  -7   2  13 778.845 288.410   1
  -7  -2  13 1226.02 386.394   1
  -7  -2  12 1284.51 508.653   1
  -7   2  12 78.0478 84.0362   1
  -7   2  11 1006.12 341.644   1
   7   2 -10 458.447 270.373   1
  -7   2  10 1144.57 335.227   1
   7   2  -9 998.368 364.146   1
  -7   2   9 221.805 102.234   1
   7   2  -8 889.165 335.626   1
  -7   2   8 846.255 351.103   1
  -7   2   7 2212.36 450.951   1
   7   2  -7 2210.70 533.102   1
   7   2  -6 5071.23 816.088   1
   7  -2  -6 3118.15 546.279   1
   7  -2  -5 500.333 228.936   1
   7   2  -5 964.999 351.089   1
   7  -2  -4 56.7928 72.7661   1
   7   2  -4 237.880 149.155   1
   7  -2  -3 1005.85 309.185   1
   7   2  -3 1072.45 349.042   1
   7  -2  -2 1580.87 365.654   1
   7   2  -2 1801.79 456.942   1
   7  -2  -1 1805.51 377.768   1
   7   2  -1 1639.28 465.910   1
   7  -2   0 3838.63 543.029   1
   7   2   0 4372.15 729.140   1
   7   2   1-5.24374 29.0523   1
   7  -2   1 185.076 122.841   1
   7  -2   2 1794.89 363.857   1
   7   2   2 1899.59 481.136   1
   7   2   3 389.715 245.779   1
   7  -2   3 789.597 249.085   1
   7   2   4 939.054 354.223   1
   7  -2   4 962.312 263.328   1
   7   2   5 2233.20 541.180   1
   7  -2   5 2057.58 393.904   1
   7   2   6 46.1013 150.287   1
   7  -2   6 77.9993 66.3967   1
   7   2   7-42.4348 28.6402   1
   7  -2   7 129.348 107.225   1
   7   2   8 353.489 259.385   1
   7  -2   8 291.410 157.707   1
   7   2   9 369.792 225.166   1
   7  -2   9 443.348 172.255   1
   7   2  10 50.4762 122.292   1
   7  -2  10 243.520 159.807   1
   7  -2  11 68.8212 59.3787   1
   7   2  11 42.5390 99.7476   1
   7  -2  12 102.694 85.2980   1
   7   2  12-149.856 189.381   1
   7   2  13 95.4618 190.584   1
   7   2  14 84.5106 72.0340   1
   7   2  15 562.328 263.263   3
   7   2  15 394.791 267.305   1
   7   2  16 263.470 175.758   1
   7   2  16 481.824 314.236   3
   7   2  17 10.0914 112.955   1
   7   2  17 464.295 262.368   3
   7   2  18 166.930 226.546   1
   7   2  18-106.583 215.624   3
   7   2  19 868.392 414.901   1
   7   2  20 200.293 210.217   1
   7   2  21-38.0550 162.512   1
   7   2  22 272.464 260.624   1
   7   2  23 185.146 222.119   1
  -7   3  26 123.150 209.509   1
  -7  -3  25-273.298 262.288   1
  -7   3  25 48.1547 113.589   1
  -7  -3  24-3.83005 128.389   1
  -7   3  24-1.72058 78.5260   1
  -7  -3  23 68.2115 180.043   1
  -7   3  23 128.064 34.3815   1
  -7  -3  22-16.0032 146.596   1
  -7   3  22 386.687 295.050   1
  -7  -3  21 797.974 416.640   1
  -7   3  21 1296.27 458.554   1
  -7  -3  20 743.185 437.168   1
  -7   3  20 644.439 380.007   1
  -7   3  19 162.792 63.5224   1
  -7  -3  19 427.385 254.469   1
  -7   3  18 773.133 375.245   1
  -7  -3  18 790.876 356.219   1
  -7   3  17 1773.60 511.439   1
  -7  -3  17 1406.97 496.111   1
  -7   3  16 54.0418 105.098   1
  -7  -3  16 94.9761 161.185   1
  -7  -3  15-229.888 247.923   1
  -7   3  15-2.23726 33.1277   1
  -7  -3  14 317.317 262.357   1
  -7   3  14 176.100 209.680   1
  -7   3  13 984.612 335.965   1
   7   3 -12 249.917 205.913   1
  -7   3  12 138.479 62.8090   1
   7   3 -11 1005.07 408.702   1
  -7   3  11 1442.73 393.901   1
  -7   3  10 138.835 61.1394   1
   7   3 -10 365.450 254.453   1
   7   3  -9 1370.74 450.210   1
  -7   3   9 667.368 250.142   1
   7   3  -8 44.7828 112.087   1
  -7   3   8 79.3773 85.3944   1
   7   3  -7-89.7687 155.011   1
  -7   3   7-51.3860 25.8614   1
   7   3  -6 128.184 168.609   1
   7  -3  -5 213.879 146.895   1
   7   3  -5 46.6729 53.1615   1
   7  -3  -4-39.6793 39.8821   1
   7   3  -4-23.8576 143.498   1
   7  -3  -3 147.587 118.539   1
   7   3  -3 279.427 189.638   1
   7  -3  -2 3631.25 505.309   1
   7   3  -2 3833.29 719.495   1
   7  -3  -1 182.205 112.679   1
   7   3  -1 677.756 328.966   1
   7   3   0 1724.43 503.925   1
   7  -3   0 831.669 252.985   1
   7   3   1 3921.50 748.048   1
   7  -3   1 4034.55 499.684   1
   7   3   2 38.3542 36.5074   1
   7  -3   2 82.8773 72.0552   1
   7   3   3 2160.69 557.504   1
   7  -3   3 1463.88 290.033   1
   7   3   4 151.269 173.673   1
   7  -3   4 43.7171 55.3303   1
   7   3   5 1.18683 115.239   1
   7  -3   5-58.3727 70.6266   1
   7  -3   6 1554.48 294.041   1
   7   3   6 2070.59 523.508   1
   7   3   7 1871.75 515.732   1
   7  -3   7 921.948 237.096   1
   7   3   8 123.070 166.322   1
   7   3   9 354.901 245.743   1
   7   3  10 840.138 371.516   1
   7   3  11 1291.64 450.715   1
   7   3  12 1218.42 389.218   1
   7   3  13 55.9508 201.562   3
   7   3  13 230.275 145.492   1
   7   3  14 19.4236 126.640   3
   7   3  14 55.0731 145.620   1
   7   3  15 177.282 114.062   3
   7   3  15 4.38003 145.827   1
   7   3  16 98.4141 213.227   3
   7   3  16-89.1081 50.0064   1
   7   3  17 416.625 255.728   1
   7   3  18 159.881 142.479   1
   7   3  19 471.270 291.728   1
   7   3  20 250.248 253.627   1
   7   3  21 154.819 231.970   1
  -7   4  25 30.2644 55.9198   1
  -7   4  24 654.269 337.604   1
  -7  -4  24 209.235 240.620   1
  -7   4  23 299.812 214.634   1
  -7  -4  23-40.3741 110.257   1
  -7  -4  22-169.985 266.021   1
  -7   4  22 84.9190 197.992   1
  -7  -4  21 108.187 191.604   1
  -7   4  21-23.6600 99.1395   1
  -7  -4  20 193.325 227.616   1
  -7   4  20 18.2799 141.216   1
  -7  -4  19 61.4882 164.877   1
  -7   4  19 87.7094 168.951   1
  -7  -4  18-81.3012 117.826   1
  -7   4  18-83.2372 124.341   1
  -7  -4  17 33.7924 191.362   1
  -7   4  17 90.1790 31.2543   1
  -7   4  16 411.064 217.617   1
  -7  -4  16 478.433 302.742   1
  -7   4  15 1737.14 481.008   1
   7   4 -14 189.103 170.493   1
  -7   4  14 625.482 299.419   1
   7   4 -13 454.753 279.105   1
  -7   4  13 1226.06 361.644   1
   7   4 -12 142.439 279.950   1
  -7   4  12 191.625 161.495   1
   7   4 -11 241.284 150.797   1
  -7   4  11 662.177 252.315   1
   7   4 -10 196.247 235.717   1
  -7   4  10 61.7716 92.4777   1
  -7   4   9 31.4312 111.799   1
   7   4  -9 128.291 181.986   1
   7   4  -8 277.053 183.556   1
  -7   4   8 335.635 183.641   1
   7   4  -7-95.0375 217.122   1
  -7   4   7 96.8511 98.3484   1
   7   4  -6-10.5280 122.470   1
   7  -4  -5 223.656 130.686   1
   7   4  -5 271.386 235.770   1
   7  -4  -4 563.050 199.059   1
   7   4  -4 757.978 344.919   1
   7  -4  -3 1443.08 298.949   1
   7   4  -3 1871.71 538.793   1
   7  -4  -2 93.5033 111.098   1
   7   4  -2 246.106 254.184   1
   7  -4  -1 68.2541 58.1375   1
   7   4  -1-36.5605 84.5214   1
   7   4   0-44.1066 112.735   1
   7  -4   0 186.550 126.326   1
   7   4   1 167.418 115.006   1
   7   4   2 849.509 327.462   1
   7   4   3 1430.26 488.235   1
   7   4   4 3.87903 27.0765   1
   7   4   5 1031.97 420.451   1
   7   4   6 3630.42 755.362   1
   7   4   7 1742.52 539.575   1
   7   4   8 42.5774 82.6106   1
   7   4   9 30.6680 54.6120   1
   7   4  10-86.6350 106.064   3
   7   4  10 138.502 46.7941   1
   7   4  11-5.54165 142.865   3
   7   4  11-72.7155 47.2082   1
   7   4  12 32.4816 87.4790   3
   7   4  12-109.423 203.930   1
   7   4  13 197.607 179.329   3
   7   4  13 29.4955 72.4265   1
   7   4  14 444.703 250.984   3
   7   4  14 1249.89 455.044   1
   7   4  15 63.3501 133.692   1
   7   4  16 411.846 323.839   1
   7   4  17 116.028 187.987   1
   7   4  18 43.2422 36.2208   1
   7   4  19 777.162 455.694   1
   7   4  20 1153.66 492.414   1
  -7   5  25 226.799 223.790   1
  -7   5  24 39.5115 47.5889   1
  -7  -5  23 45.1519 281.004   1
  -7   5  23 65.5296 144.533   1
  -7  -5  22 728.073 426.345   1
  -7   5  22-243.329 208.508   1
  -7  -5  21 76.9988 49.3697   1
  -7   5  21-69.7168 154.532   1
  -7   5  20-22.5420 116.153   1
  -7  -5  20 153.251 200.514   1
  -7   5  19-119.821 216.401   1
   7   5 -18 1523.33 526.174   1
  -7   5  18 779.170 333.499   1
   7   5 -17 1119.32 506.964   1
  -7   5  17 892.398 381.914   1
   7   5 -16 711.065 355.911   1
  -7   5  16 143.669 164.124   1
  -7   5  15 220.058 248.928   1
   7   5 -15 400.518 312.859   1
  -7   5  14-83.9148 104.983   1
   7   5 -14 281.221 316.878   1
   7   5 -13 1622.39 552.598   1
  -7   5  13 232.492 124.224   1
   7   5 -12 201.049 183.707   1
  -7   5  12 398.708 205.530   1
   7   5 -11 681.841 330.101   1
  -7   5  11 754.640 281.287   1
   7   5 -10 1127.79 470.502   1
  -7   5  10 1020.24 305.792   1
   7   5  -9-14.9734 58.6603   1
  -7   5   9-2.18223 58.5014   1
   7   5  -8 424.055 262.071   1
  -7   5   8 620.254 221.094   1
  -7   5   7 295.356 144.763   1
   7   5  -7 1000.02 448.237   1
   7   5  -6 162.492 67.3333   1
   7   5  -5 215.393 288.836   1
   7   5  -4 414.729 269.819   1
   7   5  -3-37.2910 101.228   1
   7   5  -2 151.123 212.386   1
   7   5  -1-81.0698 176.789   1
   7   5   0 731.335 336.357   1
   7   5   1 7478.49 1100.29   1
   7   5   2 2176.50 620.221   1
   7   5   3 552.903 329.713   1
   7   5   4 2402.54 632.898   1
   7   5   5 1382.97 482.232   1
   7   5   6 256.404 232.513   1
   7   5   7 192.772 254.268   3
   7   5   7 614.092 332.412   1
   7   5   8-122.483 203.313   1
   7   5   8 34.6209 45.8521   3
   7   5   9 189.889 250.482   1
   7   5   9 1314.21 437.011   3
   7   5  10 115.325 96.5997   1
   7   5  10 120.960 208.917   3
   7   5  11 266.251 277.234   3
   7   5  11 436.721 283.646   1
   7   5  12-177.963 224.707   1
   7   5  13 250.587 241.598   1
   7   5  14-164.878 234.170   1
   7   5  15 1.70757 227.560   1
   7   5  16 29.7770 183.397   1
   7   5  17 907.652 430.033   1
   7   5  18-22.2484 121.230   1
  -7   6  24 419.632 321.208   1
  -7   6  23 482.564 359.229   1
  -7   6  22 1.57277 105.443   1
  -7   6  21-83.6957 183.162   1
   7   6 -21 7064.27 1348.04   1
   7   6 -20 394.384 294.526   1
  -7   6  20 243.904 178.787   1
   7   6 -19 869.286 445.160   1
  -7   6  19 401.785 306.963   1
   7   6 -18-51.9430 75.4199   1
  -7   6  18 130.370 155.683   1
   7   6 -17 176.198 198.635   1
  -7   6  17-69.2745 131.755   1
   7   6 -16-32.0824 39.5192   1
  -7   6  16-92.7878 131.399   1
   7   6 -15 493.674 337.386   1
  -7   6  15 14.0084 100.914   1
   7   6 -14 2601.85 735.285   1
  -7   6  14 2973.13 597.855   1
  -7   6  13-33.2579 22.2471   1
   7   6 -13-57.9498 41.1134   1
   7   6 -12 127.881 349.840   1
  -7   6  12 172.496 133.852   1
   7   6 -11 187.183 197.202   1
   7   6 -10 1412.36 542.597   1
   7   6  -9-1.61330 67.5672   1
   7   6  -8 154.800 237.484   1
   7   6  -7 1890.49 575.208   1
   7   6  -6 115.461 178.213   1
   7   6  -5 798.660 369.495   1
   7   6  -4 74.0444 144.144   1
   7   6  -3 308.474 231.018   1
   7   6  -2-5.99464 121.546   1
   7   6  -1 150.105 164.836   1
   7   6   0 111.450 118.005   1
   7   6   1 538.962 323.696   1
   7   6   1 568.399 281.485   3
   7   6   2 673.807 358.235   1
   7   6   2 831.738 386.805   3
   7   6   3 125.311 211.062   1
   7   6   3 896.838 359.808   3
   7   6   4 969.302 403.700   1
   7   6   4 816.328 349.226   3
   7   6   5 526.947 278.588   1
   7   6   5 764.149 354.446   3
   7   6   6 1749.55 580.665   1
   7   6   6 1639.08 519.736   3
   7   6   7-17.6103 71.1168   1
   7   6   7 49.0686 152.611   3
   7   6   8 61.8554 162.583   1
   7   6   9 79.1876 102.191   1
   7   6  10 608.177 374.797   1
   7   6  11-90.1470 128.444   1
   7   6  12-59.1721 137.115   1
   7   6  13 253.649 229.950   1
   7   6  14 279.333 235.637   1
   7   6  15-1.83916 158.794   1
   7   6  16 90.3807 193.166   1
   7   7 -20 206.567 289.538   1
   7   7 -19-378.876 351.907   1
   7   7 -18 38.0430 187.772   1
   7   7 -17 107.475 163.381   1
   7   7 -16 90.2972 51.4634   1
   7   7 -15 66.4218 124.421   1
   7   7 -14 237.680 293.948   1
   7   7 -13 100.373 169.664   1
   7   7 -12 743.158 416.811   1
   7   7 -11 488.170 328.718   1
   7   7 -11 269.021 220.117   3
   7   7 -10 448.311 378.868   1
   7   7 -10 217.697 222.932   3
   7   7  -9 31.4430 122.693   1
   7   7  -9 177.929 195.639   3
   7   7  -8 894.895 472.165   1
   7   7  -8 48.1649 91.5985   3
   7   7  -7 269.766 290.611   1
   7   7  -7 129.708 148.174   3
   7   7  -6-111.225 172.944   1
   7   7  -6-52.8806 123.653   3
   7   7  -5 272.800 190.054   1
   7   7  -5 269.283 160.700   3
   7   7  -4 365.765 255.302   1
   7   7  -4-205.271 211.473   3
   7   7  -3 89.7328 149.898   1
   7   7  -3 23.8351 149.183   3
   7   7  -2 791.746 416.737   1
   7   7  -2 476.881 295.291   3
   7   7  -1 1021.58 455.137   1
   7   7  -1 1423.58 485.523   3
   7   7   0 962.439 465.891   1
   7   7   0 1001.35 429.398   3
   7   7   1 111.961 233.208   1
   7   7   1-77.7021 213.621   3
   7   7   2 364.747 218.585   1
   7   7   2 249.105 225.262   3
   7   7   3 41.3293 394.270   1
   7   7   4 133.643 265.841   1
   7   7   5 365.947 312.827   1
   7   7   6 123.397 241.420   1
   7   7   7 212.495 243.993   1
   7   7   8 430.705 334.880   1
   7   7   9 534.530 285.377   1
   7   7  10 19.7473 242.903   1
   7   7  11-72.3533 107.136   1
   7   7  12 63.7347 180.880   1
   7   7  13-63.4430 67.6794   1
   7   7  14 111.348 249.445   1
   7   8 -17 332.772 375.192   1
   7   8 -16 468.310 335.697   1
   7   8 -15-92.6295 105.585   1
   7   8 -14 486.882 360.470   1
   7   8 -13 235.251 345.530   1
   7   8 -12 174.835 167.098   1
   7   8 -11 480.037 334.862   1
   7   8 -10-173.555 230.294   1
   7   8  -9 396.397 318.991   1
   7   8  -8 170.820 166.551   1
   7   8  -7 254.932 203.890   1
   7   8  -6 693.016 362.040   1
   7   8  -5 214.156 257.565   1
   7   8  -4 51.5805 32.2559   1
   7   8  -3 40.8764 49.2328   1
   7   8  -2 159.696 286.617   1
   7   8  -1 12.4773 120.951   1
   7   8   0 16.0511 91.4803   1
   7   8   1 640.499 375.005   1
   7   8   2 192.589 313.541   1
   7   8   3 68.3201 183.479   1
   7   8   4 1213.33 434.742   1
   7   8   5 91.7864 209.673   1
   7   8   6 13.0270 126.279   1
   7   8   7-220.282 306.029   1
   7   8   8 99.1168 69.1346   1
   7   8   9 838.297 453.290   1
   7   8  10-7.70140 124.269   1
   7   8  11 25.0817 152.514   1
   7   9 -14 909.660 587.508   1
   7   9 -13-66.1588 262.498   1
   7   9 -12 1319.01 579.479   1
   7   9 -11 106.257 225.412   1
   7   9 -10 114.700 163.202   1
   7   9  -9 55.5262 200.236   1
   7   9  -8 151.964 247.965   1
   7   9  -7 140.543 263.325   1
   7   9  -6-102.838 173.580   1
   7   9  -5 475.601 317.494   1
   7   9  -4 335.858 322.728   1
   7   9  -3 364.187 344.167   1
   7   9  -2 156.191 257.766   1
   7   9  -1 57.7046 130.519   1
   7   9   0 487.312 427.074   1
   7   9   1 297.115 266.263   1
   7   9   2 1205.99 515.148   1
   7   9   3 643.021 389.354   1
   7   9   4 369.990 300.735   1
   7   9   5 137.352 235.804   1
   7   9   6 578.647 352.015   1
   7  10  -7 65.2044 206.594   1
   7  10  -6-68.9331 90.1776   1
   7  10  -5 594.611 388.323   1
   7  10  -4-218.636 253.314   1
   7  10  -3 66.2772 108.429   1
   7  10  -2 308.468 320.780   1
   7  10  -1 568.270 407.894   1
  -8   0  24 66.7100 216.783   1
  -8   0  23 1.83645 160.875   1
  -8   0  22-47.6322 173.276   1
  -8   0  21-52.3167 80.9747   1
  -8   0  20-79.4432 198.692   1
  -8   0  19 80.7899 138.988   1
  -8   0  18 839.664 380.619   1
  -8   0  17-200.582 196.418   1
  -8   0  16 205.612 204.165   1
  -8   0  15 117.735 266.156   1
  -8   0  14 289.892 230.005   1
  -8   0  13-21.6101 137.677   1
  -8   0  12 541.942 294.956   1
  -8   0  11 56.6331 100.931   1
   8   0 -10 69.1720 117.781   1
   8   0  -9-52.5000 156.566   1
   8   0  -8 258.599 194.701   1
   8   0  -7 97.8445 155.753   1
   8   0  -6 1132.43 393.972   1
   8   0  -5-54.4203 94.6622   1
   8   0  -4 1116.77 378.564   1
   8   0  -3 35.7693 83.1629   1
   8   0  -2 170.284 142.164   1
   8   0  -1 95.8038 140.477   1
   8   0   0 36.0173 223.447   1
   8   0   1 25.9071 60.8339   1
   8   0   2 1158.15 341.384   1
   8   0   3-26.9667 61.8669   1
   8   0   4 176.714 128.995   1
   8   0   5 130.593 167.300   1
   8   0   6 251.138 203.387   1
   8   0   7-64.8965 161.062   1
   8   0   8-5.21140 37.8038   1
   8   0   9 8.29998 121.452   1
   8   0  10 1325.14 392.414   1
   8   0  11 144.969 136.400   1
   8   0  12 26.9445 113.360   1
   8   0  13-61.2082 48.3676   1
   8   0  14 586.527 276.864   1
   8   0  15 72.7896 207.486   1
   8   0  16 1150.21 466.485   1
   8   0  19-277.820 289.766   3
   8   0  20 426.934 225.664   3
  -8   1  25 75.4931 20.2677   1
  -8  -1  24 577.502 394.497   1
  -8   1  24 16.7708 143.374   1
  -8  -1  23 136.139 239.148   1
  -8   1  23-128.715 257.330   1
  -8  -1  22 147.235 227.937   1
  -8   1  22 39.5810 183.754   1
  -8  -1  21-43.3939 68.0007   1
  -8   1  21 145.218 243.739   1
  -8  -1  20 16.7092 124.940   1
  -8   1  20 233.346 150.505   1
  -8  -1  19 22.5674 193.911   1
  -8   1  19 186.217 160.613   1
  -8  -1  18 184.605 132.952   1
  -8   1  18-91.8268 88.9876   1
  -8   1  17 18.1241 151.700   1
  -8  -1  17 133.136 220.949   1
  -8  -1  16 38.0079 128.971   1
  -8   1  16 251.581 222.864   1
  -8   1  15 424.434 307.722   1
  -8  -1  15 246.467 334.547   1
  -8  -1  14 439.631 317.140   1
  -8   1  14-76.8612 64.9002   1
  -8  -1  13 145.702 220.194   1
  -8   1  13-32.3687 146.921   1
  -8   1  12 3.51528 63.7501   1
  -8   1  11 205.168 171.290   1
   8   1 -11 102.881 88.5373   1
   8   1 -10 376.329 286.355   1
  -8   1  10 587.416 286.470   1
   8  -1  -9 76.9511 209.326   1
   8   1  -9 289.693 259.055   1
   8  -1  -8 193.405 207.535   1
   8   1  -8-88.4179 105.802   1
   8  -1  -7 596.329 294.880   1
   8   1  -7-19.8561 43.0955   1
   8  -1  -6 605.432 304.592   1
   8   1  -6 296.319 200.583   1
   8  -1  -5-91.3344 146.371   1
   8   1  -5 65.4407 176.462   1
   8  -1  -4 204.891 192.640   1
   8   1  -4 96.2022 154.463   1
   8  -1  -3 322.210 203.059   1
   8   1  -3 339.841 248.113   1
   8  -1  -2 2812.84 553.608   1
   8   1  -2 2476.44 564.580   1
   8  -1  -1-53.6197 77.8881   1
   8   1  -1 108.252 107.878   1
   8   1   0 471.122 223.708   1
   8  -1   0 700.939 280.812   1
   8   1   1 446.126 238.329   1
   8  -1   1 451.594 212.861   1
   8   1   2 446.729 284.540   1
   8  -1   2 138.322 125.246   1
   8   1   3 61.1424 146.771   1
   8  -1   3 137.262 155.528   1
   8   1   4 582.968 305.262   1
   8  -1   4 281.345 160.792   1
   8   1   5-87.0660 118.613   1
   8  -1   5-103.618 128.488   1
   8   1   6 153.369 159.588   1
   8  -1   6 279.722 179.988   1
   8   1   7 51.7892 111.747   1
   8  -1   7-35.0733 78.7811   1
   8   1   8-24.4834 17.2635   1
   8  -1   8 316.335 172.776   1
   8   1   9 102.699 143.607   1
   8  -1   9 150.319 124.674   1
   8   1  10 1042.87 350.816   1
   8  -1  10 1431.94 394.791   1
   8   1  11 251.165 209.171   1
   8  -1  11 55.6902 129.138   1
   8   1  12 261.401 206.563   1
   8  -1  12 442.924 231.110   1
   8   1  13 181.597 193.113   1
   8   1  14 189.270 233.954   1
   8   1  15 197.867 126.919   1
   8   1  16-128.527 132.457   1
   8   1  17 97.3428 150.592   1
   8   1  17 79.9116 38.6697   3
   8   1  18 13.4431 38.3085   1
   8   1  18-9.20883 78.7263   3
   8   1  19 150.821 272.031   1
   8   1  19 125.747 144.473   3
   8   1  20 1.57149 233.856   3
  -8   2  25-34.3248 237.925   1
  -8   2  24-60.3285 81.2094   1
  -8  -2  24 308.204 243.470   1
  -8   2  23-164.691 205.097   1
  -8  -2  23 38.5878 164.117   1
  -8   2  22 362.436 278.894   1
  -8  -2  22 499.836 344.748   1
  -8   2  21-98.4770 113.389   1
  -8  -2  21-73.4877 59.3461   1
  -8   2  20 105.381 28.1044   1
  -8  -2  20 261.093 312.527   1
  -8  -2  19 547.325 374.968   1
  -8   2  19 170.523 21.9564   1
  -8  -2  18 494.653 205.116   1
  -8   2  18 538.189 329.991   1
  -8  -2  17 323.505 230.527   1
  -8   2  17 373.023 307.174   1
  -8  -2  16 1596.66 570.054   1
  -8   2  16 1565.11 498.814   1
  -8   2  15 221.678 221.673   1
  -8  -2  15-21.1386 152.458   1
  -8   2  14 969.974 388.078   1
  -8  -2  14 415.646 269.443   1
   8   2 -13 636.263 371.995   1
  -8   2  13 1271.04 393.797   1
   8   2 -12 88.1547 204.575   1
  -8   2  12-171.363 172.905   1
   8   2 -11 121.961 214.989   1
  -8   2  11 359.376 237.920   1
   8   2 -10 335.801 201.476   1
  -8   2  10 648.330 315.362   1
   8   2  -9-1.38121 111.082   1
   8  -2  -8 316.346 200.312   1
   8   2  -8 17.6605 47.1755   1
   8  -2  -7 278.036 159.953   1
   8   2  -7-40.7452 122.318   1
   8  -2  -6 63.4540 115.655   1
   8   2  -6 496.038 270.476   1
   8  -2  -5 257.630 162.359   1
   8   2  -5 649.586 336.981   1
   8  -2  -4 3017.47 550.798   1
   8   2  -4 2952.52 644.216   1
   8  -2  -3 725.627 274.936   1
   8   2  -3 435.278 228.062   1
   8  -2  -2 3914.25 614.477   1
   8   2  -2 3886.46 757.905   1
   8  -2  -1 707.480 260.627   1
   8   2  -1 1079.78 419.147   1
   8   2   0 274.884 198.392   1
   8  -2   0 156.209 162.933   1
   8  -2   1 1885.31 420.140   1
   8   2   1 1728.22 514.879   1
   8   2   2 6148.00 926.841   1
   8  -2   2 4960.26 663.000   1
   8   2   3 260.455 242.245   1
   8  -2   3 60.6083 30.3426   1
   8   2   4 104.190 140.592   1
   8  -2   4 10.4932 204.196   1
   8   2   5-27.0261 90.9508   1
   8  -2   5 32.2025 78.4118   1
   8   2   6 2414.70 582.171   1
   8  -2   6 1353.64 338.156   1
   8   2   7 852.583 348.942   1
   8  -2   7 582.318 235.556   1
   8   2   8 418.049 235.161   1
   8   2   9 412.735 281.489   1
   8   2  10 169.880 229.485   1
   8   2  11 50.1502 329.163   1
   8   2  12-53.7480 104.339   1
   8   2  13 550.548 314.572   1
   8   2  14 1210.47 465.958   1
   8   2  15 568.987 320.128   1
   8   2  16 952.827 412.513   1
   8   2  16-65.4715 135.578   3
   8   2  17 451.274 342.965   1
   8   2  17 604.680 330.198   3
   8   2  18 16.2563 119.146   1
   8   2  18 57.7915 80.6095   3
   8   2  19-1.67011 92.5305   1
   8   2  20 299.514 241.132   1
  -8   3  24 25.5617 141.777   1
  -8  -3  23 332.658 364.403   1
  -8   3  23 146.793 31.6919   1
  -8  -3  22 488.890 355.578   1
  -8   3  22 86.9175 166.950   1
  -8   3  21 25.4285 151.601   1
  -8  -3  21 695.320 444.339   1
  -8   3  20 485.986 313.624   1
  -8  -3  20 297.402 246.171   1
  -8  -3  19 314.131 280.663   1
  -8   3  19 136.318 179.017   1
  -8   3  18 386.704 167.966   1
  -8  -3  18 478.813 348.290   1
  -8   3  17 93.1769 167.824   1
  -8  -3  17-62.5903 252.977   1
  -8   3  16 236.474 217.869   1
   8   3 -15 101.129 255.071   1
  -8   3  15-90.4323 144.763   1
   8   3 -14-70.1514 90.8719   1
  -8   3  14 68.2461 97.6435   1
   8   3 -13 144.401 220.189   1
  -8   3  13-94.8300 108.919   1
   8   3 -12 1201.90 488.237   1
  -8   3  12 377.990 236.587   1
   8   3 -11 428.076 233.083   1
  -8   3  11 153.841 143.747   1
   8   3 -10 173.677 201.882   1
  -8   3  10 178.322 164.460   1
   8   3  -9 233.116 228.088   1
  -8   3   9 274.063 183.524   1
   8  -3  -8 264.306 182.285   1
   8   3  -8 247.130 197.298   1
   8  -3  -7 141.515 137.981   1
   8   3  -7 171.879 180.060   1
   8  -3  -6 275.589 166.706   1
   8   3  -6 303.034 211.415   1
   8  -3  -5 770.782 273.035   1
   8   3  -5 594.103 331.008   1
   8  -3  -4-91.5709 118.342   1
   8   3  -4 9.56157 127.920   1
   8  -3  -3 184.956 145.208   1
   8   3  -3 155.165 126.049   1
   8  -3  -2 92.2164 60.8157   1
   8   3  -2 287.080 241.910   1
   8  -3  -1 1659.60 364.305   1
   8   3  -1 1404.18 450.090   1
   8   3   0 277.375 179.988   1
   8  -3   0 148.100 110.762   1
   8   3   1 3140.50 734.167   1
   8  -3   1 3889.98 538.304   1
   8   3   2 4743.96 861.857   1
   8   3   3 14.7239 132.217   1
   8   3   4 735.322 332.470   1
   8   3   5-141.165 165.961   1
   8   3   6-76.6377 141.850   1
   8   3   7-48.5350 165.546   1
   8   3   8 16.9069 112.346   1
   8   3   9-127.191 193.368   1
   8   3  10 317.313 299.596   1
   8   3  11 86.9710 189.560   1
   8   3  12 49.7691 210.704   1
   8   3  13 495.124 269.259   1
   8   3  14-214.673 267.516   3
   8   3  14 278.060 266.761   1
   8   3  15 38.4123 133.012   3
   8   3  15 47.9872 111.094   1
   8   3  16 534.544 310.913   3
   8   3  16 141.721 69.0170   1
   8   3  17 691.782 392.175   1
   8   3  17 645.017 353.677   3
   8   3  18 12.2009 130.328   1
   8   3  19-39.7556 157.167   1
  -8   4  24 147.895 210.292   1
  -8   4  23 670.459 349.259   1
  -8   4  22 549.018 295.347   1
  -8  -4  22 1614.83 759.565   1
  -8   4  21-420.221 295.502   1
  -8  -4  21-280.362 285.192   1
  -8   4  20-143.828 240.927   1
  -8  -4  20 169.296 168.013   1
  -8   4  19 566.873 295.218   1
   8   4 -18 709.398 435.728   1
  -8   4  18 358.109 224.918   1
   8   4 -17 276.154 299.175   1
  -8   4  17 290.127 163.057   1
   8   4 -16-65.2897 61.7643   1
  -8   4  16 215.568 231.187   1
   8   4 -15 103.253 186.799   1
  -8   4  15-21.3801 89.6809   1
   8   4 -14 72.1717 127.692   1
  -8   4  14 361.723 212.384   1
  -8   4  13 242.331 217.028   1
   8   4 -13 503.167 288.812   1
   8   4 -12 906.934 466.119   1
  -8   4  12 266.170 233.287   1
   8   4 -11-105.701 73.3659   1
  -8   4  11 126.971 159.561   1
  -8   4  10-34.0630 51.0060   1
   8   4 -10 30.4684 99.3325   1
  -8   4   9 38.9799 71.2483   1
   8   4  -9 86.1822 190.626   1
   8   4  -8 264.688 207.017   1
   8  -4  -7 175.219 165.571   1
   8   4  -7 109.307 130.111   1
   8  -4  -6 345.809 184.202   1
   8   4  -6 79.6820 73.8341   1
   8  -4  -5 131.701 107.576   1
   8   4  -5 239.963 222.345   1
   8   4  -4 187.883 212.956   1
   8   4  -3 625.279 331.870   1
   8   4  -2-130.278 142.204   1
   8   4  -1 436.209 258.502   1
   8   4   0 141.905 135.072   1
   8   4   1 449.049 325.655   1
   8   4   2 424.288 289.271   1
   8   4   3-27.6662 132.035   1
   8   4   4 1264.66 458.416   1
   8   4   5 189.166 240.324   1
   8   4   6 702.761 322.443   1
   8   4   7 774.965 413.670   1
   8   4   8 47.5329 93.6122   1
   8   4   9 224.174 181.507   1
   8   4  10 224.952 281.934   1
   8   4  11 362.439 294.331   3
   8   4  11 47.4483 168.066   1
   8   4  12 33.5601 128.526   3
   8   4  12 364.466 356.628   1
   8   4  13-251.524 293.795   3
   8   4  13-1.62444 79.7768   1
   8   4  14 62.9156 188.311   3
   8   4  14-177.757 191.539   1
   8   4  15 230.324 233.616   1
   8   4  16 157.825 239.941   1
   8   4  17-51.0955 159.858   1
  -8   5  24 760.395 475.036   1
  -8   5  23 36.4158 163.408   1
  -8   5  22 11.6457 138.261   1
  -8   5  21 55.5102 72.3840   1
   8   5 -20-21.9966 117.437   1
  -8   5  20 727.384 414.054   1
   8   5 -19 874.522 456.620   1
  -8   5  19 1801.19 558.714   1
   8   5 -18 246.905 246.740   1
  -8   5  18 503.223 288.190   1
   8   5 -17 398.764 335.407   1
  -8   5  17 338.839 281.888   1
   8   5 -16 525.471 390.057   1
  -8   5  16 305.443 218.970   1
   8   5 -15 599.590 387.370   1
  -8   5  15 225.990 211.569   1
   8   5 -14 48.7339 154.530   1
  -8   5  14-14.3215 83.1779   1
   8   5 -13 977.897 482.689   1
  -8   5  13 475.787 223.219   1
  -8   5  12 270.285 189.628   1
   8   5 -12 336.923 271.768   1
   8   5 -11-45.2230 157.717   1
   8   5 -10 797.964 435.835   1
   8   5  -9 361.144 217.948   1
   8   5  -8 3.31361 153.207   1
   8   5  -7 32.8109 101.621   1
   8   5  -6 430.759 301.108   1
   8   5  -5 104.890 196.181   1
   8   5  -4 1016.38 429.821   1
   8   5  -3 625.774 372.381   1
   8   5  -2 362.965 237.486   1
   8   5  -1 380.663 273.671   1
   8   5   0 1429.68 476.486   1
   8   5   1 656.667 384.267   1
   8   5   2 335.314 320.040   1
   8   5   3-39.3553 185.016   1
   8   5   4-55.2486 124.782   1
   8   5   5 1477.17 528.485   1
   8   5   6 89.1821 70.0004   1
   8   5   7 60.6869 80.5499   1
   8   5   8 6.66118 92.2637   1
   8   5   8 56.4038 208.797   3
   8   5   9 697.732 382.152   1
   8   5   9 553.477 372.314   3
   8   5  10 129.536 246.634   1
   8   5  10-82.5695 104.497   3
   8   5  11 335.258 261.674   3
   8   5  11 290.927 215.019   1
   8   5  12 153.176 195.462   3
   8   5  12 149.607 47.6368   1
   8   5  13 194.527 193.321   1
   8   5  14-254.408 217.050   1
   8   5  15 770.983 346.067   1
   8   6 -19-181.339 198.900   1
   8   6 -18 231.551 222.927   1
   8   6 -17 1165.68 538.347   1
   8   6 -16-25.0851 212.207   1
   8   6 -15 1192.94 563.377   1
   8   6 -14 31.5553 85.1408   1
   8   6 -13 160.302 314.579   1
   8   6 -12-131.605 195.864   1
   8   6 -11 322.132 282.902   1
   8   6 -10 205.093 196.466   1
   8   6  -9 669.474 394.673   1
   8   6  -8-126.984 210.203   1
   8   6  -7 21.2169 126.914   1
   8   6  -6 628.554 383.311   1
   8   6  -5 189.528 199.878   1
   8   6  -4 3441.58 830.000   1
   8   6  -3 1384.57 537.035   1
   8   6  -2-141.533 135.509   1
   8   6  -1 864.231 413.347   1
   8   6   0-15.2080 50.0420   1
   8   6   1 169.794 249.527   1
   8   6   2-200.739 250.636   1
   8   6   3 294.897 301.305   1
   8   6   3 70.9050 47.3872   3
   8   6   4 1178.76 487.944   1
   8   6   4 973.003 412.258   3
   8   6   5-157.927 249.809   1
   8   6   5 163.141 278.732   3
   8   6   6 376.005 320.230   1
   8   6   6 351.628 280.745   3
   8   6   7 631.094 433.337   1
   8   6   7-61.6274 189.087   3
   8   6   8 70.2345 177.886   1
   8   6   8 389.789 282.045   3
   8   6   9 109.538 207.642   1
   8   6  10 114.326 208.837   1
   8   6  11 551.165 353.131   1
   8   6  12 534.291 342.552   1
   8   6  13 181.222 276.005   1
   8   7 -16-56.8070 220.613   1
   8   7 -15-53.3781 111.777   1
   8   7 -14 395.872 254.408   1
   8   7 -13-109.073 197.489   1
   8   7 -12 115.422 210.956   1
   8   7 -11 365.601 339.875   1
   8   7 -11 280.291 228.966   3
   8   7 -10 406.049 310.946   1
   8   7 -10 49.9471 153.028   3
   8   7  -9-258.649 322.595   1
   8   7  -9 232.485 251.644   3
   8   7  -8-98.8093 68.9201   1
   8   7  -8 13.0518 51.1324   3
   8   7  -7-26.1655 234.824   1
   8   7  -7 206.517 244.430   3
   8   7  -6-195.858 251.501   1
   8   7  -6 243.301 217.235   3
   8   7  -5-97.7928 171.714   1
   8   7  -5 203.739 227.606   3
   8   7  -4 349.842 217.818   1
   8   7  -4-25.3657 123.448   3
   8   7  -3 307.048 291.475   1
   8   7  -3 168.043 247.559   3
   8   7  -2-95.0723 155.519   1
   8   7  -2-40.8082 169.926   3
   8   7  -1 590.196 368.504   1
   8   7  -1 78.7232 94.5994   3
   8   7   0 227.290 321.716   1
   8   7   0 114.886 94.9654   3
   8   7   1 1644.23 604.791   1
   8   7   1 1376.06 480.246   3
   8   7   2 368.445 290.439   1
   8   7   2-73.7599 201.247   3
   8   7   3 427.852 356.079   1
   8   7   3 20.7609 133.769   3
   8   7   4-72.5135 103.013   1
   8   7   4 66.7182 203.032   3
   8   7   5 562.804 319.613   1
   8   7   6 102.487 268.820   1
   8   7   7 981.356 471.572   1
   8   7   8 108.683 239.576   1
   8   7   9 363.035 409.901   1
   8   7  10 138.054 182.372   1
   8   8 -13 13.2130 252.581   1
   8   8 -12 284.502 218.107   1
   8   8 -11 503.431 408.894   1
   8   8 -10-52.1787 104.804   1
   8   8  -9 124.987 294.153   1
   8   8  -8 157.941 298.327   1
   8   8  -7 98.6732 169.989   1
   8   8  -6 25.9198 201.322   1
   8   8  -5 757.885 425.214   1
   8   8  -4-315.315 340.553   1
   8   8  -3 120.634 154.951   1
   8   8  -2 124.494 242.174   1
   8   8  -1 136.571 150.872   1
   8   8   0-183.772 249.996   1
   8   8   1 86.7917 208.587   1
   8   8   2 224.837 87.6111   1
   8   8   3 575.982 365.033   1
   8   8   4 267.788 387.578   1
   8   8   5 137.935 217.631   1
   8   8   6 453.626 353.795   1
  -9   0  22-58.8743 79.5399   1
  -9   0  21 193.869 245.237   1
  -9   0  20-42.3375 31.9916   1
  -9   0  19-97.5691 59.4422   1
  -9   0  18 267.740 235.545   1
  -9   0  17 140.970 202.878   1
  -9   0  16-74.3238 150.845   1
  -9   0  15 122.548 129.311   1
  -9   0  14 182.936 233.067   1
   9   0 -13 404.120 254.272   1
   9   0 -12-13.5472 87.7504   1
   9   0 -11 176.501 225.502   1
   9   0 -10 113.055 153.057   1
   9   0  -9 1.38087 54.0975   1
   9   0  -8-95.3635 59.6652   1
   9   0  -7 815.371 412.094   1
   9   0  -6 391.821 333.220   1
   9   0  -5-148.573 173.917   1
   9   0  -4 105.869 182.283   1
   9   0  -3 101.239 112.868   1
   9   0  -2 168.753 193.231   1
   9   0  -1-4.65452 60.9180   1
   9   0   0 76.1988 114.680   1
   9   0   1 27.5669 81.5674   1
   9   0   2 18.3994 143.984   1
   9   0   3 107.596 98.8287   1
   9   0   4 211.901 218.976   1
   9   0   5 865.012 360.185   1
   9   0   6-183.161 218.142   1
   9   0   7 323.245 240.673   1
   9   0   8-29.3583 92.0124   1
   9   0   9 259.422 218.606   1
   9   0  10 566.436 322.544   1
   9   0  11 37.4313 12.6425   1
  -9   1  23 80.5172 108.093   1
  -9   1  22 241.722 209.868   1
  -9  -1  22 449.058 365.559   1
  -9  -1  21 579.744 371.417   1
  -9   1  21 433.443 361.179   1
  -9  -1  20 120.875 273.980   1
  -9   1  20 53.3110 253.366   1
  -9   1  19 1193.71 452.081   1
  -9  -1  19 1073.77 514.873   1
  -9  -1  18-256.388 216.777   1
  -9   1  18-105.078 16.6697   1
  -9  -1  17 458.045 279.061   1
  -9   1  17 138.819 207.447   1
  -9  -1  16 59.5330 64.7858   1
  -9   1  16 137.650 177.237   1
  -9   1  15 636.827 357.513   1
   9   1 -14 338.683 222.749   1
  -9   1  14 4.25575 125.154   1
   9   1 -13 76.6021 48.2668   1
  -9   1  13 411.458 316.000   1
   9  -1 -12 80.0533 101.515   1
   9   1 -12 124.973 178.393   1
   9  -1 -11-69.3159 113.368   1
   9   1 -11-72.1561 83.5252   1
   9  -1 -10 6.68057 95.9077   1
   9   1 -10 244.558 199.946   1
   9  -1  -9 488.488 313.505   1
   9   1  -9 670.450 324.053   1
   9  -1  -8 196.096 184.025   1
   9   1  -8 166.292 246.332   1
   9  -1  -7 810.842 328.725   1
   9   1  -7 1365.64 491.560   1
   9  -1  -6 859.653 343.056   1
   9   1  -6 698.148 334.871   1
   9  -1  -5-184.427 146.824   1
   9   1  -5-49.9577 167.273   1
   9  -1  -4 302.013 191.702   1
   9   1  -4 70.6666 137.494   1
   9  -1  -3 1264.25 401.112   1
   9   1  -3 1092.93 380.716   1
   9  -1  -2 43.7420 108.877   1
   9   1  -2 6.38677 53.4973   1
   9   1  -1 188.255 188.348   1
   9  -1  -1 204.622 170.015   1
   9   1   0 451.724 266.291   1
   9  -1   0 573.652 310.037   1
   9   1   1 982.060 410.770   1
   9  -1   1 311.967 225.843   1
   9   1   2 238.539 218.699   1
   9  -1   2 161.684 187.732   1
   9   1   3 54.4781 85.9684   1
   9  -1   3 73.6355 96.7976   1
   9   1   4 713.139 304.314   1
   9  -1   4 564.637 255.413   1
   9   1   5 1029.44 447.629   1
   9  -1   5 1150.07 378.562   1
   9   1   6-210.760 211.900   1
   9  -1   6 6.11328 77.6644   1
   9   1   7 14.3022 187.649   1
   9  -1   7 22.4840 100.950   1
   9   1   8 215.450 186.583   1
   9   1   9-97.2338 162.784   1
   9   1  10 112.716 173.039   1
   9   1  11 42.5098 65.2396   1
   9   1  12 110.850 233.696   1
   9   1  13 193.290 163.166   1
   9   1  14 623.302 375.856   1
   9   1  15 71.0474 211.928   1
   9   1  18 678.156 395.192   3
  -9   2  23-54.7720 164.265   1
  -9   2  22-206.923 285.073   1
  -9   2  21 180.875 174.662   1
  -9  -2  21 246.085 273.930   1
  -9   2  20 467.996 333.884   1
  -9  -2  20-167.328 151.082   1
  -9  -2  19 281.361 309.472   1
  -9   2  19-335.386 308.543   1
  -9  -2  18 207.388 172.945   1
  -9   2  18-97.7370 166.446   1
  -9   2  17-14.8840 86.7683   1
   9   2 -16-128.550 115.403   1
  -9   2  16 390.444 291.141   1
  -9   2  15 214.374 191.151   1
   9   2 -15 608.545 354.264   1
   9   2 -14 513.424 251.079   1
  -9   2  14 137.182 181.565   1
   9   2 -13-85.3936 119.956   1
  -9   2  13 107.600 114.126   1
   9   2 -12-38.3044 205.584   1
  -9   2  12 90.0881 197.499   1
   9  -2 -11 206.552 176.406   1
   9   2 -11 249.549 229.119   1
   9  -2 -10 24.1082 75.1532   1
   9   2 -10 122.481 202.614   1
   9  -2  -9 86.3912 137.215   1
   9   2  -9 499.306 308.374   1
   9  -2  -8 1348.99 464.103   1
   9   2  -8 771.196 362.428   1
   9  -2  -7 310.221 204.296   1
   9   2  -7 557.236 340.318   1
   9  -2  -6 207.801 187.870   1
   9   2  -6 292.743 215.086   1
   9  -2  -5 33.8101 83.5208   1
   9   2  -5 40.6787 180.625   1
   9  -2  -4 1382.56 407.316   1
   9   2  -4 877.564 401.173   1
   9  -2  -3 1080.66 321.044   1
   9   2  -3 2558.48 629.298   1
   9  -2  -2-59.2475 10.0055   1
   9   2  -2 1.38417 84.5065   1
   9   2  -1 220.661 224.169   1
   9  -2  -1 104.710 93.8914   1
   9   2   0 44.1492 85.4610   1
   9  -2   0 235.479 169.845   1
   9   2   1 936.272 373.978   1
   9  -2   1 1362.58 380.734   1
   9   2   2-62.3772 87.0814   1
   9   2   3-88.6623 43.5152   1
   9   2   4 620.138 323.361   1
   9   2   5 341.844 219.136   1
   9   2   6 18.3472 120.955   1
   9   2   7-99.9649 29.9048   1
   9   2   8-34.5679 105.565   1
   9   2   9 226.189 220.889   1
   9   2  10 8.73188 126.573   1
   9   2  11 99.3440 105.978   1
   9   2  12 774.809 360.515   1
   9   2  13 95.0332 131.366   1
   9   2  14 364.812 317.978   1
   9   2  15-14.5344 44.7367   1
   9   2  16-24.8338 91.7258   1
   9   2  16-251.121 244.621   3
   9   2  17 488.545 347.140   1
  -9   3  23 734.853 381.178   1
  -9   3  22 140.010 224.747   1
  -9   3  21 244.480 190.777   1
  -9   3  20-239.992 227.028   1
  -9   3  19 212.095 197.396   1
   9   3 -19 365.222 287.308   1
   9   3 -18 283.139 239.012   1
  -9   3  18-57.2244 90.5764   1
   9   3 -17 321.567 269.485   1
  -9   3  17-72.4375 147.848   1
   9   3 -16 232.215 356.238   1
  -9   3  16 241.557 276.939   1
   9   3 -15 307.028 277.813   1
  -9   3  15 414.830 305.950   1
   9   3 -14 155.106 213.545   1
  -9   3  14-159.890 215.167   1
   9   3 -13 16.2510 46.3099   1
  -9   3  13 58.8969 105.782   1
   9   3 -12-285.416 311.148   1
  -9   3  12 82.1282 35.7676   1
   9   3 -11 157.088 151.220   1
   9  -3 -10 139.908 127.683   1
   9   3 -10-198.084 293.583   1
   9  -3  -9 1740.93 499.940   1
   9   3  -9 1112.24 533.531   1
   9  -3  -8 56.8664 131.054   1
   9   3  -8-188.447 235.495   1
   9  -3  -7 362.848 234.908   1
   9   3  -7 240.963 91.5156   1
   9  -3  -6-27.7935 69.7191   1
   9   3  -6-53.6863 96.4018   1
   9  -3  -5 142.152 166.852   1
   9   3  -5-129.621 297.040   1
   9   3  -4 451.490 317.675   1
   9   3  -3 305.467 237.901   1
   9   3  -2 339.730 249.854   1
   9   3  -1 997.406 422.104   1
   9   3   0 197.794 184.306   1
   9   3   1 552.300 385.785   1
   9   3   2 461.818 328.880   1
   9   3   3 488.544 323.552   1
   9   3   4 572.896 363.476   1
   9   3   5 50.1300 128.233   1
   9   3   6 238.125 230.870   1
   9   3   7 59.1443 196.909   1
   9   3   8 3.14823 109.326   1
   9   3   9 279.299 213.347   1
   9   3  10 364.009 326.287   1
   9   3  11 574.718 346.457   1
   9   3  12-71.1604 41.4784   1
   9   3  13 34.8086 91.8349   1
   9   3  14 8.88010 147.597   3
   9   3  14 97.0675 200.145   1
   9   3  15 427.432 276.361   3
   9   3  15-195.328 288.720   1
   9   3  16-84.2072 148.896   1
  -9   4  22-241.260 202.823   1
  -9   4  21 434.790 328.539   1
  -9   4  20-50.3259 160.356   1
   9   4 -19 409.758 292.160   1
  -9   4  19-18.5496 95.7520   1
  -9   4  18-44.1902 40.8051   1
   9   4 -18 304.942 311.307   1
   9   4 -17-48.2691 85.1036   1
  -9   4  17 218.112 210.438   1
   9   4 -16-114.676 204.535   1
  -9   4  16 286.432 257.372   1
   9   4 -15 248.097 293.285   1
  -9   4  15 545.639 299.477   1
   9   4 -14 407.411 300.011   1
  -9   4  14 72.8060 124.600   1
   9   4 -13-36.2937 74.8346   1
  -9   4  13 366.590 254.699   1
   9   4 -12-5.56684 138.750   1
  -9   4  12 172.191 149.156   1
   9   4 -11 565.808 370.353   1
   9   4 -10 216.356 208.428   1
   9   4  -9 402.121 277.010   1
   9   4  -8-3.47260 161.584   1
   9   4  -7 377.153 284.941   1
   9   4  -6 388.138 301.167   1
   9   4  -5 760.330 408.752   1
   9   4  -4 50.7570 45.3570   1
   9   4  -3 1230.60 499.518   1
   9   4  -2 239.490 229.199   1
   9   4  -1 257.168 324.867   1
   9   4   0 453.367 298.973   1
   9   4   1-6.49466 117.782   1
   9   4   2-63.4545 158.898   1
   9   4   3-268.995 264.440   1
   9   4   4 281.366 277.733   1
   9   4   5 436.919 244.745   1
   9   4   6 813.412 438.048   1
   9   4   7 384.820 333.901   1
   9   4   8-121.116 183.020   1
   9   4   9-103.692 137.806   1
   9   4  10 371.347 282.486   1
   9   4  11 114.520 169.071   3
   9   4  11 123.346 106.064   1
   9   4  12 175.877 293.521   3
   9   4  12 362.956 301.107   1
   9   4  13-298.553 306.752   3
   9   4  13-301.833 266.434   1
   9   4  14 163.256 236.789   1
   9   5 -17 59.8809 56.8802   1
   9   5 -16 36.9341 154.283   1
   9   5 -15 602.209 427.285   1
   9   5 -14 79.9996 171.820   1
   9   5 -13-10.0465 160.221   1
   9   5 -12 76.2956 195.396   1
   9   5 -11 50.0906 216.318   1
   9   5 -10 232.480 198.520   1
   9   5  -9 489.500 311.681   1
   9   5  -8 548.832 322.443   1
   9   5  -7 529.558 366.805   1
   9   5  -6 473.404 398.466   1
   9   5  -5 321.101 304.082   1
   9   5  -4-168.735 244.146   1
   9   5  -3 612.443 421.392   1
   9   5  -2 1635.03 599.675   1
   9   5  -1 456.327 313.885   1
   9   5   0 437.132 328.009   1
   9   5   1 114.081 151.536   1
   9   5   2 244.143 243.975   1
   9   5   3 492.192 271.123   1
   9   5   4 828.145 417.857   1
   9   5   5-110.671 165.063   1
   9   5   6 646.092 394.562   1
   9   5   7 386.559 204.734   1
   9   5   8-29.5108 74.7941   1
   9   5   8 439.591 326.238   3
   9   5   9 449.930 323.567   1
   9   5   9 243.528 284.338   3
   9   5  10 172.534 213.451   3
   9   5  10 536.831 357.214   1
   9   5  11-537.628 386.399   3
   9   5  11 344.597 329.290   1
   9   5  12 373.817 291.866   1
   9   6 -15 212.244 307.972   1
   9   6 -14 181.255 221.364   1
   9   6 -13-72.1821 94.3078   1
   9   6 -12 2.09737 122.269   1
   9   6 -11 408.045 291.771   1
   9   6 -10-73.4861 77.0611   1
   9   6  -9 28.1899 36.5164   1
   9   6  -8-128.681 90.3524   1
   9   6  -7-7.77262 103.742   1
   9   6  -6 547.525 357.447   1
   9   6  -5-93.4636 170.635   1
   9   6  -4 471.187 381.114   1
   9   6  -3 216.999 215.523   1
   9   6  -2 326.313 236.166   1
   9   6  -1 826.936 429.848   1
   9   6   0 75.6990 92.9400   1
   9   6   1-32.1892 217.176   1
   9   6   2 136.360 203.193   1
   9   6   3 230.035 227.678   1
   9   6   4 165.918 210.376   1
   9   6   4 137.152 127.243   3
   9   6   5-61.7102 34.9727   1
   9   6   5 158.614 297.541   3
   9   6   6 663.139 437.655   1
   9   6   6 560.934 315.766   3
   9   6   7 187.128 254.271   1
   9   6   7 16.3467 167.956   3
   9   6   8 301.128 308.365   1
   9   6   8 236.514 229.730   3
   9   6   9-102.025 36.2793   1
   9   7 -11 421.545 279.221   1
   9   7 -10 147.318 266.469   1
   9   7  -9-197.394 193.740   1
   9   7  -8 682.944 397.252   1
   9   7  -7-117.945 249.858   1
   9   7  -6 4.11904 152.480   1
   9   7  -5 36.7540 126.482   1
   9   7  -5-7.86349 162.178   3
   9   7  -4 344.449 265.684   1
   9   7  -4 344.774 354.190   3
   9   7  -3 225.893 258.344   1
   9   7  -3-34.2480 145.894   3
   9   7  -2 410.014 302.800   1
   9   7  -2 107.531 181.667   3
   9   7  -1-99.7833 220.554   1
   9   7  -1-200.223 212.134   3
   9   7   0 201.402 310.140   1
   9   7   0 388.531 195.453   3
   9   7   1 164.549 141.090   1
   9   7   1-126.556 57.4011   3
   9   7   2 42.5527 177.508   1
   9   7   2-265.975 205.369   3
   9   7   3 273.093 313.612   1
   9   7   3 23.2796 64.9508   3
   9   7   4 170.962 146.272   1
   9   7   4 565.734 303.550   3
   9   7   5-257.188 64.2530   3
   9   8  -8 32.4059 89.9593   3
   9   8  -7-20.4862 73.7894   3
   9   8  -6 334.432 351.519   3
   9   8  -5 142.625 232.834   3
   9   8  -4-143.530 216.853   3
 -10   0  20 225.695 194.455   1
 -10   0  19-86.4843 569.331   1
 -10   0  18 26.0719 93.5123   1
  10   0 -16 30.1425 106.223   1
  10   0 -15 228.619 186.649   1
  10   0 -14 278.222 239.779   1
  10   0 -13 142.428 195.173   1
  10   0 -12-120.418 207.936   1
  10   0 -11-68.7237 130.476   1
  10   0 -10-79.0292 84.3849   1
  10   0  -9 224.245 235.803   1
  10   0  -8-84.9796 160.714   1
  10   0  -7 10.2890 78.4733   1
  10   0  -6 169.232 132.027   1
  10   0  -5-180.456 268.208   1
  10   0  -4 686.335 344.512   1
  10   0  -3 18.8987 66.2942   1
  10   0  -2 2401.33 634.529   1
  10   0  -1 298.485 236.945   1
  10   0   0 236.597 206.438   1
  10   0   1 364.400 326.226   1
  10   0   2 227.307 227.569   1
  10   0   3 128.665 107.773   1
  10   0   4 85.4821 191.782   1
  10   0   5-72.6059 110.285   1
  10   0   6-27.3324 141.622   1
 -10   1  20-257.713 309.003   1
 -10   1  19-62.9873 67.1932   1
  10   1 -18 507.933 355.483   1
 -10   1  18 34.0806 173.150   1
 -10   1  17 438.164 304.632   1
  10   1 -17-44.4894 145.159   1
  10   1 -16 552.352 337.557   1
  10  -1 -15 21.0310 75.6596   1
  10   1 -15-93.1948 214.479   1
  10  -1 -14 298.852 332.137   1
  10   1 -14 362.610 308.109   1
  10  -1 -13 213.440 249.710   1
  10   1 -13-14.4471 122.540   1
  10  -1 -12 607.626 331.806   1
  10   1 -12-14.1557 149.369   1
  10  -1 -11 29.3152 85.4828   1
  10   1 -11 32.6663 95.2545   1
  10  -1 -10 200.628 224.452   1
  10   1 -10 141.778 175.514   1
  10  -1  -9 7.22503 121.038   1
  10   1  -9-151.431 157.182   1
  10  -1  -8-65.5741 81.3347   1
  10   1  -8 298.909 277.035   1
  10  -1  -7 217.867 196.713   1
  10   1  -7 174.937 153.914   1
  10  -1  -6 44.3036 70.2840   1
  10   1  -6 386.374 326.558   1
  10  -1  -5 106.379 212.585   1
  10   1  -5-82.0222 194.780   1
  10  -1  -4 1305.25 454.289   1
  10   1  -4 1088.04 471.154   1
  10  -1  -3 279.616 214.432   1
  10   1  -3 78.9568 113.537   1
  10   1  -2-71.0832 129.776   1
  10  -1  -2 71.9242 154.754   1
  10   1  -1-1.44476 58.5870   1
  10  -1  -1-152.837 163.806   1
  10   1   0-204.387 208.822   1
  10  -1   0 441.608 289.615   1
  10   1   1-188.355 211.836   1
  10  -1   1 130.842 47.8003   1
  10   1   2 704.926 366.107   1
  10   1   3 435.438 278.229   1
  10   1   4 11.4047 59.7056   1
  10   1   5 153.505 188.213   1
  10   1   6 274.409 264.956   1
  10   1   7 111.595 165.535   1
  10   1   8-2.90600 37.2651   1
  10   1   9 390.009 250.822   1
  10   1  10 17.3805 125.970   1
 -10   2  20 144.577 178.729   1
 -10   2  19 678.405 351.763   1
  10   2 -18 262.437 243.528   1
 -10   2  18-55.2433 132.827   1
  10   2 -17 164.251 142.889   1
 -10   2  17-341.776 287.171   1
  10   2 -16 55.1572 117.155   1
 -10   2  16-24.3035 132.496   1
  10   2 -15 143.481 181.898   1
  10  -2 -14 1123.79 475.189   1
  10   2 -14 449.633 285.322   1
  10  -2 -13 166.313 200.528   1
  10   2 -13 196.664 126.438   1
  10  -2 -12 101.042 135.833   1
  10   2 -12 737.751 437.203   1
  10  -2 -11-288.859 259.225   1
  10   2 -11 160.509 211.117   1
  10  -2 -10 321.806 173.736   1
  10   2 -10 179.732 299.770   1
  10  -2  -9 341.278 237.792   1
  10   2  -9 489.658 338.212   1
  10  -2  -8 894.260 370.107   1
  10   2  -8 569.280 229.236   1
  10  -2  -7-100.301 88.1789   1
  10   2  -7 166.648 230.475   1
  10  -2  -6 1309.74 428.898   1
  10   2  -6 1206.30 514.789   1
  10   2  -5 984.079 458.317   1
  10   2  -4 205.753 156.660   1
  10   2  -3 776.616 381.621   1
  10   2  -2 109.790 200.455   1
  10   2  -1 593.088 393.235   1
  10   2   0 1164.56 477.213   1
  10   2   1 317.128 187.926   1
  10   2   2 192.885 238.812   1
  10   2   3 304.292 274.462   1
  10   2   4-18.6426 144.577   1
  10   2   5 147.482 226.437   1
  10   2   6 683.454 355.993   1
  10   2   7 6.37625 98.7416   1
  10   2   8 725.403 331.418   1
  10   2   9 145.484 217.609   1
  10   2  10 690.917 375.314   1
  10   2  11-17.6691 53.1842   1
  10   2  12 1.63967 185.699   1
  10   2  13 206.378 240.879   1
 -10   3  20-219.693 250.946   1
 -10   3  19 356.871 310.111   1
 -10   3  18-93.2443 154.956   1
  10   3 -17 180.120 244.483   1
 -10   3  17 159.382 148.871   1
  10   3 -16 285.367 356.626   1
 -10   3  16 48.2889 126.335   1
  10   3 -15 67.1837 114.224   1
 -10   3  15-22.5231 110.051   1
  10  -3 -14 111.802 167.391   1
  10   3 -14 480.819 268.426   1
  10   3 -13 450.856 341.308   1
  10   3 -12 192.515 280.652   1
  10   3 -11 141.965 182.722   1
  10   3 -10 1166.69 545.688   1
  10   3  -9 484.732 325.211   1
  10   3  -8 442.422 377.909   1
  10   3  -7 116.938 176.704   1
  10   3  -6-141.195 229.325   1
  10   3  -5 367.395 301.994   1
  10   3  -4 433.162 281.759   1
  10   3  -3 256.667 259.132   1
  10   3  -2 425.437 313.228   1
  10   3  -1-153.455 58.5593   1
  10   3   0 863.505 398.399   1
  10   3   1 399.684 236.900   1
  10   3   2 700.825 393.633   1
  10   3   3 282.887 298.974   1
  10   3   4 99.3720 243.719   1
  10   3   5-23.8196 143.623   1
  10   3   6 526.215 288.826   1
  10   3   7-133.109 161.891   1
  10   3   8 153.443 98.3163   1
  10   3   9 234.532 222.941   1
  10   3  10 389.765 308.945   1
  10   3  11 137.993 189.183   1
  10   3  12 676.304 374.887   1
  10   3  13 348.435 418.027   1
  10   4 -15-217.276 273.830   1
  10   4 -14 688.485 430.626   1
  10   4 -13 238.446 300.279   1
  10   4 -12-96.0415 148.232   1
  10   4 -11 113.169 119.695   1
  10   4 -10-73.8157 252.397   1
  10   4  -9 302.928 349.523   1
  10   4  -8-200.198 251.727   1
  10   4  -7 489.968 323.107   1
  10   4  -6-56.1410 120.785   1
  10   4  -5 256.298 170.505   1
  10   4  -4 1223.70 497.965   1
  10   4  -3 762.088 385.112   1
  10   4  -2 285.695 237.208   1
  10   4  -1 404.965 303.033   1
  10   4   0-14.5292 165.776   1
  10   4   1 546.197 346.189   1
  10   4   2 76.1248 213.021   1
  10   4   3-75.9643 153.848   1
  10   4   4-16.3842 26.9562   1
  10   4   5 209.607 306.212   1
  10   4   6 327.813 306.608   1
  10   4   7 397.741 251.904   1
  10   4   8-1.88273 100.516   1
  10   4   9 174.730 172.215   1
  10   4  10-182.845 251.205   1
  10   5 -12 442.659 311.380   1
  10   5 -11-124.789 31.8585   1
  10   5 -10 216.502 294.834   1
  10   5  -9-8.37438 53.6944   1
  10   5  -8 707.469 429.778   1
  10   5  -7 98.9539 527.845   1
  10   5  -6 87.5095 108.204   1
  10   5  -5 289.171 276.677   1
  10   5  -4-7.85517 163.202   1
  10   5  -3-27.3963 96.1028   1
  10   5  -2-172.003 211.692   1
  10   5  -1 446.606 378.179   1
  10   5   0 144.494 182.862   1
  10   5   1 937.353 470.182   1
  10   5   2 696.169 405.172   1
  10   5   3 3.88715 61.0497   1
  10   5   4 744.063 412.140   1
  10   5   5 282.718 244.930   1
  10   5   6 115.630 108.464   1
  10   6  -7 1316.29 553.028   1
  10   6  -6 479.130 395.090   1
  10   6  -5 566.672 436.087   1
  10   6  -4-96.8414 69.7050   1
  10   6  -3 207.973 295.100   1
  10   6  -2-113.065 65.7680   1
  10   6  -1-111.245 126.248   1
  10   6   0 245.124 350.978   1
  10   7  -4 3.60627 77.8419   3
  11   0 -17 502.697 399.299   1
  11   0 -16-234.139 239.465   1
  11   0 -15-28.0148 100.481   1
  11   0 -14 45.0162 170.226   1
  11   0 -13-147.354 239.820   1
  11   0 -12 154.216 227.444   1
  11   0 -11 368.030 350.454   1
  11   0 -10 348.083 297.204   1
  11   0  -9 1111.31 457.096   1
  11   0  -8 447.281 301.366   1
  11   0  -7 181.445 239.312   1
  11   0  -6-44.8680 122.146   1
  11   0  -5 107.707 210.577   1
  11   0  -4-208.477 214.507   1
  11   0  -3 510.186 391.369   1
  11   0  -2 228.710 265.965   1
  11   0  -1 29.7998 136.004   1
  11  -1 -17 557.590 359.074   1
  11  -1 -16-17.7218 61.8509   1
  11  -1 -15 72.6223 126.554   1
  11   1 -15 252.387 226.725   1
  11  -1 -14-46.5301 157.113   1
  11   1 -14 153.148 182.672   1
  11  -1 -13 747.419 397.071   1
  11   1 -13 429.337 372.882   1
  11  -1 -12-160.771 224.092   1
  11   1 -12-187.016 248.060   1
  11  -1 -11 927.476 399.799   1
  11   1 -11 914.964 470.472   1
  11  -1 -10 1366.39 525.306   1
  11   1 -10 1193.46 499.621   1
  11  -1  -9 440.054 269.052   1
  11   1  -9 886.795 475.712   1
  11  -1  -8 221.698 181.091   1
  11   1  -8-3.58655 88.0682   1
  11  -1  -7 4.60714 101.695   1
  11   1  -7 1115.65 494.102   1
  11   1  -6 931.083 460.735   1
  11   1  -5-256.874 253.525   1
  11   1  -4-9.97212 49.2201   1
  11   1  -3-154.364 163.118   1
  11   1  -2 91.3721 222.090   1
  11   1  -1 157.138 225.662   1
  11   1   0-27.4438 50.7081   1
  11   1   1 862.692 394.776   1
  11   1   2 334.481 290.816   1
  11   1   3 157.101 170.254   1
  11   1   4 39.7505 163.117   1
  11   2 -14-223.269 269.934   1
  11   2 -13 242.685 237.907   1
  11   2 -12 795.120 464.111   1
  11   2 -11 1088.60 518.222   1
  11   2 -10 86.6030 107.084   1
  11   2  -9 203.252 184.649   1
  11   2  -8 213.407 242.707   1
  11   2  -7 91.0045 317.153   1
  11   2  -6 71.0603 229.724   1
  11   2  -5-197.621 173.424   1
  11   2  -4 114.257 161.880   1
  11   2  -3 754.635 419.926   1
  11   2  -2 109.082 58.2534   1
  11   2  -1 607.208 414.171   1
  11   2   0 588.616 404.406   1
  11   2   1-8.69029 185.584   1
  11   2   2-24.0805 150.677   1
  11   2   3 189.600 218.809   1
  11   2   4-76.2924 65.4578   1
  11   2   5 123.499 196.997   1
  11   2   6 165.943 311.455   1
  11   2   7 190.823 165.986   1
  11   3 -12 62.3021 596.961   1
  11   3 -11 14.8273 119.433   1
  11   3 -10 331.384 352.545   1
  11   3  -9 49.3705 227.943   1
  11   3  -8 795.487 417.484   1
  11   3  -7-193.315 286.932   1
  11   3  -6 62.0516 125.157   1
  11   3  -5 82.8806 173.605   1
  11   3  -4-13.3520 133.972   1
  11   3  -3 202.982 209.265   1
  11   3  -2 185.105 347.080   1
  11   3  -1-90.3888 164.962   1
  11   3   0 109.147 150.057   1
  11   3   1 425.498 337.659   1
  11   3   2-96.5426 254.199   1
  11   3   3 407.737 335.384   1
  11   3   4-71.2124 195.232   1
  11   3   5-60.1860 55.6995   1
  11   3   6-212.355 228.083   1
  11   3   7 138.547 161.439   1
  11   4  -8 237.618 324.959   1
  11   4  -7-179.339 271.834   1
  11   4  -6 72.5311 75.1636   1
  11   4  -5 750.316 446.134   1
  11   4  -4 756.059 463.568   1
  11   4  -3 326.881 320.991   1
  11   4  -2-24.2451 161.108   1
  11   4  -1 88.9799 166.723   1
  11   4   0 66.5084 234.032   1
  11   4   1-58.2202 239.667   1
  11   4   2-49.9372 127.217   1
  12   1 -10 1120.07 510.098   1
  12   1  -9 102.035 83.7912   1
  12   1  -8 706.525 410.743   1
  12   1  -7 22.9246 124.915   1
  12   1  -6-77.5050 102.846   1
  12   1  -5-349.353 313.729   1
  12   1  -4 206.541 305.904   1
  12   2  -6 838.455 506.475   1
  12   2  -5-115.394 183.977   1
  12   2  -4 211.677 279.439   1
  12   2  -3 184.448 225.995   1
  12   2  -2 163.791 217.026   1
   0   0   0    0.00    0.00   0
TITL SRK-NKG-200_Mo in P2(1)/n
REM P2(1)/n (#14 in standard setting)
CELL 0.71073   8.425674   9.052210  22.237432  90.0000  98.3025  90.0000
ZERR    7.00   0.001058   0.000935   0.002390   0.0000   0.0119   0.0000
LATT  1
SYMM -x+1/2, y+1/2,-z+1/2
SFAC C H N O
UNIT 77.00 70.00 7.00 7.00
TREF
HKLF 4
END
;
_shelx_hkl_checksum     78711
_shelx_res_file
;
    srk-nkg-200_mo.res created by SHELXL-2014/7
TITL srk-nkg-200_mo_a.res in P2(1)/n
REM Old TITL SRK-NKG-200_Mo in P21/n #14
REM SHELXT solution in P2(1)/n
REM R1 0.224, Rweak 0.019, Alpha 0.050, Orientation as input
REM Formula found by SHELXT: C20 O4 Cl
CELL 0.71073 8.425674 9.05221 22.237432 90 98.3025 90
ZERR 4 0.001058 0.000935 0.00239 0 0.0119 0
LATT 1
SYMM 0.5-X,0.5+Y,0.5-Z
SFAC C H O S
UNIT 80 72 16 4
L.S. 10
PLAN  5
TEMP -123.15
BOND $H
LIST 6
MORE -1
CONF
fmap 2
acta 52
OMIT -3 50
OMIT 0 1 3
OMIT 1 0 1
OMIT 0 0 2
OMIT 1 0 3
REM <olex2.extras>
REM <HklSrc "%.\\SRK-NKG-200_Mo.hkl">
REM </olex2.extras>
WGHT    0.039300    0.722100
FVAR       2.06404
S1    4    0.785742    0.721233    0.702159    11.00000    0.04191    0.02041 =
         0.03098   -0.00550    0.00049   -0.00013
O2    3    0.721143    0.862599    0.681236    11.00000    0.05418    0.01629 =
         0.05326   -0.00513   -0.00047    0.00319
O1    3    0.896364    0.716965    0.757872    11.00000    0.04461    0.03540 =
         0.03380   -0.01150   -0.00766    0.00110
O3    3    0.183032    0.300478    0.503730    11.00000    0.04629    0.05265 =
         0.03797   -0.00677   -0.01306    0.00736
O4    3    1.056603   -0.009578    0.626329    11.00000    0.03817    0.02750 =
         0.08550   -0.00159   -0.00185    0.00685
C6    1    1.013374    0.243423    0.642810    11.00000    0.02996    0.02611 =
         0.02454    0.00274    0.00601    0.00046
C14   1    0.335496    0.451555    0.577291    11.00000    0.03300    0.02966 =
         0.02845    0.00181    0.00333    0.00167
C1    1    0.878511    0.645355    0.641845    11.00000    0.03725    0.01925 =
         0.02304   -0.00170    0.00229   -0.00320
AFIX  23
H1A   2    0.794775    0.626455    0.606650    11.00000   -1.20000
H1B   2    0.953564    0.719362    0.629140    11.00000   -1.20000
AFIX   0
C8    1    0.971876    0.098041    0.611068    11.00000    0.03735    0.02613 =
         0.03489   -0.00275    0.00828   -0.00088
C7    1    0.924321    0.371948    0.628693    11.00000    0.02381    0.02719 =
         0.02294    0.00042    0.00045    0.00103
AFIX  43
H7    2    0.832026    0.369227    0.598616    11.00000   -1.20000
AFIX   0
C15   1    0.241199    0.574416    0.560515    11.00000    0.02963    0.04076 =
         0.02694    0.00926    0.00530    0.00711
AFIX  43
H15   2    0.155464    0.568249    0.527797    11.00000   -1.20000
AFIX   0
C2    1    0.969342    0.503490    0.658164    11.00000    0.03185    0.02270 =
         0.02081    0.00385    0.00538   -0.00300
C19   1    0.462100    0.462479    0.625344    11.00000    0.02702    0.02428 =
         0.03007    0.00383    0.00888    0.00685
AFIX  43
H19   2    0.526297    0.378211    0.637165    11.00000   -1.20000
AFIX   0
C4    1    1.194297    0.378825    0.716401    11.00000    0.02619    0.04636 =
         0.03010   -0.00069   -0.00127   -0.00534
AFIX  43
H4    2    1.286325    0.382112    0.746591    11.00000   -1.20000
AFIX   0
C13   1    0.293171    0.306183    0.545986    11.00000    0.03604    0.04354 =
         0.02555   -0.00065    0.00269    0.00645
C3    1    1.105428    0.505105    0.701544    11.00000    0.03167    0.02834 =
         0.03408   -0.00164    0.00351   -0.00039
AFIX  43
H3    2    1.138172    0.595210    0.721473    11.00000   -1.20000
AFIX   0
C9    1    0.834789    0.086336    0.560684    11.00000    0.03680    0.02942 =
         0.03973   -0.00687    0.00116    0.00630
AFIX  23
H9A   2    0.836173   -0.012716    0.541894    11.00000   -1.20000
H9B   2    0.848611    0.160542    0.529150    11.00000   -1.20000
AFIX   0
C11   1    0.545502    0.158001    0.547187    11.00000    0.03659    0.02548 =
         0.03550   -0.00782    0.00093   -0.00036
AFIX  43
H11   2    0.554528    0.188223    0.506910    11.00000   -1.20000
AFIX   0
C5    1    1.148541    0.246984    0.687011    11.00000    0.03005    0.03079 =
         0.02966    0.00458    0.00399   -0.00178
AFIX  43
H5    2    1.209109    0.159613    0.696992    11.00000   -1.20000
AFIX   0
C17   1    0.397121    0.716109    0.638811    11.00000    0.03779    0.02749 =
         0.03185    0.00298    0.00998    0.00905
AFIX  43
H17   2    0.416557    0.806973    0.659971    11.00000   -1.20000
AFIX   0
C16   1    0.272518    0.706524    0.591706    11.00000    0.03581    0.03122 =
         0.03386    0.01374    0.00441    0.01150
AFIX  43
H16   2    0.207554    0.790639    0.580444    11.00000   -1.20000
AFIX   0
C12   1    0.384356    0.167862    0.567702    11.00000    0.04284    0.02886 =
         0.03160   -0.00253    0.00091   -0.00531
AFIX  23
H12A  2    0.398465    0.165158    0.612664    11.00000   -1.20000
H12B  2    0.320024    0.080525    0.552509    11.00000   -1.20000
AFIX   0
C18   1    0.494902    0.595893    0.656035    11.00000    0.02785    0.02683 =
         0.02789    0.00233    0.00875   -0.00079
C10   1    0.675702    0.109895    0.581646    11.00000    0.03945    0.02746 =
         0.03139   -0.00374   -0.00642    0.00233
AFIX  43
H10   2    0.667965    0.088544    0.622949    11.00000   -1.20000
AFIX   0
C20   1    0.624705    0.602169    0.710419    11.00000    0.03759    0.02546 =
         0.02567    0.00334    0.00687    0.00140
AFIX  23
H20A  2    0.667549    0.501259    0.718814    11.00000   -1.20000
H20B  2    0.576028    0.634292    0.746199    11.00000   -1.20000
AFIX   0
HKLF 4
REM  srk-nkg-200_mo_a.res in P2(1)/n
REM R1 =  0.0694 for    1671 Fo > 4sig(Fo)  and  0.1286 for all    2942 data
REM    226 parameters refined using      0 restraints
END
WGHT      0.0387      0.7224
REM Highest difference peak  0.417,  deepest hole -0.424,  1-sigma level  0.090
Q1    1   1.0000  0.0000  0.5000  10.50000  0.05    0.42
Q2    1   0.4380  0.2307  0.4789  11.00000  0.05    0.36
Q3    1   0.4442  0.2349  0.5209  11.00000  0.05    0.32
Q4    1   1.0879  0.5676  0.7519  11.00000  0.05    0.30
Q5    1   0.6162  0.6740  0.7603  11.00000  0.05    0.29
;
_shelx_res_checksum     56064
