# Supplementary material for: (E)-3-Thia-1,5(1,3)-dibenzena­cyclo­undeca­phan-8-ene-6,11-dione 3,3-dioxide
Source: IUCrdata. 2020 Nov 24;5(Pt 11):x201464. doi: 10.1107/S2414314620014649 (PMC9462156; doi:10.1107/S2414314620014649)
Supplement: Supplementary file 2 [file x-05-x201464-Isup2.hkl]

data_I                                                                          
_shelx_title ' srk-nkg-200_mo_a.res in P2(1)/n'                                 
_shelx_refln_list_code          4                                               
_shelx_F_calc_maximum      223.14                                               
_exptl_crystal_F_000       744.00                                               
_reflns_d_resolution_high  0.8410                                               
                                                                                
loop_                                                                           
 _space_group_symop_operation_xyz                                               
 'x, y, z'                                                                      
 '-x+1/2, y+1/2, -z+1/2'                                                        
 '-x, -y, -z'                                                                   
 'x-1/2, -y-1/2, z-1/2'                                                         
                                                                                
_cell_length_a     8.4257                                                       
_cell_length_b     9.0522                                                       
_cell_length_c    22.2374                                                       
_cell_angle_alpha  90.000                                                       
_cell_angle_beta   98.303                                                       
_cell_angle_gamma  90.000                                                       
                                                                                
_shelx_F_squared_multiplier     1.000                                           
                                                                                
loop_                                                                           
 _refln_index_h                                                                 
 _refln_index_k                                                                 
 _refln_index_l                                                                 
 _refln_F_squared_calc                                                          
 _refln_F_squared_meas                                                          
 _refln_F_squared_sigma                                                         
 _refln_observed_status                                                         
   2   0   0       1997.56       1586.76        98.73 o                         
   4   0   0        159.80        135.27        41.18 o                         
   6   0   0         29.44         55.05        40.33 o                         
   8   0   0          3.96          8.45        52.45 o                         
   1   1   0        142.62         34.45        79.56 o                         
   2   1   0       4656.73       4711.43        79.26 o                         
   3   1   0       1909.37       1855.80        70.05 o                         
   4   1   0        673.66        644.35        43.79 o                         
   5   1   0         55.33         58.38        18.09 o                         
   6   1   0        332.74        339.09        57.15 o                         
   7   1   0        273.03        262.57        54.60 o                         
   8   1   0         88.15        134.50        41.07 o                         
   9   1   0         98.59        119.26        47.42 o                         
   0   2   0       5222.40       4998.95       106.70 o                         
   1   2   0       4448.62       4255.55        74.54 o                         
   2   2   0       6614.48       6528.31        72.31 o                         
   3   2   0        450.04        441.30        27.92 o                         
   4   2   0          0.95         -2.75         7.23 o                         
   5   2   0        474.38        513.70        53.10 o                         
   6   2   0         80.22         47.27        19.16 o                         
   7   2   0        927.85        949.51       102.23 o                         
   8   2   0         16.40         49.23        29.56 o                         
   9   2   0          2.69         25.40        22.46 o                         
   1   3   0       4330.74       4522.66        73.47 o                         
   2   3   0      10195.70      10587.17       175.74 o                         
   3   3   0       1409.76       1533.52        62.01 o                         
   4   3   0         81.31         94.01        14.36 o                         
   5   3   0         73.47         82.17        16.89 o                         
   6   3   0        255.27        184.69        29.29 o                         
   7   3   0        321.96        267.14       104.78 o                         
   8   3   0         34.17         46.32        22.14 o                         
   9   3   0         66.08         46.43        43.26 o                         
   0   4   0        206.15        226.56        33.80 o                         
   1   4   0        393.40        366.71        22.95 o                         
   2   4   0        234.35        356.44        25.30 o                         
   3   4   0        784.90        851.90        83.88 o                         
   4   4   0         48.31         26.14        21.98 o                         
   5   4   0        132.32        125.90        16.53 o                         
   6   4   0         35.36         24.09        12.89 o                         
   7   4   0         31.44         15.18        27.07 o                         
   8   4   0          0.02         33.31        31.71 o                         
   9   4   0         62.61        106.42        70.18 o                         
   1   5   0        833.55        884.62        48.41 o                         
   2   5   0        159.90        162.73        17.46 o                         
   3   5   0          0.06          3.67         8.37 o                         
   4   5   0         96.56         86.03        31.41 o                         
   5   5   0         24.22         24.11        25.36 o                         
   6   5   0          0.51         61.97        52.83 o                         
   7   5   0        120.04        171.66        78.95 o                         
   8   5   0        292.91        335.58       111.84 o                         
   0   6   0         99.93         91.34        24.14 o                         
   1   6   0       1044.58       1035.89        57.79 o                         
   2   6   0        369.46        382.73        30.31 o                         
   3   6   0        174.41        160.93        66.10 o                         
   4   6   0        101.09        134.12        68.29 o                         
   5   6   0        313.20        325.56        82.16 o                         
   6   6   0        305.37        268.49        98.25 o                         
   7   6   0         71.53         26.16        27.70 o                         
   8   6   0         43.95         -3.57        11.75 o                         
   1   7   0        467.41        485.65        42.43 o                         
   2   7   0        192.41        196.59        42.49 o                         
   3   7   0         23.40         23.98         7.80 o                         
   4   7   0        138.74        231.03        79.72 o                         
   5   7   0         59.83        131.69        66.87 o                         
   6   7   0         56.56         74.47        56.01 o                         
   7   7   0        100.80        230.66        74.11 o                         
   0   8   0        842.39        933.91        97.15 o                         
   1   8   0        873.35        912.40        81.55 o                         
   2   8   0        244.25        209.21        33.32 o                         
   3   8   0        308.98        294.22        87.69 o                         
   4   8   0          0.14         14.54        44.26 o                         
   5   8   0         48.38        137.73        76.85 o                         
   6   8   0          0.02         -0.75        38.66 o                         
   1   9   0          3.98         -0.12         8.43 o                         
   2   9   0          2.75          7.17        30.03 o                         
   3   9   0        338.15        500.00       124.64 o                         
   4   9   0         13.67        124.62        67.94 o                         
   5   9   0        202.14        160.02        80.60 o                         
   0  10   0        250.89        244.51        55.99 o                         
   1  10   0        238.70        275.29        52.85 o                         
   2  10   0          1.01          3.84        25.97 o                         
   3  10   0         72.70        202.67        92.20 o                         
  -9   0   1          0.10         -1.09        14.30 o                         
  -7   0   1         18.07          3.29        14.13 o                         
  -5   0   1          1.58         13.40        24.33 o                         
  -3   0   1        246.63        263.34        35.65 o                         
  -1   0   1        720.19         70.77       412.06 o                         
   3   0   1        355.16        334.54        40.36 o                         
   5   0   1        279.72        203.00        54.58 o                         
   7   0   1         47.72         97.42        44.74 o                         
   9   0   1         58.72          6.47        19.15 o                         
  -9   1   1          6.62         46.21        29.62 o                         
  -8   1   1         11.62          3.34        19.00 o                         
  -7   1   1        234.89        235.88        60.61 o                         
  -6   1   1        827.46        868.11        92.53 o                         
  -5   1   1        420.71        378.99        43.80 o                         
  -4   1   1         14.36         19.94         8.17 o                         
  -3   1   1       2300.24       2238.96        83.25 o                         
  -2   1   1       1052.40       1053.55        38.30 o                         
  -1   1   1        238.32        249.13        13.57 o                         
   0   1   1       1097.92        180.59       528.27 o                         
   1   1   1       2928.13       1267.47      1544.35 o                         
   2   1   1          0.04         -4.12         3.08 o                         
   3   1   1          6.50          8.71         6.00 o                         
   4   1   1        541.15        538.76        44.10 o                         
   5   1   1        288.94        305.90        38.84 o                         
   6   1   1        503.42        557.46        73.03 o                         
   7   1   1        415.24        470.03        72.37 o                         
   8   1   1        132.15        105.40        37.26 o                         
   9   1   1         83.00        129.03        78.64 o                         
  -9   2   1         36.36         32.61        20.33 o                         
  -8   2   1        213.63        199.57        51.95 o                         
  -7   2   1        326.95        409.22        68.88 o                         
  -6   2   1          1.17         23.67        19.16 o                         
  -5   2   1          0.14          5.13         7.34 o                         
  -4   2   1       1037.93       1043.28        58.53 o                         
  -3   2   1        179.83        171.36        19.20 o                         
  -2   2   1       1301.47       1377.76        38.43 o                         
  -1   2   1       3670.47       3611.48        50.06 o                         
   0   2   1       4778.41       4408.09        72.06 o                         
   1   2   1        742.07        697.31        30.05 o                         
   2   2   1         65.91         79.43        20.32 o                         
   3   2   1        306.84        299.89        22.04 o                         
   4   2   1         12.49         16.50         7.40 o                         
   5   2   1       1578.34       1679.66        83.55 o                         
   6   2   1         82.46         54.90        16.18 o                         
   7   2   1         19.96          7.31        22.34 o                         
   8   2   1        390.53        428.56        76.41 o                         
   9   2   1        169.60        273.76        62.62 o                         
  -9   3   1        198.53        234.12        99.08 o                         
  -8   3   1        303.91        368.17        66.47 o                         
  -7   3   1         41.79         72.45        58.16 o                         
  -6   3   1         15.66          6.98         9.19 o                         
  -5   3   1        385.25        442.77        40.76 o                         
  -4   3   1        677.38        616.77        43.64 o                         
  -3   3   1        645.90        681.31        35.24 o                         
  -2   3   1       3832.98       3942.92        68.50 o                         
  -1   3   1       3163.52       3107.95        65.30 o                         
   0   3   1         33.46         41.22         9.20 o                         
   1   3   1        513.94        463.61        20.99 o                         
   2   3   1          2.24          1.40         3.06 o                         
   3   3   1         44.69         11.36        15.68 o                         
   4   3   1        521.82        560.64        33.05 o                         
   5   3   1        143.39        126.77        21.04 o                         
   6   3   1         71.83         46.14        17.21 o                         
   7   3   1        895.57        938.99        97.53 o                         
   8   3   1        748.32        859.84       101.90 o                         
   9   3   1        110.16        129.64        90.55 o                         
  -9   4   1         66.86         60.36        76.26 o                         
  -8   4   1         79.59        102.39        60.68 o                         
  -7   4   1          5.63          5.99        12.30 o                         
  -6   4   1        218.28        152.05        24.78 o                         
  -5   4   1        106.08        112.33        29.39 o                         
  -4   4   1        600.35        622.43        67.47 o                         
  -3   4   1       2235.30       2535.08        64.39 o                         
  -2   4   1        414.13        416.88        26.82 o                         
  -1   4   1       1929.85       2032.18        56.10 o                         
   0   4   1       1641.21       1713.58        63.39 o                         
   1   4   1         28.65         25.08         7.37 o                         
   2   4   1       1494.68       1595.59        84.50 o                         
   3   4   1       1384.07       1530.97       115.16 o                         
   4   4   1        255.52         93.77        43.52 o                         
   5   4   1        281.81        299.69        20.86 o                         
   6   4   1         33.42         36.76        10.03 o                         
   7   4   1          8.71         39.30        26.99 o                         
   8   4   1         16.53        105.40        76.44 o                         
   9   4   1         43.98         -1.52        27.65 o                         
  -8   5   1          4.11         89.35        64.24 o                         
  -7   5   1         55.66        -19.03        41.50 o                         
  -6   5   1         73.44        131.74        81.91 o                         
  -5   5   1        393.91        314.34       100.66 o                         
  -4   5   1         94.60         79.90        42.40 o                         
  -3   5   1         11.38          6.50         4.97 o                         
  -2   5   1       4542.64       4641.76       101.45 o                         
  -1   5   1          0.02          4.14         6.21 o                         
   0   5   1       1136.20       1192.38        65.55 o                         
   1   5   1        125.08        107.38        19.89 o                         
   2   5   1          8.89          4.90         3.28 o                         
   3   5   1        478.69        515.05       104.14 o                         
   4   5   1          3.00         -7.34        22.28 o                         
   5   5   1        111.87         -0.25        31.31 o                         
   6   5   1       1036.99       1083.05       188.83 o                         
   7   5   1       1436.26       1755.40       258.27 o                         
   8   5   1         91.55        154.14        90.20 o                         
  -8   6   1         94.55        202.86        97.02 o                         
  -7   6   1         36.58         35.23        38.69 o                         
  -6   6   1        192.05        277.61        87.17 o                         
  -5   6   1         32.25          9.69        17.66 o                         
  -4   6   1         82.89         88.26        56.34 o                         
  -3   6   1         45.23         56.92        16.08 o                         
  -2   6   1        829.10        871.05        49.55 o                         
  -1   6   1         63.18         54.03        11.17 o                         
   0   6   1       1517.02       1496.37        82.72 o                         
   1   6   1        249.21        254.22        33.77 o                         
   2   6   1       1865.49       1874.65        66.77 o                         
   3   6   1          2.37         20.90        37.24 o                         
   4   6   1        214.26        314.56        94.10 o                         
   5   6   1         84.88        195.26        59.92 o                         
   6   6   1        372.73        503.32        92.91 o                         
   7   6   1         30.12        130.20        49.86 o                         
   8   6   1          8.52         39.86        58.57 o                         
  -7   7   1        262.05        285.45        77.94 o                         
  -6   7   1         88.25        127.29        72.72 o                         
  -5   7   1         26.34         49.37        42.90 o                         
  -4   7   1        822.72        762.14       152.36 o                         
  -3   7   1        105.91        105.67        17.43 o                         
  -2   7   1        961.93        967.86        57.17 o                         
  -1   7   1       2070.03       1956.68        88.46 o                         
   0   7   1        856.04        982.64        65.71 o                         
   1   7   1        310.10        296.81        33.29 o                         
   2   7   1         46.23         28.54        10.06 o                         
   3   7   1          4.22        -10.85        11.85 o                         
   4   7   1         15.72         43.19        47.55 o                         
   5   7   1         67.73        159.20        83.93 o                         
   6   7   1         26.11          2.76        38.30 o                         
   7   7   1          3.47          3.04        36.97 o                         
  -6   8   1        134.36        171.05        86.31 o                         
  -5   8   1        109.29         47.68        25.41 o                         
  -4   8   1        161.41        177.55        80.78 o                         
  -3   8   1        135.93        182.02        51.99 o                         
  -2   8   1         30.59         18.29        17.49 o                         
  -1   8   1         68.46         74.44        20.39 o                         
   0   8   1       2753.89       2899.89       122.60 o                         
   1   8   1        845.16       1082.04        95.57 o                         
   2   8   1        408.14        452.31        47.82 o                         
   3   8   1          1.51         -2.60        22.27 o                         
   4   8   1        258.79        189.23        74.73 o                         
   5   8   1          4.59         80.13        58.11 o                         
   6   8   1        154.71         49.18        49.41 o                         
  -5   9   1         19.72        104.42        68.99 o                         
  -4   9   1         38.88         94.62        25.30 o                         
  -3   9   1         20.88         19.00        23.83 o                         
  -2   9   1        102.96        189.83        55.46 o                         
  -1   9   1        219.76        183.08        33.21 o                         
   0   9   1         59.96         65.67        19.86 o                         
   1   9   1          7.64          0.32         6.87 o                         
   2   9   1        107.08        151.62        48.42 o                         
   3   9   1         90.49         37.92        16.88 o                         
   4   9   1         17.71         48.53        50.00 o                         
   5   9   1         18.95         -1.82        12.65 o                         
  -3  10   1          2.34          7.26        26.67 o                         
  -2  10   1        126.86        134.70        50.06 o                         
  -1  10   1         23.12         38.94        27.56 o                         
   0  10   1        112.77        131.90        27.57 o                         
   1  10   1         74.51        109.99        33.84 o                         
   2  10   1         93.46         62.59        36.31 o                         
   3  10   1         28.51          6.68        40.23 o                         
  -8   0   2         30.23         39.97        33.37 o                         
  -6   0   2         81.78         48.12        35.00 o                         
  -4   0   2          4.43          7.25         7.93 o                         
  -2   0   2       4066.77       3904.16       110.70 o                         
   2   0   2       1481.29       1300.67        67.97 o                         
   4   0   2         75.41        134.54        28.07 o                         
   6   0   2        703.36        737.36       120.20 o                         
   8   0   2        287.11        271.85        80.13 o                         
  -9   1   2         10.20          4.39        11.27 o                         
  -8   1   2        571.99        624.05        92.78 o                         
  -7   1   2        218.85        256.40        89.40 o                         
  -6   1   2        743.87        974.44        98.92 o                         
  -5   1   2        207.05        217.75        33.09 o                         
  -4   1   2       1313.11       1264.00        70.79 o                         
  -3   1   2        447.72        510.04        33.72 o                         
  -2   1   2      12249.12      12221.98       151.79 o                         
  -1   1   2       1514.68        564.74       330.18 o                         
   0   1   2         46.42         -0.03         1.22 o                         
   1   1   2       3212.76       1043.95      1487.73 o                         
   2   1   2        133.85        144.83        15.48 o                         
   3   1   2       3484.75       3569.93        89.54 o                         
   4   1   2          1.84         13.98        12.18 o                         
   5   1   2          3.17         12.03         9.20 o                         
   6   1   2        429.00        468.64        67.97 o                         
   7   1   2          6.68          6.90        19.72 o                         
   8   1   2         17.85         54.59        36.20 o                         
   9   1   2         26.72         46.28        33.44 o                         
  -9   2   2          0.16        -10.67         7.12 o                         
  -8   2   2        853.12        916.20       112.04 o                         
  -7   2   2        346.40        392.95        67.01 o                         
  -6   2   2         11.92         -1.08         9.92 o                         
  -5   2   2        287.44        303.88        48.63 o                         
  -4   2   2          6.87          0.07         6.07 o                         
  -3   2   2        236.05        231.96        21.94 o                         
  -2   2   2         15.90         19.34         3.92 o                         
  -1   2   2        311.21        285.57        16.57 o                         
   0   2   2        961.88        920.39        33.52 o                         
   1   2   2        158.16        178.83        17.32 o                         
   2   2   2       3249.31       3164.79       134.61 o                         
   3   2   2          4.44          2.97         4.00 o                         
   4   2   2         50.42         31.22        10.44 o                         
   5   2   2        303.25        310.96        36.81 o                         
   6   2   2         39.50         39.99        13.92 o                         
   7   2   2        387.97        430.58        68.12 o                         
   8   2   2       1040.79       1272.50       139.40 o                         
   9   2   2          2.13        -14.64        20.44 o                         
  -9   3   2         55.89         79.74        58.65 o                         
  -8   3   2         40.19         30.83        22.87 o                         
  -7   3   2        755.72        868.59        97.06 o                         
  -6   3   2         12.96          0.68        13.36 o                         
  -5   3   2         32.99         33.21        13.12 o                         
  -4   3   2         53.31         78.81        14.69 o                         
  -3   3   2          0.09          0.59         3.92 o                         
  -2   3   2       2421.42       2500.71        60.48 o                         
  -1   3   2        673.43        705.27        32.55 o                         
   0   3   2       1604.01       1572.38        52.97 o                         
   1   3   2        628.74        648.59        24.05 o                         
   2   3   2        103.88         86.07        16.29 o                         
   3   3   2        785.64        827.74        76.82 o                         
   4   3   2         11.90         18.34         6.01 o                         
   5   3   2       1304.88       1428.48        66.19 o                         
   6   3   2          4.88          7.94         6.69 o                         
   7   3   2          9.32         12.52         7.64 o                         
   8   3   2       1033.59       1113.54       202.30 o                         
   9   3   2        102.03        108.40        77.20 o                         
  -9   4   2         54.12         56.21        53.80 o                         
  -8   4   2         33.78        -30.58        33.38 o                         
  -7   4   2          9.58         32.84        23.89 o                         
  -6   4   2        211.00        252.46        33.20 o                         
  -5   4   2        282.17        301.91        48.28 o                         
  -4   4   2       1510.87       1482.62        62.32 o                         
  -3   4   2        101.04        102.51        15.11 o                         
  -2   4   2          3.19          1.03         6.16 o                         
  -1   4   2        450.60        471.24        33.99 o                         
   0   4   2       1364.62       1395.04        56.79 o                         
   1   4   2        142.17        167.90        16.55 o                         
   2   4   2        379.48        468.32        74.46 o                         
   3   4   2         29.58         18.07        12.27 o                         
   4   4   2        794.51        871.56       139.68 o                         
   5   4   2         59.56         48.73        22.87 o                         
   6   4   2        562.90        517.74        48.95 o                         
   7   4   2         82.59        199.40        76.86 o                         
   8   4   2         66.48         99.59        67.90 o                         
   9   4   2         18.96        -14.89        37.30 o                         
  -8   5   2         37.09         85.20        55.74 o                         
  -7   5   2        102.89         35.47        49.85 o                         
  -6   5   2        980.26       1000.76        79.38 o                         
  -5   5   2        137.61        155.79        28.84 o                         
  -4   5   2        197.58        209.70        26.48 o                         
  -3   5   2        256.84        252.58        24.68 o                         
  -2   5   2        706.99        691.62        41.94 o                         
  -1   5   2       1482.06       1493.01        55.00 o                         
   0   5   2          0.39          4.15         5.66 o                         
   1   5   2          3.03         -1.15         2.15 o                         
   2   5   2        401.37        407.57        20.37 o                         
   3   5   2          1.93        -22.96        19.16 o                         
   4   5   2         45.54         64.05        31.53 o                         
   5   5   2        120.45          9.61        21.19 o                         
   6   5   2         14.35         -9.07         6.05 o                         
   7   5   2        741.51        510.88       145.58 o                         
   8   5   2         69.32         78.71        75.12 o                         
  -8   6   2         21.81        -33.22        31.81 o                         
  -7   6   2          2.62         -1.41        28.53 o                         
  -6   6   2        240.99        115.77        95.38 o                         
  -5   6   2          1.32          1.32        19.17 o                         
  -4   6   2          8.50         11.09         5.80 o                         
  -3   6   2         48.95         40.35        16.01 o                         
  -2   6   2          0.22          6.79         6.63 o                         
  -1   6   2         14.19         13.79         9.63 o                         
   0   6   2        336.45        238.35        38.22 o                         
   1   6   2        796.97        837.50        50.23 o                         
   2   6   2          1.32          7.56         5.49 o                         
   3   6   2        237.38         61.87        28.52 o                         
   4   6   2         19.49         20.14        44.68 o                         
   5   6   2        961.60        984.31       202.83 o                         
   6   6   2        158.29        139.25        69.95 o                         
   7   6   2        135.21        175.99        61.69 o                         
   8   6   2         22.55        -47.12        58.83 o                         
  -7   7   2         71.67        142.59        56.55 o                         
  -6   7   2        157.90        321.27       112.47 o                         
  -5   7   2         21.97         24.13        44.55 o                         
  -4   7   2         13.29        -23.59        38.36 o                         
  -3   7   2       1220.77       1239.01        89.44 o                         
  -2   7   2         53.43         62.48        16.47 o                         
  -1   7   2          0.20         -9.53         8.90 o                         
   0   7   2          3.49          7.44         9.43 o                         
   1   7   2        118.42         84.70        15.56 o                         
   2   7   2         17.37          2.84         4.07 o                         
   3   7   2        325.97        299.58        92.49 o                         
   4   7   2          0.18         -0.27        22.62 o                         
   5   7   2         85.51         75.01        39.68 o                         
   6   7   2         20.64         53.11        15.42 o                         
   7   7   2         98.30         72.25        36.82 o                         
  -6   8   2          0.00         -7.84        50.08 o                         
  -5   8   2         18.46         -7.98        23.86 o                         
  -4   8   2        105.72        238.83        79.30 o                         
  -3   8   2        168.13        153.64        26.81 o                         
  -2   8   2        697.24        746.01        66.86 o                         
  -1   8   2        683.02        756.59        69.90 o                         
   0   8   2       1340.49       1346.14        83.37 o                         
   1   8   2        364.68        366.47        46.98 o                         
   2   8   2          0.04         -3.45         5.68 o                         
   3   8   2         36.11         81.23        56.84 o                         
   4   8   2         55.99        103.56        51.54 o                         
   5   8   2        297.73        444.36       134.24 o                         
   6   8   2          6.29         28.93        62.94 o                         
  -5   9   2        320.37        453.37       142.05 o                         
  -4   9   2         24.76         45.05        57.38 o                         
  -3   9   2         78.02         98.16        45.26 o                         
  -2   9   2         58.14        129.50        42.71 o                         
  -1   9   2        284.87        343.06        49.43 o                         
   0   9   2         23.78         48.02        18.80 o                         
   1   9   2         20.88         24.50         9.04 o                         
   2   9   2         59.62         53.79        30.44 o                         
   3   9   2          6.59        -38.32        40.63 o                         
   4   9   2         36.73         -2.64        26.80 o                         
   5   9   2         38.11          9.96        36.44 o                         
  -3  10   2         32.00          2.49         4.63 o                         
  -2  10   2         14.95         42.76        38.38 o                         
  -1  10   2        112.58        178.73        39.78 o                         
   0  10   2         19.20          4.43         8.65 o                         
   1  10   2        190.75        153.73        54.75 o                         
   2  10   2        176.08        173.02        54.90 o                         
   3  10   2         28.86         -0.32        28.99 o                         
  -9   0   3          1.86         23.76        26.49 o                         
  -7   0   3         58.07         77.50        41.38 o                         
  -5   0   3        400.56        343.02        76.70 o                         
  -3   0   3       1143.02       1235.84        76.76 o                         
  -1   0   3        249.40         55.10       114.25 o                         
   3   0   3         36.22         22.43        14.51 o                         
   5   0   3        827.81        888.87       118.71 o                         
   7   0   3       1364.60       1562.52       189.67 o                         
   9   0   3         24.54         25.26        23.20 o                         
  -9   1   3        341.15        276.62        64.82 o                         
  -8   1   3        120.04         77.49        36.89 o                         
  -7   1   3         75.55        120.20        42.95 o                         
  -6   1   3        215.57        170.02        65.79 o                         
  -5   1   3        108.27        113.78        23.57 o                         
  -4   1   3          9.40         15.97         8.81 o                         
  -3   1   3        253.18        256.58        24.17 o                         
  -2   1   3      11256.87      11531.96       139.69 o                         
  -1   1   3       3545.20       1562.73       754.02 o                         
   1   1   3       2301.49       2054.87        59.17 o                         
   2   1   3         49.48         26.40         8.87 o                         
   3   1   3       1767.47       1906.80        66.84 o                         
   4   1   3        587.48        543.13        46.07 o                         
   5   1   3         59.60         20.75        16.61 o                         
   6   1   3          0.01        -14.22        14.45 o                         
   7   1   3        141.19        194.01        50.75 o                         
   8   1   3          2.37         23.03        25.06 o                         
   9   1   3          4.55         14.90        15.09 o                         
  -9   2   3        273.99        385.91       173.44 o                         
  -8   2   3         91.00        133.07        41.20 o                         
  -7   2   3        233.69        243.22        54.33 o                         
  -6   2   3        114.95        127.10        80.82 o                         
  -5   2   3        968.15       1112.00       144.39 o                         
  -4   2   3        613.93        650.06        48.45 o                         
  -3   2   3         17.86         17.48         9.74 o                         
  -2   2   3        666.09        637.73        30.87 o                         
  -1   2   3       3465.06       3119.23        63.11 o                         
   0   2   3       3611.40       3393.82        73.16 o                         
   1   2   3       2920.34       2858.36        72.50 o                         
   2   2   3        160.17        204.80        18.12 o                         
   3   2   3        558.81        507.46        31.95 o                         
   4   2   3         17.32         17.39         8.61 o                         
   5   2   3        796.08        737.95        94.79 o                         
   6   2   3        710.54        740.77        62.70 o                         
   7   2   3        174.46        139.39        46.93 o                         
   8   2   3         10.58         19.45        23.45 o                         
   9   2   3          0.47        -15.32        10.21 o                         
  -9   3   3        132.47         71.70        55.84 o                         
  -8   3   3          2.49         39.67        22.34 o                         
  -7   3   3         26.50         46.55        23.59 o                         
  -6   3   3         56.12         31.66        22.71 o                         
  -5   3   3        418.76        454.93        43.56 o                         
  -4   3   3        689.89        763.57        56.23 o                         
  -3   3   3       1463.78       1555.95        73.42 o                         
  -2   3   3         11.40          3.36         2.62 o                         
  -1   3   3        452.11        413.34        26.06 o                         
   0   3   3         54.53         49.33         8.65 o                         
   1   3   3       2323.80       2565.39        49.60 o                         
   2   3   3       1175.30       1093.05        57.45 o                         
   3   3   3       1089.73        963.49       172.10 o                         
   4   3   3          0.00          6.28         3.82 o                         
   5   3   3          0.14         -3.85         3.82 o                         
   6   3   3        209.42        186.97        28.54 o                         
   7   3   3        350.95        390.30        81.78 o                         
   8   3   3          0.22          3.46        31.03 o                         
   9   3   3         51.30        114.67        75.95 o                         
  -9   4   3        236.32        288.85       117.25 o                         
  -8   4   3        159.46        146.77        77.90 o                         
  -7   4   3        273.32        367.44        61.36 o                         
  -6   4   3         66.03         55.52        17.65 o                         
  -5   4   3        125.73         51.24        17.66 o                         
  -4   4   3        121.45         84.41        16.60 o                         
  -3   4   3         23.65         17.66         9.16 o                         
  -2   4   3        181.38        140.31        18.34 o                         
  -1   4   3        610.10        581.72        34.60 o                         
   0   4   3        112.04         90.08        14.63 o                         
   1   4   3       6768.94       7400.91       105.71 o                         
   2   4   3       1732.82       1816.51       110.14 o                         
   3   4   3         33.32         57.51        47.95 o                         
   4   4   3        279.75        430.51       100.61 o                         
   5   4   3       1497.48       1512.95       200.49 o                         
   6   4   3         38.15         49.29        16.63 o                         
   7   4   3        297.00        335.72       114.60 o                         
   8   4   3         30.25         -6.49        30.99 o                         
  -8   5   3        160.16        146.89        87.41 o                         
  -7   5   3          0.26         -8.75        23.76 o                         
  -6   5   3         14.00         12.80        19.87 o                         
  -5   5   3         59.89         54.19        13.44 o                         
  -4   5   3        800.58        807.29        57.33 o                         
  -3   5   3        258.92        225.96        34.23 o                         
  -2   5   3        445.21        406.44        34.11 o                         
  -1   5   3        352.55        341.75        39.97 o                         
   0   5   3         10.06          7.08         7.04 o                         
   1   5   3        202.85        169.19        19.98 o                         
   2   5   3          0.43         29.70        16.62 o                         
   3   5   3         59.75         69.38        46.63 o                         
   4   5   3          5.25         11.37        18.29 o                         
   5   5   3          0.47         -0.64        15.05 o                         
   6   5   3        421.32        384.14       111.92 o                         
   7   5   3        138.38        129.78        77.39 o                         
   8   5   3          3.20         -9.24        43.43 o                         
  -8   6   3        374.47        325.00       126.06 o                         
  -7   6   3         54.98         72.41        54.23 o                         
  -6   6   3        164.53         34.28        35.15 o                         
  -5   6   3         81.41         38.57        11.24 o                         
  -4   6   3         17.01         13.94         7.97 o                         
  -3   6   3         51.45         41.39        12.78 o                         
  -2   6   3        120.52        130.47        19.82 o                         
  -1   6   3        529.92        484.72        42.20 o                         
   0   6   3       2164.22       2422.66       103.51 o                         
   1   6   3        317.09        325.91        30.06 o                         
   2   6   3        278.83        286.11        19.64 o                         
   3   6   3        269.36        187.17        67.80 o                         
   4   6   3         29.10        -24.47        40.52 o                         
   5   6   3        562.60        511.92       126.78 o                         
   6   6   3         40.07         24.65         8.06 o                         
   7   6   3        127.94         96.37        90.55 o                         
  -7   7   3         16.22         13.31        24.82 o                         
  -6   7   3        210.23        211.80        74.52 o                         
  -5   7   3         29.03         28.72        58.46 o                         
  -4   7   3        122.67        170.09        28.82 o                         
  -3   7   3          0.25         -6.37        10.14 o                         
  -2   7   3       1874.15       1805.79       111.13 o                         
  -1   7   3       1866.77       1853.32       105.10 o                         
   0   7   3         32.99         11.98         5.11 o                         
   1   7   3          3.77         13.76         8.27 o                         
   2   7   3          0.46          1.45         5.34 o                         
   3   7   3        384.66        327.46        96.74 o                         
   4   7   3        299.04        252.29        96.38 o                         
   5   7   3        217.55        209.23        91.81 o                         
   6   7   3         10.40         23.59        20.86 o                         
   7   7   3          0.04          9.70        92.55 o                         
  -6   8   3          0.46        -23.47        15.65 o                         
  -5   8   3         10.86         56.83        28.69 o                         
  -4   8   3         95.87        151.59        74.21 o                         
  -3   8   3          0.38         -6.24         9.94 o                         
  -2   8   3         94.27         89.41        23.51 o                         
  -1   8   3       1770.50       1875.60       112.77 o                         
   0   8   3         16.76         31.29        15.27 o                         
   1   8   3         23.55         25.31         7.99 o                         
   2   8   3         68.03        104.07        20.43 o                         
   3   8   3          3.55         30.93        61.25 o                         
   4   8   3          1.19         62.24        64.44 o                         
   5   8   3          4.89         32.64        51.47 o                         
   6   8   3        409.21        480.62       145.01 o                         
  -5   9   3         16.74         14.18        10.07 o                         
  -4   9   3         77.40         74.96        64.90 o                         
  -3   9   3          0.21         34.90        27.22 o                         
  -2   9   3        107.50        105.54        35.88 o                         
  -1   9   3         15.81         30.97        22.45 o                         
   0   9   3        446.54        523.26        55.25 o                         
   1   9   3        586.01        554.33        60.51 o                         
   2   9   3        257.76        245.42        61.42 o                         
   3   9   3         23.68         -4.46        25.50 o                         
   4   9   3          1.78         35.70        53.09 o                         
   5   9   3         22.72          5.22        21.01 o                         
  -3  10   3         31.37          4.75        12.63 o                         
  -2  10   3         36.80          9.91        41.25 o                         
  -1  10   3         55.36         86.13        28.39 o                         
   0  10   3        403.71        366.71        59.32 o                         
   1  10   3          1.44         -2.11        10.62 o                         
   2  10   3         81.72         78.52        33.72 o                         
   3  10   3          9.23         43.95        42.43 o                         
 -10   0   4         95.36        161.10        80.87 o                         
  -8   0   4        140.76        262.14        88.86 o                         
  -6   0   4        730.71        823.69       132.18 o                         
  -4   0   4         34.17         38.79        15.29 o                         
  -2   0   4      36957.43      36995.13       371.59 o                         
   0   0   4       6962.27       1820.65      3444.34 o                         
   2   0   4       1817.97       1830.18        84.88 o                         
   4   0   4       2710.01       3112.62       145.25 o                         
   6   0   4        702.10        770.06       124.35 o                         
   8   0   4          0.04         41.48        30.28 o                         
  -9   1   4         40.73         39.27        27.15 o                         
  -8   1   4          3.77         33.93        28.29 o                         
  -7   1   4        132.90        120.26        37.79 o                         
  -6   1   4        325.29        304.07        58.09 o                         
  -5   1   4        233.01        286.77        49.72 o                         
  -4   1   4        115.29        146.05        42.88 o                         
  -3   1   4        640.96        790.55        44.58 o                         
  -2   1   4       2810.10       2711.02        92.67 o                         
  -1   1   4       9996.81       9826.11       151.78 o                         
   0   1   4      14159.54      13805.56       155.97 o                         
   1   1   4          7.90          8.07         2.10 o                         
   2   1   4         64.85         33.35        13.97 o                         
   3   1   4        855.92        969.90        49.25 o                         
   4   1   4          2.80         -3.32         5.08 o                         
   5   1   4        223.54        276.64        41.11 o                         
   6   1   4        208.12        235.97        51.71 o                         
   7   1   4        297.26        271.51        80.89 o                         
   8   1   4         77.83         90.47        35.40 o                         
   9   1   4        100.29        148.44        45.92 o                         
  -9   2   4        184.14        268.46        67.09 o                         
  -8   2   4        630.96        701.92        98.27 o                         
  -7   2   4         59.75         27.27        21.25 o                         
  -6   2   4         93.24         80.31        28.30 o                         
  -5   2   4         17.79         14.50         5.93 o                         
  -4   2   4          0.72          4.50         6.09 o                         
  -3   2   4         23.66         30.86         8.27 o                         
  -2   2   4       1270.53       1225.03        49.48 o                         
  -1   2   4       1819.42       1845.34        51.91 o                         
   0   2   4       4924.90       4890.43        99.30 o                         
   1   2   4       1929.49       1952.96        42.83 o                         
   2   2   4         87.03         60.74        10.76 o                         
   3   2   4         62.68         75.82        12.74 o                         
   4   2   4        607.04        653.08        68.90 o                         
   5   2   4         33.71         36.91        12.62 o                         
   6   2   4         17.19         32.55        13.66 o                         
   7   2   4        303.16        223.81        49.60 o                         
   8   2   4         13.77         15.49        27.18 o                         
   9   2   4         52.52        145.56        75.90 o                         
  -9   3   4         10.11        105.98        74.57 o                         
  -8   3   4          0.01        -10.09        20.39 o                         
  -7   3   4          0.00         -8.51         9.02 o                         
  -6   3   4        159.08        125.05        56.36 o                         
  -5   3   4        717.19        726.98        56.91 o                         
  -4   3   4       2950.30       3058.59       118.88 o                         
  -3   3   4         90.33         71.56        14.37 o                         
  -2   3   4       1973.70       1787.02        55.58 o                         
  -1   3   4          0.16         -2.25         3.02 o                         
   0   3   4       1627.41       1828.69        59.74 o                         
   1   3   4        697.84        651.75        25.99 o                         
   2   3   4        397.40        485.88        42.71 o                         
   3   3   4         31.99          6.55         9.92 o                         
   4   3   4         12.59          5.15         1.56 o                         
   5   3   4        146.04        118.95        19.05 o                         
   6   3   4       1465.45       1569.11        80.93 o                         
   7   3   4          3.54         16.36        12.62 o                         
   8   3   4        139.73        172.60        78.04 o                         
   9   3   4         76.73        134.47        85.32 o                         
  -9   4   4         35.31         11.91        10.65 o                         
  -8   4   4         72.24         44.10        49.99 o                         
  -7   4   4        124.92        148.91        40.47 o                         
  -6   4   4        261.28        296.44        49.67 o                         
  -5   4   4         53.98         49.34        14.18 o                         
  -4   4   4       1166.58       1229.51        66.46 o                         
  -3   4   4        897.73        866.42        53.24 o                         
  -2   4   4        270.79        244.15        25.20 o                         
  -1   4   4        328.01        263.68        23.89 o                         
   0   4   4         36.50         16.49         6.64 o                         
   1   4   4       7659.60       8491.91       121.00 o                         
   2   4   4        679.67        698.76        68.16 o                         
   3   4   4        203.51        193.76        41.14 o                         
   4   4   4         32.56         79.01        50.87 o                         
   5   4   4        802.95        845.79       149.91 o                         
   6   4   4        562.00        552.41        44.13 o                         
   7   4   4         13.46          0.91         6.36 o                         
   8   4   4        204.17        296.85       107.60 o                         
  -8   5   4        149.16        238.57       100.89 o                         
  -7   5   4          9.76         97.35        63.33 o                         
  -6   5   4         32.62         30.11        25.43 o                         
  -5   5   4         76.85         75.11        18.52 o                         
  -4   5   4         44.19         58.10        15.11 o                         
  -3   5   4       4462.94       4640.49       131.08 o                         
  -2   5   4        381.04        329.80        31.48 o                         
  -1   5   4       2084.07       2009.03        73.28 o                         
   0   5   4        292.73        286.35        31.90 o                         
   1   5   4        156.00        161.45        19.18 o                         
   2   5   4          0.83        -10.80        14.99 o                         
   3   5   4         54.21        105.80        48.58 o                         
   4   5   4          0.50          3.50        19.37 o                         
   5   5   4       1120.62       1276.34       284.62 o                         
   6   5   4          1.23         -3.22         5.31 o                         
   7   5   4        532.41        563.94       148.56 o                         
   8   5   4         28.23        -12.97        29.29 o                         
  -8   6   4        463.68        807.83       194.82 o                         
  -7   6   4          9.50         17.38        33.83 o                         
  -6   6   4         42.51         39.03        55.25 o                         
  -5   6   4        349.96        311.56        39.47 o                         
  -4   6   4        511.65        486.64        42.66 o                         
  -3   6   4         81.52         45.01        12.85 o                         
  -2   6   4         27.21         13.70         9.03 o                         
  -1   6   4        331.54        359.63        42.84 o                         
   0   6   4         15.44         12.00         6.92 o                         
   1   6   4        520.19        519.05        46.17 o                         
   2   6   4         20.46         15.37         4.41 o                         
   3   6   4         90.08        142.17        67.05 o                         
   4   6   4          0.52        -21.80        25.84 o                         
   5   6   4          4.94         61.80        46.74 o                         
   6   6   4        212.44        307.97        77.52 o                         
   7   6   4        233.06        208.27        62.00 o                         
  -7   7   4         51.10         12.54        67.02 o                         
  -6   7   4          0.86        -21.44        27.17 o                         
  -5   7   4         56.12        105.07        54.73 o                         
  -4   7   4        119.23         99.16        23.86 o                         
  -3   7   4       2140.85       2176.31       111.29 o                         
  -2   7   4          0.53         -2.75        10.02 o                         
  -1   7   4       4964.21       5129.94       196.82 o                         
   0   7   4          0.35         11.76        10.02 o                         
   1   7   4        586.25        614.44        44.93 o                         
   2   7   4        198.90        202.71        19.02 o                         
   3   7   4        349.01        211.75        74.04 o                         
   4   7   4         36.12         39.90        31.73 o                         
   5   7   4          7.89         17.25         9.29 o                         
   6   7   4         10.51         56.88        32.88 o                         
   7   7   4         13.49         31.37        62.40 o                         
  -6   8   4         11.74         30.97        29.75 o                         
  -5   8   4        210.72        263.59       101.83 o                         
  -4   8   4         53.08         83.41        63.77 o                         
  -3   8   4        294.25        256.82        40.00 o                         
  -2   8   4        152.20        142.79        30.54 o                         
  -1   8   4       1325.46       1366.36        97.64 o                         
   0   8   4        404.78        336.50        40.90 o                         
   1   8   4         80.22         82.27        21.91 o                         
   2   8   4        133.20        122.05        39.09 o                         
   3   8   4         30.76         61.03        59.21 o                         
   4   8   4         11.51         29.30        61.54 o                         
   5   8   4        281.60        451.73       138.45 o                         
   6   8   4         18.18         42.68        45.01 o                         
  -5   9   4         14.72        -38.61        41.08 o                         
  -4   9   4          6.61         -2.91        33.16 o                         
  -3   9   4        236.89        218.76        67.69 o                         
  -2   9   4         56.57         72.43        24.48 o                         
  -1   9   4        703.11        743.15        67.26 o                         
   0   9   4          0.86         14.86        12.74 o                         
   1   9   4         44.28         78.90        30.08 o                         
   2   9   4         21.40         25.60        19.94 o                         
   3   9   4         42.61         30.83        47.99 o                         
   4   9   4         91.99         95.93        69.46 o                         
   5   9   4          2.45         12.82        28.75 o                         
  -3  10   4         90.47         51.17        43.51 o                         
  -2  10   4         52.10         73.61        39.72 o                         
  -1  10   4         35.10         46.87        18.53 o                         
   0  10   4         18.30         35.17        26.34 o                         
   1  10   4        184.44        243.54        51.56 o                         
   2  10   4         50.97         15.34        18.44 o                         
   3  10   4        185.18        215.57        85.59 o                         
  -9   0   5          9.54        -34.87        40.82 o                         
  -7   0   5        458.91        440.60       103.02 o                         
  -5   0   5       1506.78       1595.57       164.33 o                         
  -3   0   5      24094.50      24234.99       360.49 o                         
  -1   0   5       2600.70       2417.84       113.41 o                         
   1   0   5        267.66        113.01       129.94 o                         
   3   0   5        495.53        530.78        55.02 o                         
   5   0   5       1088.67       1100.17       135.96 o                         
   7   0   5          6.62          0.61         7.36 o                         
   9   0   5         58.08        203.04        84.55 o                         
  -9   1   5          9.34        -28.54        25.90 o                         
  -8   1   5          1.40         -4.75        26.44 o                         
  -7   1   5          6.37          4.71        12.04 o                         
  -6   1   5        232.74        284.73        85.42 o                         
  -5   1   5        129.29         75.14        35.41 o                         
  -4   1   5          0.37          3.90         6.25 o                         
  -3   1   5       3367.70       3253.81        92.90 o                         
  -2   1   5       4554.83       4851.87       101.72 o                         
  -1   1   5      49789.43      49624.60       465.29 o                         
   0   1   5       3382.29       3114.52        91.80 o                         
   1   1   5       2981.02       2718.27        59.77 o                         
   2   1   5       1218.04       1294.04        56.59 o                         
   3   1   5       3290.29       3253.98        92.62 o                         
   4   1   5        825.73       1059.17        66.72 o                         
   5   1   5         47.71         38.51        15.41 o                         
   6   1   5          0.16         -6.59         9.41 o                         
   7   1   5        177.39        193.56        48.06 o                         
   8   1   5         14.50        -22.30        20.46 o                         
   9   1   5        232.63        257.07        67.85 o                         
  -9   2   5          4.24          8.45        17.79 o                         
  -8   2   5        125.41         90.39        46.00 o                         
  -7   2   5        118.69        160.49        54.53 o                         
  -6   2   5         62.09         52.51        17.48 o                         
  -5   2   5        766.31        839.41       105.42 o                         
  -4   2   5       1861.78       1903.07       121.93 o                         
  -3   2   5       3353.73       3498.45        97.56 o                         
  -2   2   5          0.19         -0.38         3.06 o                         
  -1   2   5          9.65         -0.35         2.42 o                         
   0   2   5       2326.19       2106.13        75.72 o                         
   1   2   5        495.91        471.63        22.94 o                         
   2   2   5        283.20        305.47        22.85 o                         
   3   2   5        390.65        378.47        31.41 o                         
   4   2   5        990.58       1003.63        58.63 o                         
   5   2   5        722.80        673.07        55.18 o                         
   6   2   5       1566.08       1634.36       122.78 o                         
   7   2   5        506.73        498.02        74.75 o                         
   8   2   5          0.99          1.12        13.94 o                         
   9   2   5        112.07         80.24        51.44 o                         
  -9   3   5          0.01         10.42        34.15 o                         
  -8   3   5        181.28        162.18        49.44 o                         
  -7   3   5          4.76         21.38        19.62 o                         
  -6   3   5         43.75         57.52        25.24 o                         
  -5   3   5        230.95        204.82        35.25 o                         
  -4   3   5        178.42        166.04        26.82 o                         
  -3   3   5       1690.09       1745.83        78.82 o                         
  -2   3   5        613.17        574.55        34.27 o                         
  -1   3   5       2984.66       2936.60        75.47 o                         
   0   3   5          4.17          2.23         6.72 o                         
   1   3   5          0.13          5.07         4.38 o                         
   2   3   5        713.30        723.83        28.83 o                         
   3   3   5        205.42        170.56        14.58 o                         
   4   3   5        433.94        411.73        39.46 o                         
   5   3   5        136.58        120.63        19.00 o                         
   6   3   5       2023.55       2163.91        94.90 o                         
   7   3   5          9.34         -8.39        14.13 o                         
   8   3   5          1.58        -33.14        38.96 o                         
   9   3   5         20.69         11.77        30.10 o                         
  -9   4   5        214.66        178.47        95.95 o                         
  -8   4   5         17.38         39.20        22.73 o                         
  -7   4   5         27.65         56.49        26.83 o                         
  -6   4   5        173.08        186.23        43.78 o                         
  -5   4   5          3.79         24.62        15.18 o                         
  -4   4   5        402.70        439.07        41.63 o                         
  -3   4   5       1908.52       1847.54       117.97 o                         
  -2   4   5        643.46        612.21        47.79 o                         
  -1   4   5          2.37          5.11         4.36 o                         
   0   4   5         18.24          9.85         6.34 o                         
   1   4   5       3913.00       4158.14        87.82 o                         
   2   4   5        222.49        223.47        37.00 o                         
   3   4   5         22.11         14.51        10.90 o                         
   4   4   5        203.58        176.11        44.54 o                         
   5   4   5        330.06        345.47       101.51 o                         
   6   4   5        156.18        141.63        24.61 o                         
   7   4   5        332.72        242.23        98.69 o                         
   8   4   5         47.27         44.40        56.41 o                         
  -8   5   5         12.99         24.62        46.05 o                         
  -7   5   5         30.45         50.56        67.80 o                         
  -6   5   5        124.75         37.10        46.24 o                         
  -5   5   5         22.47         15.10         9.61 o                         
  -4   5   5        764.66        716.91        54.83 o                         
  -3   5   5        226.90        202.37        29.03 o                         
  -2   5   5        785.62        732.01        50.06 o                         
  -1   5   5         98.80        102.40        18.45 o                         
   0   5   5        369.30        374.35        32.46 o                         
   1   5   5         32.09         10.22         6.52 o                         
   2   5   5        137.42        250.34        77.40 o                         
   3   5   5         26.16         42.11        35.30 o                         
   4   5   5         47.43         33.84        40.84 o                         
   5   5   5          0.14         23.00        27.34 o                         
   6   5   5        154.33        147.60        50.88 o                         
   7   5   5        251.82        324.62       113.19 o                         
   8   5   5        220.64        346.73       124.05 o                         
  -8   6   5         70.18         44.49        46.92 o                         
  -7   6   5         85.30        187.47        86.73 o                         
  -6   6   5         49.26         35.72        34.85 o                         
  -5   6   5        610.73        648.69        61.36 o                         
  -4   6   5         56.15         67.06        15.54 o                         
  -3   6   5        487.60        495.24        54.24 o                         
  -2   6   5        216.31        222.05        30.11 o                         
  -1   6   5        324.20        317.75        42.97 o                         
   0   6   5         16.45         10.79         6.25 o                         
   1   6   5         80.51         70.38        13.83 o                         
   2   6   5         10.92         15.15         5.91 o                         
   3   6   5         37.54         80.06        56.18 o                         
   4   6   5        176.18        173.67        68.00 o                         
   5   6   5          5.06        -11.59        25.38 o                         
   6   6   5         77.70         64.52        37.68 o                         
   7   6   5        114.53        148.19        51.41 o                         
  -7   7   5         58.31         63.59        28.80 o                         
  -6   7   5          0.65         15.16        23.88 o                         
  -5   7   5          1.40         33.08        45.02 o                         
  -4   7   5        126.42        152.62        37.17 o                         
  -3   7   5        763.88        631.12        62.21 o                         
  -2   7   5       1689.03       1756.69       105.17 o                         
  -1   7   5       1507.59       1601.53       101.24 o                         
   0   7   5        341.69        417.10        44.04 o                         
   1   7   5        196.77        196.32        24.24 o                         
   2   7   5         85.75         94.72        17.70 o                         
   3   7   5        123.89         83.11        60.19 o                         
   4   7   5        363.14        524.65       130.31 o                         
   5   7   5        101.04        123.31        54.35 o                         
   6   7   5         37.75         95.28        75.66 o                         
   7   7   5          2.39         85.90        73.43 o                         
  -6   8   5         55.03        256.50       102.08 o                         
  -5   8   5         11.22         15.73        54.40 o                         
  -4   8   5        775.10        694.52       156.39 o                         
  -3   8   5          0.04         -1.83        11.70 o                         
  -2   8   5        266.99        337.97        49.92 o                         
  -1   8   5         72.22         81.44        21.88 o                         
   0   8   5         44.61         27.63        19.65 o                         
   1   8   5          0.85          0.99         2.14 o                         
   2   8   5        434.42        335.23        68.43 o                         
   3   8   5         73.03        100.98        59.72 o                         
   4   8   5          0.38         28.20        57.02 o                         
   5   8   5          7.20        -22.75        43.82 o                         
   6   8   5         66.00        125.96        73.61 o                         
  -5   9   5          1.40        -11.68        39.52 o                         
  -4   9   5        204.68        285.44       101.71 o                         
  -3   9   5          9.86         44.48        24.91 o                         
  -2   9   5         55.54         48.96        18.13 o                         
  -1   9   5         40.98         16.02        14.93 o                         
   0   9   5       1261.20       1347.58        89.31 o                         
   1   9   5          0.98        -15.11        23.33 o                         
   2   9   5        216.16        140.34        50.77 o                         
   3   9   5          4.63          3.97        24.36 o                         
   4   9   5          0.10         43.33        51.30 o                         
  -3  10   5         80.91         40.24        32.41 o                         
  -2  10   5        146.96        226.04        93.51 o                         
  -1  10   5        158.23        209.01        38.38 o                         
   0  10   5          0.42          1.45         7.83 o                         
   1  10   5         10.66        -11.58         9.25 o                         
   2  10   5         55.71         44.12        33.10 o                         
  -8   0   6        161.04        265.81        92.48 o                         
  -4   0   6       5291.80       5846.25       290.16 o                         
  -2   0   6      11080.02      11532.77       232.18 o                         
   0   0   6          0.75          4.01         6.11 o                         
   2   0   6        571.71        530.63        49.77 o                         
   4   0   6        216.90        265.15        62.39 o                         
   6   0   6        820.72        701.52       121.51 o                         
   8   0   6         17.43         58.95        47.74 o                         
  -9   1   6        154.63        182.60        56.25 o                         
  -8   1   6         98.97         98.36        39.32 o                         
  -7   1   6          9.99         37.82        26.32 o                         
  -6   1   6         99.06        106.00        64.06 o                         
  -5   1   6        219.25        220.90        42.94 o                         
  -4   1   6       1102.81       1240.84        75.98 o                         
  -3   1   6          3.83         -0.26         5.12 o                         
  -2   1   6        621.63        714.61        36.30 o                         
  -1   1   6       5166.85       5344.55        88.97 o                         
   0   1   6         23.73         22.90         5.67 o                         
   1   1   6       1189.77       1238.59        54.52 o                         
   2   1   6       1749.41       1674.52        69.03 o                         
   3   1   6        557.54        583.06        49.70 o                         
   4   1   6       2364.75       2745.17       110.33 o                         
   5   1   6          0.44         13.44        14.64 o                         
   6   1   6         51.39          2.28        26.44 o                         
   7   1   6          2.88          9.50        11.81 o                         
   8   1   6         59.84         49.94        28.03 o                         
   9   1   6         11.03        -12.22        25.45 o                         
  -9   2   6         28.63         58.07        33.21 o                         
  -8   2   6         35.11         45.31        50.77 o                         
  -7   2   6        785.55        925.17       229.22 o                         
  -6   2   6         31.22         60.08        25.26 o                         
  -5   2   6        197.47        196.41        40.81 o                         
  -4   2   6        335.88        306.99        36.51 o                         
  -3   2   6        420.72        446.43        40.66 o                         
  -2   2   6       1070.00        292.88       248.71 o                         
  -1   2   6       1782.55       1856.10        57.63 o                         
   0   2   6        598.92        670.18        25.59 o                         
   1   2   6          0.00          1.76         3.95 o                         
   2   2   6       1128.19       1161.99        56.91 o                         
   3   2   6        261.96        247.09        26.68 o                         
   4   2   6        551.27        507.53        42.64 o                         
   5   2   6        111.76         96.36        20.92 o                         
   6   2   6       1441.15       1688.47       124.88 o                         
   7   2   6          1.60         16.01        14.26 o                         
   8   2   6        294.45        411.31       124.53 o                         
   9   2   6          0.01          4.31        28.39 o                         
  -9   3   6          3.70         -9.07        13.26 o                         
  -8   3   6         69.31         67.53        30.73 o                         
  -7   3   6          1.24         30.09        39.58 o                         
  -6   3   6        479.91        482.70        71.51 o                         
  -5   3   6        207.11        254.77        47.37 o                         
  -4   3   6         50.16         37.05        21.18 o                         
  -3   3   6        190.78        220.52        28.74 o                         
  -2   3   6        519.83        567.46        35.54 o                         
  -1   3   6        660.16        670.24        37.49 o                         
   0   3   6        188.93        251.65        19.72 o                         
   1   3   6        405.57        491.77        31.45 o                         
   2   3   6        590.63        505.98        27.63 o                         
   3   3   6         78.60         78.45        11.64 o                         
   4   3   6       1312.11       1340.71        59.63 o                         
   5   3   6        213.10        258.08        29.47 o                         
   6   3   6         26.49         26.33        28.52 o                         
   7   3   6        425.58        400.72        60.57 o                         
   8   3   6         39.05        -17.99        33.30 o                         
  -9   4   6         61.63         91.11        70.69 o                         
  -8   4   6         20.16         36.58        31.23 o                         
  -7   4   6         15.75         -2.47        28.75 o                         
  -6   4   6        315.65        344.33        59.23 o                         
  -5   4   6         21.56         28.21        10.48 o                         
  -4   4   6         25.95         10.50         8.38 o                         
  -3   4   6        287.03        259.00        33.28 o                         
  -2   4   6        311.12        305.76        43.44 o                         
  -1   4   6        814.13        866.68        51.90 o                         
   0   4   6        700.16        737.67        41.53 o                         
   1   4   6        678.65        703.56        36.97 o                         
   2   4   6        882.35        977.07        36.20 o                         
   3   4   6         22.69         21.92        12.07 o                         
   4   4   6         37.17         37.73        16.14 o                         
   5   4   6        795.62       1032.24       170.89 o                         
   6   4   6       1614.16       1664.77       228.89 o                         
   7   4   6        625.55        852.16       177.30 o                         
   8   4   6        170.97        164.96        75.69 o                         
  -8   5   6         63.44        101.11        70.68 o                         
  -7   5   6          0.09         38.14        15.80 o                         
  -6   5   6        213.06        143.22        38.50 o                         
  -5   5   6        720.52        781.28        75.25 o                         
  -4   5   6          0.79         -3.83         7.77 o                         
  -3   5   6       1053.65        972.20        60.66 o                         
  -2   5   6         11.01          1.53         7.37 o                         
  -1   5   6        287.87        318.40        39.87 o                         
   0   5   6        885.56        904.64        51.05 o                         
   1   5   6        808.95        848.36        45.32 o                         
   2   5   6        149.96        223.38        17.59 o                         
   3   5   6       1355.53       1135.36       161.77 o                         
   4   5   6       1138.76       1215.66       182.73 o                         
   5   5   6        711.43        650.16        97.66 o                         
   6   5   6        143.40        108.79        44.33 o                         
   7   5   6         33.46         60.18        54.58 o                         
   8   5   6          8.13         20.93        16.43 o                         
  -8   6   6         68.56        147.54        89.97 o                         
  -7   6   6         11.44         27.10        41.83 o                         
  -6   6   6         36.10         20.91        11.07 o                         
  -5   6   6        746.38        728.52        66.38 o                         
  -4   6   6         69.06         68.08        17.33 o                         
  -3   6   6       2566.41       2503.22       102.62 o                         
  -2   6   6         49.65         83.00        23.38 o                         
  -1   6   6        822.13        970.88        74.73 o                         
   0   6   6        144.07        144.15        24.21 o                         
   1   6   6        107.30        114.55        19.51 o                         
   2   6   6        110.50        109.13        12.95 o                         
   3   6   6          2.08         13.89        48.35 o                         
   4   6   6         36.60         76.71        60.56 o                         
   5   6   6         18.50         96.28        53.65 o                         
   6   6   6         55.90        106.90        67.46 o                         
   7   6   6        311.86        396.69        90.90 o                         
  -7   7   6          4.94        -18.12        23.61 o                         
  -6   7   6         16.09         43.70        31.40 o                         
  -5   7   6         26.48         10.98        42.44 o                         
  -4   7   6        155.09        152.83        39.69 o                         
  -3   7   6        327.53        380.81        86.99 o                         
  -2   7   6         27.78         48.02        23.40 o                         
  -1   7   6       2009.90       1853.32       111.40 o                         
   0   7   6        465.27        541.05        50.30 o                         
   1   7   6        579.73        643.96        45.63 o                         
   2   7   6        102.50         95.71        16.37 o                         
   3   7   6         24.36         40.79        38.27 o                         
   4   7   6         11.61        -38.87        50.46 o                         
   5   7   6        678.56        594.45       147.74 o                         
   6   7   6         39.38         96.60        56.19 o                         
  -6   8   6         35.86         49.73        37.63 o                         
  -5   8   6        326.46        444.19       141.53 o                         
  -4   8   6          2.17         18.76        40.06 o                         
  -3   8   6       1016.47       1095.10        89.25 o                         
  -2   8   6        182.24        127.73        31.40 o                         
  -1   8   6        128.98        132.07        28.86 o                         
   0   8   6        495.76        536.05        53.19 o                         
   1   8   6         44.56         39.11        14.97 o                         
   2   8   6        216.84        220.94        84.58 o                         
   3   8   6         76.44         52.35        33.12 o                         
   4   8   6        151.09        112.26        53.43 o                         
   5   8   6         23.59         44.74        58.90 o                         
  -5   9   6          0.25         46.18        48.84 o                         
  -4   9   6         68.82        127.24        61.24 o                         
  -3   9   6        419.89        315.47       233.64 o                         
  -2   9   6          1.85         24.27        20.72 o                         
  -1   9   6        301.05        349.69        47.52 o                         
   0   9   6         17.31         24.39        15.37 o                         
   1   9   6        223.02        158.19        52.12 o                         
   2   9   6          1.80         48.46        42.42 o                         
   3   9   6        148.11        240.36       100.83 o                         
   4   9   6          0.79          3.12        19.23 o                         
  -3  10   6         97.48        106.45        50.47 o                         
  -2  10   6         35.49         23.44        14.66 o                         
  -1  10   6          0.85         -2.43        17.33 o                         
   0  10   6         21.75         13.28        16.74 o                         
   1  10   6        143.75        220.28        48.51 o                         
   2  10   6        134.10        171.84        88.46 o                         
  -9   0   7        195.14        191.39        96.73 o                         
  -7   0   7         13.42          2.12        17.61 o                         
  -5   0   7       2268.86       2272.29       202.12 o                         
  -3   0   7       1130.59       1018.73        79.73 o                         
  -1   0   7       1833.05       2040.99        72.02 o                         
   1   0   7       3625.51       3602.43        97.55 o                         
   3   0   7        970.53       1023.65        79.71 o                         
   5   0   7         85.39        113.52        47.93 o                         
   7   0   7        505.26        474.15       108.95 o                         
   9   0   7         65.99         75.87        56.49 o                         
  -9   1   7        220.39        242.51        65.11 o                         
  -8   1   7          3.37         13.78        72.32 o                         
  -7   1   7        103.59        155.69        67.82 o                         
  -6   1   7          5.34         32.03        32.04 o                         
  -5   1   7        162.38        219.96        44.97 o                         
  -4   1   7         40.56         62.54        22.86 o                         
  -3   1   7        318.18        349.61        37.98 o                         
  -2   1   7       5042.89       5132.19       109.68 o                         
  -1   1   7       1307.99       1247.17        45.28 o                         
   0   1   7         11.65          9.11         8.31 o                         
   1   1   7        347.85        218.28        24.30 o                         
   2   1   7         60.13         76.87        14.58 o                         
   3   1   7        117.22        199.20        27.95 o                         
   4   1   7          5.41          0.06         6.98 o                         
   5   1   7        507.69        572.32        69.35 o                         
   6   1   7        445.31        508.88        70.74 o                         
   7   1   7        695.66        644.95        87.94 o                         
   8   1   7          0.00          0.20        15.11 o                         
   9   1   7         17.57          4.61        20.87 o                         
  -9   2   7         48.16         94.57        41.11 o                         
  -8   2   7         40.05         22.86        37.41 o                         
  -7   2   7        528.25        519.14        80.81 o                         
  -6   2   7        125.20        133.23        38.57 o                         
  -5   2   7        170.49        165.36        39.63 o                         
  -4   2   7          8.41          9.06        11.49 o                         
  -3   2   7       2934.18       2967.16       111.39 o                         
  -2   2   7       1783.70       1931.35        94.78 o                         
  -1   2   7         55.58         89.36        13.55 o                         
   0   2   7         11.06          6.99         8.97 o                         
   1   2   7         28.00         28.77         6.28 o                         
   2   2   7         13.13         10.63         3.25 o                         
   3   2   7        767.90        824.56        52.00 o                         
   4   2   7         14.73         12.11         5.09 o                         
   5   2   7         12.57         20.94         9.83 o                         
   6   2   7        183.98        193.91        42.85 o                         
   7   2   7         19.49         -1.46        20.16 o                         
   8   2   7        100.39        162.25        45.83 o                         
  -9   3   7         44.39         64.58        20.02 o                         
  -8   3   7         11.86         36.31        25.71 o                         
  -7   3   7          9.86         -8.98         5.99 o                         
  -6   3   7        666.48        565.13       141.97 o                         
  -5   3   7        415.56        490.75        68.84 o                         
  -4   3   7       1511.22       1559.93       180.22 o                         
  -3   3   7         92.28        136.83        23.66 o                         
  -2   3   7         32.43         13.97         7.13 o                         
  -1   3   7        956.39        822.43        42.54 o                         
   0   3   7       1847.71       1952.05        55.36 o                         
   1   3   7        183.91        162.79        38.68 o                         
   2   3   7        790.86        841.37        41.44 o                         
   3   3   7       1073.22       1074.39        48.94 o                         
   4   3   7       1665.38       1700.77        71.80 o                         
   5   3   7        963.95       1080.07        83.55 o                         
   6   3   7        204.20        138.62        71.43 o                         
   7   3   7        248.03        283.35       111.47 o                         
   8   3   7          0.01        -11.39        38.86 o                         
  -9   4   7         61.11         88.53        66.88 o                         
  -8   4   7         18.02         32.47        24.01 o                         
  -7   4   7          0.16          8.69        22.52 o                         
  -6   4   7         10.72         15.97        22.04 o                         
  -5   4   7         10.68         -3.99        14.78 o                         
  -4   4   7        121.37         88.71        21.59 o                         
  -3   4   7       1012.98       1020.59        95.88 o                         
  -2   4   7         58.26         48.63        13.02 o                         
  -1   4   7          8.29          4.88         6.47 o                         
   0   4   7        851.95        950.80        47.40 o                         
   1   4   7         62.68         36.50         7.99 o                         
   2   4   7         65.28         79.33        11.31 o                         
   3   4   7        882.11        945.75        34.47 o                         
   4   4   7         35.00          1.21        16.71 o                         
   5   4   7       1290.05       1270.83        73.80 o                         
   6   4   7         89.88        138.68        63.11 o                         
   7   4   7        393.94        409.02       126.65 o                         
   8   4   7         99.09        181.91        97.10 o                         
  -8   5   7         42.43          7.70        23.85 o                         
  -7   5   7         69.29        109.71        82.70 o                         
  -6   5   7         28.37         50.74        22.49 o                         
  -5   5   7        527.63        541.99        91.34 o                         
  -4   5   7         13.96         23.09        25.98 o                         
  -3   5   7         18.24         17.22         2.69 o                         
  -2   5   7        228.42        264.81        37.61 o                         
  -1   5   7        937.36        946.69        70.36 o                         
   0   5   7        255.52        262.74        27.28 o                         
   1   5   7         66.56         68.57        13.01 o                         
   2   5   7         13.40         13.95         5.29 o                         
   3   5   7        271.40        296.53        86.32 o                         
   4   5   7       1181.20       1315.67       192.38 o                         
   5   5   7         30.96         20.46        42.27 o                         
   6   5   7         68.66         36.89        37.41 o                         
   7   5   7         60.43         88.11        49.45 o                         
  -8   6   7          0.63          4.98        29.79 o                         
  -7   6   7        233.54        443.75       135.02 o                         
  -6   6   7         23.19         23.79         7.14 o                         
  -5   6   7          5.01         -4.29        13.99 o                         
  -4   6   7        443.06        516.21        68.11 o                         
  -3   6   7        475.46        443.77        54.79 o                         
  -2   6   7         43.31         39.78        16.02 o                         
  -1   6   7        166.75        173.08        33.18 o                         
   0   6   7         82.33         73.20        20.96 o                         
   1   6   7        508.33        540.50        39.62 o                         
   2   6   7        180.23        137.67        16.87 o                         
   3   6   7         13.89         15.66         9.62 o                         
   4   6   7         47.25         33.54        45.04 o                         
   5   6   7        292.56        334.65       109.48 o                         
   6   6   7        140.19        208.96        95.99 o                         
   7   6   7          0.07          0.84        15.13 o                         
  -7   7   7          9.81         41.55        30.99 o                         
  -6   7   7         12.55         15.50        35.99 o                         
  -5   7   7         59.02         58.71        23.28 o                         
  -4   7   7        293.95        385.83        59.71 o                         
  -3   7   7        100.59         99.37        25.64 o                         
  -2   7   7        433.78        409.05        61.38 o                         
  -1   7   7         43.35         23.63         8.44 o                         
   0   7   7        507.46        545.45        50.23 o                         
   1   7   7         25.50         19.33         8.47 o                         
   2   7   7        194.12        199.18        34.09 o                         
   3   7   7         95.90        153.09        77.62 o                         
   4   7   7        362.06        214.06        89.69 o                         
   5   7   7         67.53        170.22        79.14 o                         
   6   7   7         51.54        102.46        70.06 o                         
  -6   8   7        124.15        155.88        81.68 o                         
  -5   8   7         85.27         59.99        37.60 o                         
  -4   8   7        369.23        409.71       103.37 o                         
  -3   8   7        642.53        597.12        68.92 o                         
  -2   8   7        482.40        447.37        58.57 o                         
  -1   8   7         26.35         33.65        17.94 o                         
   0   8   7         46.44         70.66        17.54 o                         
   1   8   7        219.99        221.23        35.40 o                         
   2   8   7        300.67        294.66        91.52 o                         
   3   8   7         23.83         28.69        19.23 o                         
   4   8   7         89.45         70.06        78.34 o                         
   5   8   7         27.39         83.25        50.20 o                         
  -5   9   7         37.41         30.36        44.53 o                         
  -4   9   7         10.73         24.00        27.54 o                         
  -3   9   7        148.38        111.50        79.78 o                         
  -2   9   7        259.56        193.99        41.21 o                         
  -1   9   7         74.99        106.45        31.91 o                         
   0   9   7        287.55        353.53        52.30 o                         
   1   9   7         15.01         26.00        23.80 o                         
   2   9   7         40.53         18.22        44.13 o                         
   3   9   7         25.29         33.99        30.28 o                         
   4   9   7        121.70        143.48        81.85 o                         
  -2  10   7          5.71         21.54        11.46 o                         
  -1  10   7          7.02         44.79        17.97 o                         
   0  10   7          4.80         34.28        19.52 o                         
   1  10   7         48.66         20.08        11.16 o                         
   2  10   7          2.23        -50.68        51.34 o                         
  -8   0   8         55.20         60.70        45.70 o                         
  -6   0   8        395.03        356.17        86.88 o                         
  -4   0   8        586.37        750.58       107.90 o                         
  -2   0   8       6948.24       6823.73       214.02 o                         
   0   0   8        742.63        690.02        44.98 o                         
   2   0   8      19677.91      21097.46       350.24 o                         
   4   0   8          2.75         16.25        15.52 o                         
   6   0   8        848.59        772.56       130.28 o                         
   8   0   8         17.40         -1.22         8.87 o                         
  -9   1   8         20.65         43.04        34.61 o                         
  -8   1   8          0.80          1.58        33.08 o                         
  -7   1   8          6.51         12.41         7.49 o                         
  -6   1   8        246.67        211.91        46.38 o                         
  -5   1   8         63.00         62.07        18.40 o                         
  -4   1   8       1197.91       1391.02       106.12 o                         
  -3   1   8       2236.86       2199.40        85.12 o                         
  -2   1   8       3799.99       3736.46        91.02 o                         
  -1   1   8       1910.43       1901.35        67.23 o                         
   0   1   8        375.13        329.81        28.58 o                         
   1   1   8        449.41        374.65        34.76 o                         
   2   1   8         13.18         16.50         7.74 o                         
   3   1   8        284.00        271.48        32.83 o                         
   4   1   8        601.14        596.17        54.06 o                         
   5   1   8         40.40         83.95        30.61 o                         
   6   1   8        542.34        614.44        78.08 o                         
   7   1   8        288.30        208.53        51.16 o                         
   8   1   8         20.27          1.52        40.00 o                         
  -9   2   8        120.77        240.49        67.81 o                         
  -8   2   8         47.53         17.51        35.05 o                         
  -7   2   8        131.16        203.79        56.95 o                         
  -6   2   8        509.90        360.43        61.43 o                         
  -5   2   8         10.48          5.77         9.51 o                         
  -4   2   8       1438.37       1544.85       111.62 o                         
  -3   2   8       2812.80       2908.02       115.39 o                         
  -2   2   8        347.49        342.71        28.43 o                         
  -1   2   8        219.86        233.22        22.51 o                         
   0   2   8         17.27         11.28         6.36 o                         
   1   2   8        201.40        170.47        22.58 o                         
   2   2   8         40.78         35.47         9.07 o                         
   3   2   8        859.32        818.73        53.70 o                         
   4   2   8        390.34        386.38        40.70 o                         
   5   2   8        187.18        221.99        34.91 o                         
   6   2   8        246.10        229.59        74.20 o                         
   7   2   8         63.90         73.91        31.63 o                         
   8   2   8         97.80         98.13        55.20 o                         
  -9   3   8          9.46         -7.24        28.79 o                         
  -8   3   8         48.97         60.10        31.43 o                         
  -7   3   8          6.97         15.12        15.94 o                         
  -6   3   8        224.48        343.20        61.41 o                         
  -5   3   8         30.76         35.88        17.93 o                         
  -4   3   8         14.93          9.15        12.87 o                         
  -3   3   8        137.21         92.75        25.23 o                         
  -2   3   8        601.16        689.58        60.28 o                         
  -1   3   8       1984.80       1971.74        69.75 o                         
   0   3   8       3998.54       4269.08        84.26 o                         
   1   3   8         53.73         59.13        13.99 o                         
   2   3   8        480.92        439.65        29.60 o                         
   3   3   8          4.66          3.53         5.63 o                         
   4   3   8       5179.50       5009.49       166.33 o                         
   5   3   8        431.62        390.34        40.00 o                         
   6   3   8        233.57        336.18       385.19 o                         
   7   3   8         40.92         28.89        39.04 o                         
   8   3   8          0.45          3.97        26.37 o                         
  -9   4   8          0.62         -0.82        37.93 o                         
  -8   4   8         31.49         62.13        48.59 o                         
  -7   4   8         37.81         71.91        30.47 o                         
  -6   4   8         28.66          6.36        16.25 o                         
  -5   4   8        963.40        964.54        97.80 o                         
  -4   4   8        571.62        616.41        74.97 o                         
  -3   4   8        333.82        288.86        47.22 o                         
  -2   4   8        710.56        678.60        58.21 o                         
  -1   4   8        186.47        176.19        25.62 o                         
   0   4   8        244.86        287.23        20.01 o                         
   1   4   8          5.31         15.23         8.55 o                         
   2   4   8          0.15          6.87         5.65 o                         
   3   4   8         54.96         36.14         8.60 o                         
   4   4   8        986.26        945.98        52.73 o                         
   5   4   8        846.52        938.06        56.40 o                         
   6   4   8         19.94         20.66        44.25 o                         
   7   4   8         45.05          9.99        19.39 o                         
   8   4   8         13.94         11.16        21.97 o                         
  -8   5   8          1.60          0.78        35.96 o                         
  -7   5   8        169.96        124.52        39.67 o                         
  -6   5   8         40.51         46.48        29.55 o                         
  -5   5   8         81.53         56.62        45.78 o                         
  -4   5   8         23.26         46.22        54.38 o                         
  -3   5   8        329.91        343.72        46.26 o                         
  -2   5   8        115.31        162.13        28.60 o                         
  -1   5   8          0.43          6.41        11.95 o                         
   0   5   8        262.71        265.52        25.14 o                         
   1   5   8        962.30       1001.44        76.10 o                         
   2   5   8        388.29        326.34        37.00 o                         
   3   5   8        218.44        368.22        99.44 o                         
   4   5   8        365.09        225.83        77.91 o                         
   5   5   8        104.99        154.52        72.08 o                         
   6   5   8         16.83         -6.95        15.76 o                         
   7   5   8         16.01          1.34        18.44 o                         
  -8   6   8          9.85        -29.81        49.34 o                         
  -7   6   8         75.03         36.34        55.74 o                         
  -6   6   8         19.73         55.55        26.24 o                         
  -5   6   8         18.40         23.40        17.66 o                         
  -4   6   8          0.35         -4.30        12.65 o                         
  -3   6   8       3044.71       2801.37       137.82 o                         
  -2   6   8        631.72        744.41        69.52 o                         
  -1   6   8        321.63        391.31        49.13 o                         
   0   6   8        146.44        146.68        20.01 o                         
   1   6   8         35.39         53.35        13.91 o                         
   2   6   8        266.14        257.10        24.78 o                         
   3   6   8          0.29          9.87        46.15 o                         
   4   6   8          4.35          6.03        32.49 o                         
   5   6   8         28.00         -4.62        25.98 o                         
   6   6   8        118.37        206.27        87.51 o                         
   7   6   8          2.07         14.52        38.16 o                         
  -7   7   8          9.53         43.60        99.38 o                         
  -6   7   8         23.68         22.73        18.88 o                         
  -5   7   8          3.48         -7.67        13.45 o                         
  -4   7   8        613.05        569.27        76.55 o                         
  -3   7   8         21.87         19.95        18.23 o                         
  -2   7   8        135.71        126.08        29.74 o                         
  -1   7   8        699.60        762.88        73.75 o                         
   0   7   8         10.02         34.09        11.49 o                         
   1   7   8         32.41         46.14        20.02 o                         
   2   7   8        142.46        107.81        73.63 o                         
   3   7   8          3.83          6.88        38.39 o                         
   4   7   8         35.30        -19.87        18.91 o                         
   5   7   8         31.38         18.47        16.86 o                         
   6   7   8          0.38         -0.75        32.67 o                         
  -6   8   8          9.33          5.81        26.92 o                         
  -5   8   8         75.22        122.36        65.31 o                         
  -4   8   8          9.36          6.97        29.24 o                         
  -3   8   8         16.85         24.84        10.28 o                         
  -2   8   8          0.52          2.78         6.97 o                         
  -1   8   8        667.26        745.37        64.66 o                         
   0   8   8          6.10          8.22        11.95 o                         
   1   8   8        294.56        328.97        44.70 o                         
   2   8   8        453.96        272.37        93.12 o                         
   3   8   8         71.11         95.15        59.00 o                         
   4   8   8          2.54         -0.65        32.80 o                         
   5   8   8         30.92        211.25       106.92 o                         
  -4   9   8         20.80         33.43        38.90 o                         
  -3   9   8          5.53         63.59        37.90 o                         
  -2   9   8        718.38        756.19        83.05 o                         
  -1   9   8         11.49         17.61        16.72 o                         
   0   9   8         26.68         33.52        15.67 o                         
   1   9   8         83.84         18.30       106.33 o                         
   2   9   8         22.13         46.90        52.03 o                         
   3   9   8        243.38        194.92        90.25 o                         
   4   9   8          2.52         10.59        14.32 o                         
  -2  10   8         78.22         86.61        28.68 o                         
  -1  10   8         53.69         71.90        27.43 o                         
   0  10   8         13.80         13.12        26.04 o                         
   1  10   8        123.49        110.50        44.69 o                         
  -9   0   9          0.01          0.32        12.70 o                         
  -7   0   9         22.40         -3.02        22.43 o                         
  -5   0   9       2511.96       2857.24       239.64 o                         
  -3   0   9       3832.64       3824.78       235.09 o                         
  -1   0   9       2265.48       2046.01        76.81 o                         
   1   0   9        404.49        501.29        53.36 o                         
   3   0   9        911.36        916.41       113.07 o                         
   5   0   9        100.77        121.97        50.28 o                         
   7   0   9       1241.62       1285.07       179.45 o                         
  -9   1   9         75.21        135.66        52.89 o                         
  -8   1   9         48.66         40.38        38.22 o                         
  -7   1   9        323.45        350.84        90.59 o                         
  -6   1   9         18.53         21.26        21.15 o                         
  -5   1   9        364.60        402.30       140.33 o                         
  -4   1   9       4992.06       4807.60       200.29 o                         
  -3   1   9        582.60        489.44        47.02 o                         
  -2   1   9       3873.74       4042.72       109.62 o                         
  -1   1   9         52.48         27.44        11.09 o                         
   0   1   9        377.00        358.50        31.23 o                         
   1   1   9        333.56        326.86        26.75 o                         
   2   1   9          6.91         15.49         8.33 o                         
   3   1   9        121.39        125.89        24.11 o                         
   4   1   9        285.04        302.54        50.01 o                         
   5   1   9        326.52        330.76        65.60 o                         
   6   1   9          7.72          9.60        15.23 o                         
   7   1   9          5.83          8.97        19.17 o                         
   8   1   9         63.79         30.09        22.10 o                         
  -9   2   9         41.89         50.12        48.46 o                         
  -8   2   9         40.39         -0.32        26.07 o                         
  -7   2   9        103.09         92.02        91.14 o                         
  -6   2   9        865.78        945.97       108.63 o                         
  -5   2   9        689.90        598.78        78.15 o                         
  -4   2   9        281.01        291.60        86.85 o                         
  -3   2   9       2304.89       2463.06       136.07 o                         
  -2   2   9         37.04         12.17        14.59 o                         
  -1   2   9        730.68        682.07        40.22 o                         
   0   2   9         88.96         81.06        19.64 o                         
   1   2   9        131.40        163.81        23.42 o                         
   2   2   9        469.32        399.49        54.28 o                         
   3   2   9        178.83        160.84        22.44 o                         
   4   2   9         45.90         51.43        17.37 o                         
   5   2   9        271.52        266.95        68.69 o                         
   6   2   9        314.76        270.43        51.77 o                         
   7   2   9         79.67         96.58        32.11 o                         
   8   2   9         39.11         96.88        66.07 o                         
  -9   3   9        229.62        342.73        85.63 o                         
  -8   3   9         71.10         60.04        33.56 o                         
  -7   3   9        195.69        216.18        82.55 o                         
  -6   3   9        561.14        566.08        81.21 o                         
  -5   3   9         86.35         40.23        27.85 o                         
  -4   3   9          7.40         28.83        22.20 o                         
  -3   3   9          7.03          8.59        20.66 o                         
  -2   3   9        359.04        386.11        42.42 o                         
  -1   3   9        264.57        309.62        31.65 o                         
   0   3   9       3020.05       3065.46       109.04 o                         
   1   3   9         12.16         26.50         9.78 o                         
   2   3   9         42.59         32.22        10.04 o                         
   3   3   9          3.56          4.27         6.46 o                         
   4   3   9        370.76        361.93        34.99 o                         
   5   3   9        417.33        417.18        44.52 o                         
   6   3   9        550.54        494.56        65.25 o                         
   7   3   9         29.38         83.30        57.68 o                         
   8   3   9         24.76        -29.86        45.39 o                         
  -9   4   9         18.55         94.39        65.02 o                         
  -8   4   9         14.09         12.16        15.67 o                         
  -7   4   9          0.01         16.03        22.36 o                         
  -6   4   9         79.79        105.89        38.37 o                         
  -5   4   9         75.32         85.29        33.16 o                         
  -4   4   9       1128.81       1030.40       126.07 o                         
  -3   4   9        239.79        205.02        42.63 o                         
  -2   4   9       2170.21       2222.91       109.40 o                         
  -1   4   9        474.13        549.85        52.38 o                         
   0   4   9          5.75          1.51         4.44 o                         
   1   4   9        621.74        629.40        48.36 o                         
   2   4   9        255.57        219.61        25.72 o                         
   3   4   9        303.06        290.16        25.31 o                         
   4   4   9          0.75          5.67         9.09 o                         
   5   4   9       1014.48       1015.49        75.79 o                         
   6   4   9        335.76        350.82        73.83 o                         
   7   4   9          4.66          7.20        12.82 o                         
   8   4   9          5.00         52.62        42.60 o                         
  -8   5   9          1.29         84.77        51.16 o                         
  -7   5   9          6.42         -2.01         9.72 o                         
  -6   5   9        131.59        113.49        48.11 o                         
  -5   5   9        179.44        139.95        44.76 o                         
  -4   5   9         63.89         25.72        19.46 o                         
  -3   5   9          0.00         -7.05        10.58 o                         
  -2   5   9        244.22        205.93        44.14 o                         
  -1   5   9         50.88        108.09        29.77 o                         
   0   5   9         12.94          2.93         9.81 o                         
   1   5   9        238.43        255.23        37.50 o                         
   2   5   9         38.53         27.53         8.50 o                         
   3   5   9        299.56        317.40        34.00 o                         
   4   5   9       1347.32       1617.85       217.67 o                         
   5   5   9        528.04        711.38       151.83 o                         
   6   5   9         73.09        136.55        53.01 o                         
   7   5   9        114.15        140.87       131.95 o                         
  -8   6   9         82.15        157.14        92.64 o                         
  -7   6   9          0.92         -0.38        15.86 o                         
  -6   6   9         49.31         96.26        33.56 o                         
  -5   6   9        115.70        132.31        30.64 o                         
  -4   6   9       2114.75       2282.72       153.79 o                         
  -3   6   9        610.98        604.48        75.54 o                         
  -2   6   9       1392.86       1633.87       105.93 o                         
  -1   6   9         75.68        113.69        28.37 o                         
   0   6   9        293.60        296.33        37.50 o                         
   1   6   9        432.51        500.72        40.14 o                         
   2   6   9        151.10        164.19        21.68 o                         
   3   6   9        155.83         63.47        42.25 o                         
   4   6   9         81.35         52.70        51.87 o                         
   5   6   9         44.92         68.16        31.91 o                         
   6   6   9          7.07         10.13        40.55 o                         
   7   6   9         40.43         18.59        23.99 o                         
  -7   7   9          7.20         20.63        24.40 o                         
  -6   7   9        314.99        413.08        83.21 o                         
  -5   7   9        577.64        515.66        76.69 o                         
  -4   7   9         43.98         64.85        29.74 o                         
  -3   7   9        326.93        279.89        45.30 o                         
  -2   7   9        120.51        186.81        37.32 o                         
  -1   7   9          3.75         30.75        19.33 o                         
   0   7   9          0.54         15.01        11.73 o                         
   1   7   9        295.05        233.50        34.31 o                         
   2   7   9        292.95        357.96        42.25 o                         
   3   7   9        113.61        184.97        77.06 o                         
   4   7   9         37.26          7.56        23.06 o                         
   5   7   9         20.80        133.71        86.09 o                         
   6   7   9         28.87        -11.37        30.22 o                         
  -6   8   9         81.02         63.91        52.41 o                         
  -5   8   9         10.32         10.29        32.40 o                         
  -4   8   9        190.27        254.14        83.87 o                         
  -3   8   9        114.22        114.68        30.92 o                         
  -2   8   9       1245.55       1395.97       111.30 o                         
  -1   8   9         25.59         21.72         8.58 o                         
   0   8   9        343.44        386.85        45.75 o                         
   1   8   9         17.31         20.11        13.57 o                         
   2   8   9        883.22        733.59       150.21 o                         
   3   8   9        165.49        154.30        72.18 o                         
   4   8   9          3.62        -10.58        32.47 o                         
   5   8   9         40.62         90.78        67.15 o                         
  -4   9   9        450.29        653.22       159.32 o                         
  -3   9   9          0.40         19.22        22.67 o                         
  -2   9   9        687.02        718.33        82.01 o                         
  -1   9   9         43.83         36.83        17.10 o                         
   0   9   9          9.86         18.24        11.84 o                         
   1   9   9        165.02        120.13        31.36 o                         
   2   9   9        433.16        611.98       145.00 o                         
   3   9   9         27.52         48.62        54.30 o                         
  -1  10   9        115.39        144.78        36.06 o                         
   0  10   9        103.85        162.12        42.23 o                         
  -8   0  10         26.13         16.24        27.65 o                         
  -6   0  10         63.12          8.75        25.55 o                         
  -4   0  10          8.87         -9.79        26.92 o                         
  -2   0  10       4911.02       3983.88       792.47 o                         
   0   0  10         10.83          4.59         4.04 o                         
   2   0  10       7534.68       7881.92       329.12 o                         
   4   0  10         37.78         28.77        21.85 o                         
   6   0  10         92.76        124.68        56.40 o                         
   8   0  10        236.27        311.05        92.11 o                         
  -9   1  10         36.44         19.67        27.92 o                         
  -8   1  10         86.84        113.10        47.54 o                         
  -7   1  10          3.74         13.69        13.29 o                         
  -6   1  10       1386.61       1521.72       135.60 o                         
  -5   1  10        260.91        264.88        51.47 o                         
  -4   1  10       9928.50      10667.68       389.20 o                         
  -3   1  10        195.84        193.22        38.15 o                         
  -2   1  10         50.74         13.36        19.08 o                         
  -1   1  10       1199.72       1253.41        48.43 o                         
   0   1  10        271.29        306.94        27.88 o                         
   1   1  10        673.54        792.67        81.32 o                         
   2   1  10        151.18        144.80        25.01 o                         
   3   1  10        601.18        607.81        67.16 o                         
   4   1  10        912.56        910.46        86.96 o                         
   5   1  10        102.81         94.08        23.00 o                         
   6   1  10        409.52        575.53        80.69 o                         
   7   1  10         36.65         63.59        29.88 o                         
   8   1  10        254.44        292.09        61.55 o                         
  -9   2  10          8.93         11.91        16.54 o                         
  -8   2  10         77.89        107.42        39.85 o                         
  -7   2  10        135.79        184.69        80.53 o                         
  -6   2  10         85.66         67.39        28.43 o                         
  -5   2  10         20.86          5.09         9.06 o                         
  -4   2  10       1903.81       1848.04       128.81 o                         
  -3   2  10         97.54        184.93        37.97 o                         
  -2   2  10       5579.88       5607.03       161.68 o                         
  -1   2  10         65.70         57.89        14.23 o                         
   0   2  10        484.88        410.95        41.04 o                         
   1   2  10        200.52        185.81        26.64 o                         
   2   2  10        981.38       1032.83        65.03 o                         
   3   2  10        596.38        661.86        48.48 o                         
   4   2  10        677.62        695.59        83.80 o                         
   5   2  10          3.36         11.18         8.76 o                         
   6   2  10         47.30         46.66        26.71 o                         
   7   2  10         35.74         31.49        22.80 o                         
   8   2  10         21.81         39.88        53.87 o                         
  -9   3  10          7.89          8.79        39.67 o                         
  -8   3  10         24.61         41.37        29.93 o                         
  -7   3  10         89.77         42.89        26.60 o                         
  -6   3  10         29.81         29.82        19.99 o                         
  -5   3  10        691.89        770.51        91.52 o                         
  -4   3  10          7.11         -3.20        13.18 o                         
  -3   3  10          0.54          3.57        14.02 o                         
  -2   3  10        377.50        359.21        42.52 o                         
  -1   3  10         35.97         32.39        14.93 o                         
   0   3  10         67.81         74.84        17.99 o                         
   1   3  10         25.60         30.17        10.57 o                         
   2   3  10         26.24         27.46         7.67 o                         
   3   3  10        654.38        643.15        50.75 o                         
   4   3  10       1413.59       1356.37        70.93 o                         
   5   3  10       1943.02       2015.51       128.49 o                         
   6   3  10        647.07        713.37        80.16 o                         
   7   3  10         86.34        197.20        87.20 o                         
   8   3  10         30.77         74.48        70.32 o                         
  -8   4  10          1.39         -2.86        10.65 o                         
  -7   4  10         19.09         23.39        20.21 o                         
  -6   4  10         40.36         72.54        33.17 o                         
  -5   4  10         24.17         17.08        12.01 o                         
  -4   4  10         83.80         55.60        24.13 o                         
  -3   4  10        749.87        755.45       103.78 o                         
  -2   4  10        284.61        280.63        58.66 o                         
  -1   4  10          9.25          1.77         9.77 o                         
   0   4  10        304.71        283.00        24.74 o                         
   1   4  10         37.39         33.95         8.41 o                         
   2   4  10       1102.54       1074.00        87.77 o                         
   3   4  10         38.20         14.43        10.64 o                         
   4   4  10         82.98         70.77        24.28 o                         
   5   4  10        104.48         72.11        26.71 o                         
   6   4  10        184.81        149.64        79.89 o                         
   7   4  10         16.47         16.33        26.42 o                         
  -8   5  10        103.66        187.30       102.30 o                         
  -7   5  10        331.24        248.79        60.18 o                         
  -6   5  10        115.17        124.85        43.24 o                         
  -5   5  10         21.31         41.46        31.70 o                         
  -4   5  10        321.58        349.75        60.56 o                         
  -3   5  10        101.76         79.39        24.25 o                         
  -2   5  10         46.07         62.49        19.19 o                         
  -1   5  10        414.02        537.72        56.47 o                         
   0   5  10        164.10        162.32        24.18 o                         
   1   5  10        162.59        134.93        27.18 o                         
   2   5  10        510.98        437.58        38.95 o                         
   3   5  10        804.60        814.67        44.84 o                         
   4   5  10        149.38        113.14        53.45 o                         
   5   5  10        147.31        153.21        72.78 o                         
   6   5  10         64.83         34.45        42.23 o                         
   7   5  10         58.48         27.49        20.58 o                         
  -7   6  10        135.70        331.52       127.36 o                         
  -6   6  10          5.48         19.74        19.66 o                         
  -5   6  10         70.39         32.26        23.19 o                         
  -4   6  10        157.73        139.51        41.57 o                         
  -3   6  10        106.55         94.89        29.75 o                         
  -2   6  10         74.43         77.96        26.93 o                         
  -1   6  10        238.98        266.95        43.24 o                         
   0   6  10        135.01        169.17        26.28 o                         
   1   6  10        364.67        420.76        43.51 o                         
   2   6  10          3.11          3.68         5.18 o                         
   3   6  10        301.60        286.36        85.59 o                         
   4   6  10         69.07         79.08        38.33 o                         
   5   6  10         22.55          9.74        33.23 o                         
   6   6  10         13.58        -33.01        52.52 o                         
  -7   7  10         56.64         71.15        45.10 o                         
  -6   7  10          3.66         36.75        32.98 o                         
  -5   7  10        396.84        516.03        79.01 o                         
  -4   7  10        140.79        177.15        77.84 o                         
  -3   7  10         52.11         69.10        24.79 o                         
  -2   7  10          1.87         -1.15         9.72 o                         
  -1   7  10        278.35        241.83        34.24 o                         
   0   7  10          9.31         11.06        11.79 o                         
   1   7  10         93.85        142.45        35.24 o                         
   2   7  10         25.52         27.78        27.73 o                         
   3   7  10        319.97        412.76       119.37 o                         
   4   7  10          7.11        -14.76        26.54 o                         
   5   7  10        160.31        189.02        83.93 o                         
  -6   8  10          4.55         49.94        40.45 o                         
  -5   8  10        518.26        521.69       148.51 o                         
  -4   8  10          0.24         34.47        27.36 o                         
  -3   8  10          0.28         23.79        16.13 o                         
  -2   8  10        515.83        461.66        75.26 o                         
  -1   8  10        417.96        403.27        48.73 o                         
   0   8  10         38.01         46.95        15.72 o                         
   1   8  10        597.90        821.54       153.91 o                         
   2   8  10         31.91         21.80        46.46 o                         
   3   8  10         72.32          2.13        22.55 o                         
   4   8  10        143.89        128.39        73.52 o                         
  -4   9  10          8.50          8.97        13.99 o                         
  -3   9  10        206.38        264.43        55.35 o                         
  -2   9  10         34.73         32.13        17.90 o                         
  -1   9  10         20.76          6.63        10.46 o                         
   0   9  10         14.65         -2.63        14.02 o                         
   1   9  10        112.48         65.36       169.26 o                         
   2   9  10         41.80         34.28        43.24 o                         
   3   9  10         70.02         64.98        51.07 o                         
  -9   0  11          0.65         41.43        52.93 o                         
  -7   0  11        171.92        132.64        79.34 o                         
  -5   0  11        337.66        338.27        81.22 o                         
  -3   0  11       1264.20       1282.60        96.16 o                         
  -1   0  11        312.28        489.50        82.77 o                         
   1   0  11        686.34        693.31        98.39 o                         
   3   0  11       1469.28       1472.50       155.71 o                         
   5   0  11         28.47         55.34        47.79 o                         
   7   0  11         30.79        105.10        58.82 o                         
  -9   1  11         19.18        -16.65        15.78 o                         
  -8   1  11          6.56         32.33        18.46 o                         
  -7   1  11        188.55        263.34        60.20 o                         
  -6   1  11          9.27         14.84        24.87 o                         
  -5   1  11        706.37        607.92       126.83 o                         
  -4   1  11         70.39         75.26        38.48 o                         
  -3   1  11        761.11        836.93        83.60 o                         
  -2   1  11        659.09        683.84        55.34 o                         
  -1   1  11         41.37         16.87         7.77 o                         
   0   1  11        447.21        470.19        42.38 o                         
   1   1  11       1223.92       1481.34       102.07 o                         
   2   1  11         51.53         42.96        51.27 o                         
   3   1  11         10.09          5.52        16.17 o                         
   4   1  11         10.95         21.91        16.86 o                         
   5   1  11        793.55        843.88        92.34 o                         
   6   1  11         72.30         72.06        28.63 o                         
   7   1  11         90.10        164.59        45.86 o                         
   8   1  11         55.93         30.59        25.79 o                         
  -9   2  11          9.27         52.87        32.81 o                         
  -8   2  11         51.54         55.08        37.44 o                         
  -7   2  11        140.92        236.16        80.19 o                         
  -6   2  11        284.92        284.43        63.30 o                         
  -5   2  11        601.11        786.24        92.75 o                         
  -4   2  11        110.64        176.35        76.84 o                         
  -3   2  11       1045.53       1041.20        94.97 o                         
  -2   2  11          6.28         18.45        12.50 o                         
  -1   2  11         30.20         31.57         6.34 o                         
   0   2  11        453.97        522.72        48.63 o                         
   1   2  11       1636.75       1636.74        71.36 o                         
   2   2  11        139.73        180.33        29.25 o                         
   3   2  11       1243.20       1262.77        69.37 o                         
   4   2  11          5.65          4.64         8.26 o                         
   5   2  11        305.81        311.22        55.39 o                         
   6   2  11        252.66        250.30        54.36 o                         
   7   2  11          0.87         13.85        11.98 o                         
   8   2  11         46.23         11.77        77.26 o                         
  -9   3  11         19.72         36.87        35.50 o                         
  -8   3  11         59.54         60.67        32.19 o                         
  -7   3  11        217.65        293.33        66.57 o                         
  -6   3  11          7.72         -5.50        19.77 o                         
  -5   3  11          3.31         -9.49         9.03 o                         
  -4   3  11        300.68        306.30        55.55 o                         
  -3   3  11          0.06         -4.38        19.69 o                         
  -2   3  11          0.51         -0.18         8.62 o                         
  -1   3  11        187.47        179.37        29.88 o                         
   0   3  11        449.48        520.45        69.56 o                         
   1   3  11          2.12          8.77         9.95 o                         
   2   3  11        156.16        151.04        18.48 o                         
   3   3  11        789.96        684.82        45.84 o                         
   4   3  11         17.80         10.35         6.44 o                         
   5   3  11       1108.87       1136.34        87.31 o                         
   6   3  11         31.16         58.15        25.75 o                         
   7   3  11        200.21        303.18       105.79 o                         
  -8   4  11         29.39         -7.61        27.31 o                         
  -7   4  11        105.76         93.59        49.40 o                         
  -6   4  11        198.72        222.76        53.75 o                         
  -5   4  11         13.01         27.59        24.85 o                         
  -4   4  11        110.75        179.78        42.29 o                         
  -3   4  11         24.04         20.35        10.71 o                         
  -2   4  11         11.38          2.36         9.08 o                         
  -1   4  11          1.94         -3.25         8.63 o                         
   0   4  11        119.80        115.99        30.86 o                         
   1   4  11        279.26        267.82        34.09 o                         
   2   4  11       1003.54        930.29        62.41 o                         
   3   4  11       4943.35       4801.96       116.68 o                         
   4   4  11       1969.21       1945.14        93.08 o                         
   5   4  11         68.47         38.92        12.94 o                         
   6   4  11        195.28        143.16        86.95 o                         
   7   4  11          0.63        -13.15        10.52 o                         
  -8   5  11          2.73        -10.62        37.02 o                         
  -7   5  11        177.62        169.27        50.25 o                         
  -6   5  11        314.00        275.41        60.81 o                         
  -5   5  11        127.52         61.07        29.99 o                         
  -4   5  11        307.62        384.68        65.12 o                         
  -3   5  11          8.75          5.60        10.68 o                         
  -2   5  11        141.18        138.39        30.80 o                         
  -1   5  11        686.08        829.71        80.09 o                         
   0   5  11       1172.58       1163.33        61.57 o                         
   1   5  11         13.80         11.83         6.25 o                         
   2   5  11          1.57          0.07         4.67 o                         
   3   5  11         10.60          0.86         6.81 o                         
   4   5  11         79.19         20.95        28.09 o                         
   5   5  11        697.77        813.84       164.79 o                         
   6   5  11        139.74        144.25        79.55 o                         
   7   5  11          7.69         82.27        46.54 o                         
  -7   6  11          4.60         43.94        46.29 o                         
  -6   6  11        109.10         58.57        83.88 o                         
  -5   6  11        786.82        830.00       103.05 o                         
  -4   6  11         36.50         76.40        63.23 o                         
  -3   6  11         38.93         20.17        20.48 o                         
  -2   6  11        357.41        416.08        55.47 o                         
  -1   6  11        137.22        190.58        46.66 o                         
   0   6  11        297.14        295.59        39.05 o                         
   1   6  11        152.05        150.24        35.88 o                         
   2   6  11        829.94        870.38       157.37 o                         
   3   6  11         27.39        -19.08        38.69 o                         
   4   6  11        533.70        603.25       138.58 o                         
   5   6  11         58.52         -3.51        20.34 o                         
   6   6  11         22.06        -17.06        30.69 o                         
  -6   7  11        129.20         85.61        69.77 o                         
  -5   7  11         92.47         77.51        42.28 o                         
  -4   7  11        277.97        270.21        59.06 o                         
  -3   7  11         24.34         32.72        23.84 o                         
  -2   7  11        426.90        390.82        56.58 o                         
  -1   7  11          0.25         -6.25        11.85 o                         
   0   7  11        230.29        247.70        39.25 o                         
   1   7  11         29.34         44.63        41.37 o                         
   2   7  11         82.07         64.13        46.13 o                         
   3   7  11          0.07         58.90        50.88 o                         
   4   7  11        239.34        184.07        73.02 o                         
   5   7  11          5.69         -4.86        28.40 o                         
  -5   8  11         19.34         46.04        51.62 o                         
  -4   8  11          9.96          9.84        18.59 o                         
  -3   8  11          4.79         -3.45        11.43 o                         
  -2   8  11         46.62         46.48        19.12 o                         
  -1   8  11          6.54          2.46         7.13 o                         
   0   8  11        274.03        300.69        45.70 o                         
   1   8  11        422.34        520.68       122.55 o                         
   2   8  11         81.05        195.75        80.21 o                         
   3   8  11         12.80         61.89        35.15 o                         
   4   8  11        184.95        190.75        87.72 o                         
  -4   9  11        346.94        454.31       143.85 o                         
  -3   9  11          0.77          2.54        14.32 o                         
  -2   9  11         12.29         15.58        15.84 o                         
  -1   9  11         40.04          6.69        13.83 o                         
   0   9  11          4.41          5.41        46.89 o                         
   1   9  11         41.19         -3.19        17.45 o                         
   2   9  11         84.69         95.05        53.49 o                         
  -8   0  12        152.79        127.21        69.23 o                         
  -6   0  12         34.84        133.06        58.86 o                         
  -4   0  12         94.82        175.53        66.75 o                         
  -2   0  12        456.11        445.16        51.18 o                         
   0   0  12       2033.46       2009.95        92.09 o                         
   2   0  12       1035.28       1193.25        90.28 o                         
   4   0  12         52.56         34.14        22.51 o                         
   6   0  12       1420.37       1373.87       183.45 o                         
   8   0  12          0.26          6.32        26.61 o                         
  -9   1  12          5.44         22.61        20.71 o                         
  -8   1  12          0.31          0.83        14.96 o                         
  -7   1  12          0.01         13.93        18.40 o                         
  -6   1  12        196.61        260.75        55.87 o                         
  -5   1  12         64.11         69.04        31.26 o                         
  -4   1  12        916.01        825.39        92.59 o                         
  -3   1  12        853.20        849.00        87.94 o                         
  -2   1  12         60.57         65.99        13.18 o                         
  -1   1  12        105.65         77.70        22.41 o                         
   0   1  12        647.06        622.26        43.43 o                         
   1   1  12        378.79        376.84        53.83 o                         
   2   1  12        809.82        864.32       122.85 o                         
   3   1  12         56.71         44.96        18.50 o                         
   4   1  12         70.34         83.85        27.19 o                         
   5   1  12          2.65         15.55        15.16 o                         
   6   1  12         43.96         84.27        37.32 o                         
   7   1  12         32.36         29.97        24.62 o                         
   8   1  12         86.58         81.47        36.15 o                         
  -9   2  12          2.15          6.38        33.43 o                         
  -8   2  12          7.77        -12.32        31.00 o                         
  -7   2  12         43.88         58.47       141.59 o                         
  -6   2  12        512.88        443.86       105.44 o                         
  -5   2  12         26.70        116.60        38.94 o                         
  -4   2  12        405.26        402.10       125.26 o                         
  -3   2  12        380.27        440.82        62.91 o                         
  -2   2  12        442.75        461.44        50.00 o                         
  -1   2  12         14.63         12.87         5.90 o                         
   0   2  12         11.23          0.12         3.65 o                         
   1   2  12       1039.70       1110.52        91.93 o                         
   2   2  12        416.46        383.35       108.68 o                         
   3   2  12         10.22         22.12        12.43 o                         
   4   2  12        441.97        590.15        61.98 o                         
   5   2  12        250.42        213.67        45.77 o                         
   6   2  12         25.63         37.61        20.23 o                         
   7   2  12         26.09          5.70        29.64 o                         
  -9   3  12         54.06         10.38        43.14 o                         
  -8   3  12        160.17        151.85        96.70 o                         
  -7   3  12         39.58         38.62        14.10 o                         
  -6   3  12        233.49        302.98        64.49 o                         
  -5   3  12        247.30        147.59        42.65 o                         
  -4   3  12        571.17        572.03        80.29 o                         
  -3   3  12       1058.83       1171.03       106.09 o                         
  -2   3  12          0.45        -11.77         9.47 o                         
  -1   3  12         93.10         93.47        22.59 o                         
   0   3  12        197.61        192.48        38.72 o                         
   1   3  12        274.86        222.58        42.76 o                         
   2   3  12        279.57        275.39        24.66 o                         
   3   3  12        519.70        392.89        44.60 o                         
   4   3  12        879.90       1011.68        93.11 o                         
   5   3  12         28.60         12.21        12.41 o                         
   6   3  12          7.08         16.55        14.03 o                         
   7   3  12        236.21        286.00        91.36 o                         
  -8   4  12         62.71        112.64        75.20 o                         
  -7   4  12         19.65         40.76        32.84 o                         
  -6   4  12          4.38         37.13        18.56 o                         
  -5   4  12         77.28         29.18        22.51 o                         
  -4   4  12         56.54         28.55        24.49 o                         
  -3   4  12         79.91        149.16        39.34 o                         
  -2   4  12        186.47        231.69        39.23 o                         
  -1   4  12        211.21        193.65        32.93 o                         
   0   4  12         98.86        104.35        24.53 o                         
   1   4  12        598.24        548.39        52.25 o                         
   2   4  12        250.29        249.74        34.07 o                         
   3   4  12       1601.54       1682.16        74.06 o                         
   4   4  12        450.75        402.29        54.24 o                         
   5   4  12          0.50        -16.71        32.45 o                         
   6   4  12         19.82         12.83        27.71 o                         
   7   4  12         18.83         -2.37        18.87 o                         
  -8   5  12         46.57         69.87        36.50 o                         
  -7   5  12         41.01         69.09        32.15 o                         
  -6   5  12         43.55         17.24        49.82 o                         
  -5   5  12         47.98         21.76        29.87 o                         
  -4   5  12        287.95        323.75        60.06 o                         
  -3   5  12        168.12        118.90        29.61 o                         
  -2   5  12         20.84         10.87        13.28 o                         
  -1   5  12        229.85        248.34        29.95 o                         
   0   5  12          3.32         -3.09         5.90 o                         
   1   5  12        163.53        178.71        30.35 o                         
   2   5  12          5.61         -0.21         5.12 o                         
   3   5  12        316.80        329.98        48.21 o                         
   4   5  12        196.46        147.73        72.46 o                         
   5   5  12          2.54        -15.00        24.73 o                         
   6   5  12         44.67          8.64        21.16 o                         
  -7   6  12          4.41         37.59        29.34 o                         
  -6   6  12         57.20         47.64        28.59 o                         
  -5   6  12       1013.42       1053.43        88.02 o                         
  -4   6  12        102.18         89.27        35.31 o                         
  -3   6  12         94.10         45.99        41.18 o                         
  -2   6  12         27.56         74.59        30.30 o                         
  -1   6  12         55.96         63.92        22.51 o                         
   0   6  12          0.16         -0.64         7.27 o                         
   1   6  12         44.58         46.77        24.73 o                         
   2   6  12        345.20        299.93        48.77 o                         
   3   6  12        355.68        230.26        79.53 o                         
   4   6  12         13.64         36.92        39.43 o                         
   5   6  12         13.42         94.61        62.70 o                         
   6   6  12         27.21         26.00        35.06 o                         
  -6   7  12        177.77        214.16       105.04 o                         
  -5   7  12        492.38        522.63       110.55 o                         
  -4   7  12         97.58        193.35        52.18 o                         
  -3   7  12          0.46          3.59        12.47 o                         
  -2   7  12          0.35          4.37        16.63 o                         
  -1   7  12        468.03        409.85        45.44 o                         
   0   7  12          9.37         24.41        15.21 o                         
   1   7  12        817.15        905.82       289.01 o                         
   2   7  12        136.60        133.07        65.69 o                         
   3   7  12         23.76         63.53        46.11 o                         
   4   7  12          5.59         -4.89        32.89 o                         
   5   7  12        367.38        585.93       146.65 o                         
  -5   8  12          0.26         16.31        15.52 o                         
  -4   8  12        149.62        148.81        45.72 o                         
  -3   8  12        355.17        389.04        61.36 o                         
  -2   8  12          1.66          0.49         8.74 o                         
  -1   8  12         29.04         55.04        20.44 o                         
   0   8  12        100.78         96.78        24.22 o                         
   1   8  12        373.28        412.20       116.75 o                         
   2   8  12          2.41         -8.40        12.17 o                         
   3   8  12        300.20        324.57       108.76 o                         
   4   8  12          6.47          4.99        41.18 o                         
  -3   9  12         32.70         15.11        14.50 o                         
  -2   9  12          0.15          3.32         9.19 o                         
  -1   9  12          0.34         28.73        20.62 o                         
   0   9  12         41.16         29.64        55.51 o                         
   1   9  12        175.45        217.14        64.17 o                         
   2   9  12         42.63        139.43        74.95 o                         
  -9   0  13         59.07         94.86        59.68 o                         
  -7   0  13          0.03        -19.32        32.92 o                         
  -5   0  13         35.92         50.33        38.40 o                         
  -3   0  13         12.68         -1.00        11.54 o                         
  -1   0  13        465.39        509.56        89.92 o                         
   1   0  13        551.73        606.53       100.23 o                         
   3   0  13        909.81        933.52       131.55 o                         
   5   0  13        301.80        280.70        80.20 o                         
   7   0  13          1.00         -8.07         7.24 o                         
  -9   1  13          4.70         28.40        39.30 o                         
  -8   1  13         30.80          9.13        28.69 o                         
  -7   1  13        367.08        467.50        82.25 o                         
  -6   1  13        410.64        426.93        73.71 o                         
  -5   1  13        822.83        887.33       101.68 o                         
  -4   1  13       1633.16       1865.58       155.35 o                         
  -3   1  13       1513.13       1558.13       138.23 o                         
  -2   1  13          2.18          4.75         7.38 o                         
  -1   1  13        759.78        842.60        61.63 o                         
   0   1  13        584.33        603.65        43.99 o                         
   1   1  13       1008.03       1032.05        93.50 o                         
   2   1  13        331.63        321.52        39.11 o                         
   3   1  13         59.93         51.82        20.51 o                         
   4   1  13         28.37         38.03        21.39 o                         
   5   1  13        318.96        267.62        54.00 o                         
   6   1  13          2.55          4.21        16.48 o                         
   7   1  13         17.04         30.11        19.14 o                         
  -9   2  13          0.33          3.17        22.65 o                         
  -8   2  13        189.17        224.45        74.50 o                         
  -7   2  13        149.76        229.12        54.25 o                         
  -6   2  13          0.14         13.41        22.41 o                         
  -5   2  13        436.97        479.89        76.16 o                         
  -4   2  13        268.25        201.62        47.50 o                         
  -3   2  13        194.95        157.92        39.34 o                         
  -2   2  13        678.73        635.41        75.66 o                         
  -1   2  13        503.30        615.03        56.15 o                         
   0   2  13        528.15        470.96        48.75 o                         
   1   2  13        479.38        520.67        66.21 o                         
   2   2  13        125.79        186.04        38.95 o                         
   3   2  13        456.31        385.89        61.54 o                         
   4   2  13          1.62          9.47         9.26 o                         
   5   2  13        209.79        294.72        54.97 o                         
   6   2  13         16.25          5.99        18.81 o                         
   7   2  13          0.12         22.41        44.74 o                         
  -8   3  13          0.98         -3.67        28.08 o                         
  -7   3  13        127.91        231.11        78.86 o                         
  -6   3  13          0.02         -4.53        24.38 o                         
  -5   3  13        219.66        339.40        62.13 o                         
  -4   3  13          4.50         12.49        24.51 o                         
  -3   3  13        974.81       1017.09       273.96 o                         
  -2   3  13         55.14         46.83        15.46 o                         
  -1   3  13        280.90        350.90        44.16 o                         
   0   3  13         42.89         20.71        11.59 o                         
   1   3  13        700.74        792.32        81.57 o                         
   2   3  13         24.06         29.08        20.01 o                         
   3   3  13        950.11        901.20        61.64 o                         
   4   3  13          0.05         -3.21         6.97 o                         
   5   3  13        143.75        113.06        29.42 o                         
   6   3  13          0.74          3.33        32.22 o                         
   7   3  13         14.25         36.90        27.69 o                         
  -8   4  13         59.43         83.15        40.73 o                         
  -7   4  13        224.97        191.08        90.52 o                         
  -6   4  13         17.76         30.41        30.05 o                         
  -5   4  13         53.11         36.16        26.16 o                         
  -4   4  13         82.59         93.47        35.34 o                         
  -3   4  13        269.86        182.63        58.73 o                         
  -2   4  13          0.12         -8.43         7.71 o                         
  -1   4  13        215.02        229.99        22.47 o                         
   0   4  13        122.49        115.12        32.63 o                         
   1   4  13         77.59         57.42        33.03 o                         
   2   4  13        302.05        246.99        49.73 o                         
   3   4  13       4906.36       5110.04       208.19 o                         
   4   4  13          8.50          2.11        28.67 o                         
   5   4  13         48.50         22.55        14.34 o                         
   6   4  13          6.73         -8.49        19.47 o                         
   7   4  13         24.60         18.28        19.73 o                         
  -8   5  13         92.09        148.95        58.93 o                         
  -7   5  13        176.52        114.45       163.12 o                         
  -6   5  13        192.15        187.47        54.91 o                         
  -5   5  13        173.83        207.56        71.77 o                         
  -4   5  13        880.53        976.53        83.55 o                         
  -3   5  13         16.31          5.53        12.85 o                         
  -2   5  13        336.14        340.96        49.96 o                         
  -1   5  13         27.92         36.70        16.16 o                         
   0   5  13        222.98        238.09        40.58 o                         
   1   5  13        371.21        376.01        58.90 o                         
   2   5  13        102.54        102.13        34.88 o                         
   3   5  13        109.80         81.33        28.13 o                         
   4   5  13        119.95         97.63        59.72 o                         
   5   5  13         36.92         17.10        51.46 o                         
   6   5  13         49.09         57.00        26.98 o                         
  -7   6  13          0.86         -6.89         4.59 o                         
  -6   6  13          4.95          1.03        40.02 o                         
  -5   6  13        585.68        653.79        68.14 o                         
  -4   6  13         18.38         34.94        25.50 o                         
  -3   6  13          3.38         34.05        28.38 o                         
  -2   6  13         11.39         -3.60         9.76 o                         
  -1   6  13          4.55          1.90         7.18 o                         
   0   6  13         21.51         86.20        24.40 o                         
   1   6  13        544.20        559.50        90.60 o                         
   2   6  13        140.70        189.52        39.75 o                         
   3   6  13          2.17         21.81        54.53 o                         
   4   6  13         15.70         26.63        37.53 o                         
   5   6  13        120.21        124.82        62.96 o                         
  -6   7  13        128.77        193.23        53.35 o                         
  -5   7  13         66.06         48.00       100.00 o                         
  -4   7  13        488.87        583.35        89.83 o                         
  -3   7  13          2.75          6.42        14.83 o                         
  -2   7  13         55.62         75.31        26.75 o                         
  -1   7  13          2.87          0.70         9.85 o                         
   0   7  13        296.91        254.97        44.88 o                         
   1   7  13        870.00        854.23        97.80 o                         
   2   7  13         52.85         77.04        52.94 o                         
   3   7  13         23.45         34.68        21.99 o                         
   4   7  13         10.36         19.25        25.74 o                         
   5   7  13        108.04        195.69        94.10 o                         
  -5   8  13          6.24         -4.94        32.79 o                         
  -4   8  13         65.07         29.96        23.46 o                         
  -3   8  13        132.71         98.52        34.64 o                         
  -2   8  13          9.41          5.40        13.56 o                         
  -1   8  13         12.70          9.52        17.76 o                         
   0   8  13        100.37         83.39        22.71 o                         
   1   8  13          0.79         -3.55        42.98 o                         
   2   8  13        258.44        287.96        98.22 o                         
   3   8  13          9.02        -11.83        45.33 o                         
  -3   9  13         78.76         40.49        38.02 o                         
  -2   9  13        206.88        237.60        50.62 o                         
  -1   9  13          3.89          7.55        22.52 o                         
   0   9  13         73.51         52.37        75.61 o                         
   1   9  13         38.10         13.62        36.84 o                         
  -8   0  14         32.97         68.05        53.99 o                         
  -6   0  14        389.75        536.67       122.18 o                         
  -4   0  14       1070.91        971.58       150.21 o                         
  -2   0  14         48.63         29.62        15.34 o                         
   0   0  14       3126.50       3411.91       285.43 o                         
   2   0  14        820.62        738.03       119.75 o                         
   4   0  14        112.32        132.95        57.72 o                         
   6   0  14          0.04         72.88        47.51 o                         
  -9   1  14         35.11         29.24        39.25 o                         
  -8   1  14         41.52          2.55        60.62 o                         
  -7   1  14         91.93         33.50        77.28 o                         
  -6   1  14        786.29        864.65       123.83 o                         
  -5   1  14         60.98         64.18        31.04 o                         
  -4   1  14        351.65        367.93        65.58 o                         
  -3   1  14          1.51         -1.27        10.13 o                         
  -2   1  14       1223.68       1346.89        86.58 o                         
  -1   1  14         41.47         21.62        15.70 o                         
   0   1  14         65.53         38.38        19.52 o                         
   1   1  14          4.39         15.58         7.26 o                         
   2   1  14        262.56        375.44        59.67 o                         
   3   1  14          1.34          8.45         8.92 o                         
   4   1  14        361.79        360.15        50.30 o                         
   5   1  14         88.34         91.26        33.40 o                         
   6   1  14        322.14        353.70        79.84 o                         
   7   1  14         15.81         -4.42        26.10 o                         
  -8   2  14        166.78        150.88        65.06 o                         
  -7   2  14         16.81          4.54        12.13 o                         
  -6   2  14         93.46        120.90        41.89 o                         
  -5   2  14       1835.59       1500.04       336.59 o                         
  -4   2  14         66.99         95.57        33.72 o                         
  -3   2  14         41.91        115.84        37.20 o                         
  -2   2  14        679.47        729.75        51.04 o                         
  -1   2  14        414.93        454.26        49.02 o                         
   0   2  14          1.39          2.42         3.70 o                         
   1   2  14       1092.79       1008.92        95.08 o                         
   2   2  14        554.52        538.82        48.81 o                         
   3   2  14        718.85        714.81        83.33 o                         
   4   2  14        226.94        251.63        51.52 o                         
   5   2  14         43.38         41.36        26.38 o                         
   6   2  14         69.43         78.54        28.23 o                         
   7   2  14         25.88         19.84        16.91 o                         
  -8   3  14          0.01         -0.81        16.24 o                         
  -7   3  14         33.49         56.06        38.45 o                         
  -6   3  14          0.53         71.64        34.36 o                         
  -5   3  14        274.19        198.17        50.89 o                         
  -4   3  14        225.68        303.05        59.81 o                         
  -3   3  14        342.05        331.21        57.40 o                         
  -2   3  14         44.20         88.26        25.43 o                         
  -1   3  14        751.04        785.96        69.69 o                         
   0   3  14        553.59        483.33        53.14 o                         
   1   3  14        224.79        130.46        37.20 o                         
   2   3  14        221.29        201.61        44.15 o                         
   3   3  14        402.56        365.27        38.46 o                         
   4   3  14          4.54         -2.88        21.39 o                         
   5   3  14         35.47         28.25        23.68 o                         
   6   3  14          3.60          3.91        52.95 o                         
   7   3  14          2.94          8.45        22.43 o                         
  -8   4  14         83.09         42.46        33.98 o                         
  -7   4  14        158.71         81.55        51.21 o                         
  -6   4  14         50.21         40.40        27.41 o                         
  -5   4  14          9.98         12.11        29.76 o                         
  -4   4  14        161.81        146.37        42.84 o                         
  -3   4  14          2.06         22.33        30.35 o                         
  -2   4  14         25.07         14.22        16.76 o                         
  -1   4  14         30.20         29.00        25.21 o                         
   0   4  14          4.55         24.49        15.48 o                         
   1   4  14          2.83         35.88        24.17 o                         
   2   4  14        154.60        171.22        39.86 o                         
   3   4  14       1370.06       1214.46       151.50 o                         
   4   4  14       1023.35       1155.54       104.07 o                         
   5   4  14        279.40        287.92       103.00 o                         
   6   4  14         51.09         92.37        64.57 o                         
  -7   5  14         26.95          1.63        42.85 o                         
  -6   5  14        196.33        299.53       136.51 o                         
  -5   5  14        174.69        263.25        78.39 o                         
  -4   5  14        102.00         83.28        22.25 o                         
  -3   5  14       1100.60       1075.93        96.46 o                         
  -2   5  14         12.34         -0.41         9.35 o                         
  -1   5  14        217.23        201.60        29.37 o                         
   0   5  14        301.46        328.74        47.65 o                         
   1   5  14        249.32        179.16        57.35 o                         
   2   5  14        347.25        370.45        81.73 o                         
   3   5  14         11.29          5.60        11.31 o                         
   4   5  14        288.22        482.52       130.12 o                         
   5   5  14         19.39         17.76        32.96 o                         
   6   5  14         39.56         74.62        49.12 o                         
  -7   6  14        642.40        665.93       108.88 o                         
  -6   6  14        230.38        186.36        52.63 o                         
  -5   6  14          4.31         -9.67        40.58 o                         
  -4   6  14        253.06        307.84        65.14 o                         
  -3   6  14          3.00         28.63        28.55 o                         
  -2   6  14         27.32         38.36        15.42 o                         
  -1   6  14        170.48        159.49        23.94 o                         
   0   6  14         27.81         38.37        24.72 o                         
   1   6  14         53.69         20.40        17.49 o                         
   2   6  14        251.62        245.29        46.60 o                         
   3   6  14        237.09        342.13       115.91 o                         
   4   6  14         87.41        141.05        72.15 o                         
   5   6  14         94.77        198.78        93.30 o                         
  -6   7  14        174.52         41.43        57.28 o                         
  -5   7  14        477.74        552.89        91.69 o                         
  -4   7  14         11.69        -11.10        16.88 o                         
  -3   7  14         52.79         47.90        27.43 o                         
  -2   7  14         85.32         97.75        26.29 o                         
  -1   7  14         25.60         34.22        39.78 o                         
   0   7  14         25.25         -0.58        15.53 o                         
   1   7  14        649.76        675.52        88.82 o                         
   2   7  14         48.85         10.66         9.81 o                         
   3   7  14         53.27          6.12        20.78 o                         
   4   7  14         73.54         91.78        58.00 o                         
  -4   8  14         19.16          8.18        16.93 o                         
  -3   8  14          1.97          6.66        10.43 o                         
  -2   8  14         21.80         49.06        26.48 o                         
  -1   8  14         56.39        100.91        53.99 o                         
   0   8  14          0.07        -13.07        10.48 o                         
   1   8  14        309.91        409.89        89.78 o                         
   2   8  14        226.32        273.91       103.46 o                         
   3   8  14        254.98        353.63       112.64 o                         
  -2   9  14         35.41         43.46        16.20 o                         
  -1   9  14        248.77        295.99        76.21 o                         
   0   9  14          0.10        -25.36        29.27 o                         
  -7   0  15        276.09        450.16       130.50 o                         
  -5   0  15        722.66        671.75       126.52 o                         
  -3   0  15        476.55        615.38       116.41 o                         
  -1   0  15        703.61        503.02        98.75 o                         
   1   0  15        236.23        197.66        60.65 o                         
   3   0  15        741.04        811.96       128.88 o                         
   5   0  15        164.36        168.52        64.73 o                         
   7   0  15        401.41        387.91       106.40 o                         
  -8   1  15         18.83         79.61        53.16 o                         
  -7   1  15         37.90         -2.56        18.56 o                         
  -6   1  15         69.20         95.80        42.97 o                         
  -5   1  15          6.08         26.32        21.92 o                         
  -4   1  15          0.03          3.82        17.38 o                         
  -3   1  15        428.21        391.34        56.90 o                         
  -2   1  15         16.58         15.99         9.07 o                         
  -1   1  15        650.45        691.32        46.03 o                         
   0   1  15        397.59        416.16        46.10 o                         
   1   1  15       2550.05       2661.30       140.31 o                         
   2   1  15         85.68        139.36        42.84 o                         
   3   1  15          0.09         -9.08         6.05 o                         
   4   1  15        107.95        127.35        30.25 o                         
   5   1  15          5.17          5.68        16.91 o                         
   6   1  15        124.37        118.23        42.88 o                         
   7   1  15          3.79          3.87        26.20 o                         
  -8   2  15         14.12         18.26        29.49 o                         
  -7   2  15         73.07         90.44        57.15 o                         
  -6   2  15         67.89         82.90        37.07 o                         
  -5   2  15       2465.48       2291.43       174.62 o                         
  -4   2  15        157.44        188.33        48.51 o                         
  -3   2  15          4.22         -4.05        10.92 o                         
  -2   2  15         29.76         25.22        10.84 o                         
  -1   2  15        305.36        314.07        41.77 o                         
   0   2  15        210.63        225.20        35.47 o                         
   1   2  15        187.04        158.01        40.32 o                         
   2   2  15        359.04        289.05        63.51 o                         
   3   2  15        627.58        582.00        78.70 o                         
   4   2  15        115.55        161.14        42.20 o                         
   5   2  15        155.97         97.94        27.28 o                         
   6   2  15          0.05         -4.87         9.42 o                         
   7   2  15         47.68        112.48        44.03 o                         
  -8   3  15         24.37         -4.95        29.55 o                         
  -7   3  15          4.42         -6.82        26.72 o                         
  -6   3  15         14.44          1.28        11.40 o                         
  -5   3  15        108.04         65.03        45.30 o                         
  -4   3  15          6.09         -4.76         8.75 o                         
  -3   3  15        341.41        369.79        72.55 o                         
  -2   3  15         41.19         25.20        10.43 o                         
  -1   3  15        572.78        628.94        63.51 o                         
   0   3  15        508.53        541.87        58.69 o                         
   1   3  15       1738.29       1784.58       135.93 o                         
   2   3  15         75.34         56.57        16.63 o                         
   3   3  15        555.29        458.47        76.36 o                         
   4   3  15         59.33         62.57        27.13 o                         
   5   3  15         66.38         40.89        39.57 o                         
   6   3  15         76.56         76.30        40.78 o                         
  -8   4  15         32.28          4.47        18.98 o                         
  -7   4  15        350.23        407.75       112.91 o                         
  -6   4  15         12.71         24.85        28.93 o                         
  -5   4  15         38.09         36.22        53.54 o                         
  -4   4  15          0.28          4.25        16.38 o                         
  -3   4  15        115.82         70.28        50.48 o                         
  -2   4  15         25.48         37.26        18.61 o                         
  -1   4  15          1.04         -2.89         6.78 o                         
   0   4  15         91.32        110.58        28.34 o                         
   1   4  15        139.42        169.70        40.85 o                         
   2   4  15       2169.76       2332.21       154.40 o                         
   3   4  15        341.96        450.01        66.71 o                         
   4   4  15        145.99        153.34        38.46 o                         
   5   4  15        458.65        715.61       159.80 o                         
   6   4  15         51.19          6.09        19.39 o                         
  -7   5  15        106.46         70.42        45.72 o                         
  -6   5  15         30.52          3.34        28.80 o                         
  -5   5  15         98.40         75.66        36.69 o                         
  -4   5  15          8.37          8.27        17.83 o                         
  -3   5  15        295.28        311.19        66.41 o                         
  -2   5  15        110.89        107.86        27.06 o                         
  -1   5  15          9.92          5.19         9.81 o                         
   0   5  15        259.68        352.05        50.65 o                         
   1   5  15        290.96        333.31        58.99 o                         
   2   5  15        313.46        324.23        58.44 o                         
   3   5  15          6.40          0.23         8.31 o                         
   4   5  15         34.02         51.34        54.91 o                         
   5   5  15          8.17          7.36         9.27 o                         
  -6   6  15         25.57         24.71        23.40 o                         
  -5   6  15        354.56        343.45        71.76 o                         
  -4   6  15         32.25         -5.60        22.50 o                         
  -3   6  15         42.84         26.58        14.28 o                         
  -2   6  15        322.03        336.95        53.70 o                         
  -1   6  15          0.36          7.16        11.67 o                         
   0   6  15         10.89         31.72        19.48 o                         
   1   6  15         35.75         56.98        26.44 o                         
   2   6  15        185.40        186.65        47.61 o                         
   3   6  15         57.22         78.67        60.63 o                         
   4   6  15        385.76        314.27       111.12 o                         
   5   6  15         92.26         30.79        48.12 o                         
  -5   7  15          9.04          7.80        14.24 o                         
  -4   7  15        145.49        181.41        56.64 o                         
  -3   7  15         40.27         36.02        19.97 o                         
  -2   7  15        223.10        269.29        49.61 o                         
  -1   7  15          0.85        -11.25        16.68 o                         
   0   7  15        355.55        491.57       125.16 o                         
   1   7  15         13.23         22.20        11.19 o                         
   2   7  15         65.88          3.41        26.38 o                         
   3   7  15          5.62        -40.07        36.67 o                         
   4   7  15         11.79         41.25         9.28 o                         
  -4   8  15         42.89         20.05        25.86 o                         
  -3   8  15         67.08         42.77        21.61 o                         
  -2   8  15         41.37          9.52        12.87 o                         
  -1   8  15         60.84         86.76        34.18 o                         
   0   8  15          5.16         21.82        25.35 o                         
   1   8  15         38.68         38.84        30.72 o                         
   2   8  15        102.66        106.49        61.11 o                         
  -8   0  16         68.91         48.26        47.92 o                         
  -6   0  16        224.03        228.36        85.78 o                         
  -4   0  16         70.34        106.63        58.01 o                         
  -2   0  16        512.40        545.15       109.17 o                         
   0   0  16       1159.96       1221.64       170.15 o                         
   2   0  16         56.12         43.40        30.81 o                         
   4   0  16        242.37        104.73        32.85 o                         
   6   0  16         55.62         46.35        42.12 o                         
  -8   1  16         20.81         27.30        26.20 o                         
  -7   1  16          4.67         26.06        24.85 o                         
  -6   1  16        559.85        495.74        88.13 o                         
  -5   1  16        308.50        367.61       108.22 o                         
  -4   1  16         11.17         10.01        13.49 o                         
  -3   1  16         51.91         38.46        15.82 o                         
  -2   1  16        155.27        209.12        49.72 o                         
  -1   1  16        138.38        122.53        23.07 o                         
   0   1  16       1269.89       1340.54        85.35 o                         
   1   1  16          1.68          2.28         5.97 o                         
   2   1  16        312.02        282.25        54.24 o                         
   3   1  16         16.84         12.44        12.14 o                         
   4   1  16         20.70         54.57        52.58 o                         
   5   1  16         10.99         24.08        19.81 o                         
   6   1  16         12.74         49.87        22.15 o                         
  -8   2  16        279.06        370.75        88.11 o                         
  -7   2  16        101.13         97.70        47.14 o                         
  -6   2  16         43.88         35.48        32.10 o                         
  -5   2  16         28.80         13.14        39.86 o                         
  -4   2  16        231.75        251.88       102.52 o                         
  -3   2  16         20.12         22.90        10.01 o                         
  -2   2  16        491.78        450.25        52.72 o                         
  -1   2  16        252.39        176.88        53.28 o                         
   0   2  16        138.69        172.57        41.75 o                         
   1   2  16         72.81         75.80        29.42 o                         
   2   2  16        445.79        430.18        69.52 o                         
   3   2  16         10.71         -2.02         6.44 o                         
   4   2  16        114.28         90.65        51.80 o                         
   5   2  16          1.27          5.93        22.49 o                         
   6   2  16         79.39         65.95        26.31 o                         
  -8   3  16         22.45         55.51        51.14 o                         
  -7   3  16          5.77         16.48        20.66 o                         
  -6   3  16          0.29         20.48        22.59 o                         
  -5   3  16          9.24         19.18        19.72 o                         
  -4   3  16          6.31         29.33        27.66 o                         
  -3   3  16          0.17          1.55        14.57 o                         
  -2   3  16         92.19         90.54        15.09 o                         
  -1   3  16          3.85         -2.67         8.96 o                         
   0   3  16        593.24        672.36        68.05 o                         
   1   3  16       2574.54       2509.06       165.88 o                         
   2   3  16       2835.18       2922.08       266.91 o                         
   3   3  16         74.38         96.01        30.92 o                         
   4   3  16         77.38         87.06        32.38 o                         
   5   3  16         38.49         28.50        19.48 o                         
   6   3  16        169.12        187.76        84.88 o                         
  -7   4  16        105.79        103.10        41.48 o                         
  -6   4  16          1.15         36.48        26.11 o                         
  -5   4  16         60.35         79.52        43.09 o                         
  -4   4  16         52.47        125.01        40.59 o                         
  -3   4  16         52.61          7.75        61.02 o                         
  -2   4  16         21.48         30.27        10.53 o                         
  -1   4  16        218.83        220.70        40.97 o                         
   0   4  16         68.42         72.54        49.32 o                         
   1   4  16          3.70         19.90        15.25 o                         
   2   4  16         36.84         56.38        42.32 o                         
   3   4  16        188.66        160.28        50.36 o                         
   4   4  16        587.59        568.99        80.97 o                         
   5   4  16          3.93         22.17        40.10 o                         
   6   4  16        194.41        189.18        84.37 o                         
  -7   5  16         76.69         75.76        66.59 o                         
  -6   5  16        253.64        177.74        70.24 o                         
  -5   5  16          1.54         70.45        31.49 o                         
  -4   5  16          3.63         12.79        12.40 o                         
  -3   5  16          4.56         -4.53        17.22 o                         
  -2   5  16         18.44         42.17        19.95 o                         
  -1   5  16        415.52        650.98        71.29 o                         
   0   5  16         15.37         29.28        15.99 o                         
   1   5  16         24.58         27.11        23.00 o                         
   2   5  16        602.06        687.11        86.87 o                         
   3   5  16       1568.23       1589.33       129.91 o                         
   4   5  16         38.78         57.85        60.24 o                         
   5   5  16         36.42         -2.78        26.74 o                         
  -6   6  16          5.03         57.92        36.22 o                         
  -5   6  16        334.78        383.01        78.63 o                         
  -4   6  16         82.86         49.41        42.90 o                         
  -3   6  16         88.96         34.93        22.41 o                         
  -2   6  16         30.17          9.59         9.85 o                         
  -1   6  16        659.60        665.88        75.64 o                         
   0   6  16          4.24         24.12        17.03 o                         
   1   6  16        104.68        124.62        42.56 o                         
   2   6  16         98.90        214.82        86.40 o                         
   3   6  16        149.37        220.38        90.73 o                         
   4   6  16         33.11         24.21        56.21 o                         
  -5   7  16          0.01         15.18        17.83 o                         
  -4   7  16          0.31         10.63        18.56 o                         
  -3   7  16        298.56        354.84        61.46 o                         
  -2   7  16          8.57         18.02         7.05 o                         
  -1   7  16         26.86         29.50        24.01 o                         
   0   7  16          0.72          5.49        17.02 o                         
   1   7  16        255.24        306.60        68.63 o                         
   2   7  16         53.79        101.39        65.29 o                         
   3   7  16         92.69        145.68        82.38 o                         
  -3   8  16         15.20         30.85        23.24 o                         
  -2   8  16         10.92         -3.29        14.69 o                         
  -1   8  16          1.49          7.92        28.99 o                         
   0   8  16          2.72         35.55        41.73 o                         
   1   8  16        196.24        191.80        63.39 o                         
  -7   0  17        367.57        438.41       128.46 o                         
  -5   0  17         37.73        182.55        77.47 o                         
  -3   0  17        705.19        865.99       146.66 o                         
  -1   0  17        212.09        273.19        80.78 o                         
   1   0  17          3.08         -2.64         6.93 o                         
   3   0  17        548.03        583.99       119.24 o                         
   5   0  17          0.14         -3.07         5.84 o                         
  -8   1  17         34.39         15.24        29.36 o                         
  -7   1  17          0.64        -10.18        39.28 o                         
  -6   1  17         37.97         -4.07        22.56 o                         
  -5   1  17         14.62         38.78        25.49 o                         
  -4   1  17        170.28        178.58        45.47 o                         
  -3   1  17         17.16         -1.73         6.69 o                         
  -2   1  17        364.06        361.00        65.26 o                         
  -1   1  17         80.67        137.06        37.65 o                         
   0   1  17        858.94        956.11        73.25 o                         
   1   1  17        171.62        124.65        26.04 o                         
   2   1  17         77.84         54.95        35.33 o                         
   3   1  17         25.62         23.51        10.06 o                         
   4   1  17          9.61          3.36         8.12 o                         
   5   1  17         87.59         64.47        23.23 o                         
   6   1  17          0.32         -9.59         6.39 o                         
  -8   2  17         70.02         80.92        43.28 o                         
  -7   2  17          0.29          6.32        34.26 o                         
  -6   2  17         46.95         32.97        27.06 o                         
  -5   2  17        811.62        883.05       115.08 o                         
  -4   2  17        288.32        244.84        57.18 o                         
  -3   2  17         61.66         40.55        13.87 o                         
  -2   2  17        283.78        239.82        50.74 o                         
  -1   2  17        607.33        490.94        88.05 o                         
   0   2  17         13.22          9.10         4.56 o                         
   1   2  17         37.44         98.76        83.22 o                         
   2   2  17        427.87        486.47        73.87 o                         
   3   2  17         12.60         11.63        17.06 o                         
   4   2  17          2.17          3.24         6.86 o                         
   5   2  17          0.38          1.23        12.27 o                         
   6   2  17         17.20         39.86        23.24 o                         
  -8   3  17          0.93          7.29        32.83 o                         
  -7   3  17        327.59        375.74        83.59 o                         
  -6   3  17         88.71         64.38        30.98 o                         
  -5   3  17        292.79        276.92        64.08 o                         
  -4   3  17         46.37         44.76        28.46 o                         
  -3   3  17        122.86         57.48        25.41 o                         
  -2   3  17         37.54         48.63        17.96 o                         
  -1   3  17        183.16        151.00        35.23 o                         
   0   3  17        409.09        453.37        57.11 o                         
   1   3  17        221.60        243.16        54.52 o                         
   2   3  17        225.69        169.60        44.47 o                         
   3   3  17         41.16         52.72        18.07 o                         
   4   3  17         15.30         17.86        18.48 o                         
   5   3  17          0.06        -12.88        22.59 o                         
   6   3  17         16.78         69.11        58.68 o                         
  -7   4  17         49.10         19.31         7.24 o                         
  -6   4  17          0.77        -34.29        31.63 o                         
  -5   4  17        165.53        269.21        62.64 o                         
  -4   4  17         32.46          4.96        47.01 o                         
  -3   4  17         72.48         49.56        13.67 o                         
  -2   4  17        171.03        139.02        34.12 o                         
  -1   4  17         48.15         39.28        18.10 o                         
   0   4  17        499.40        518.73        63.85 o                         
   1   4  17        470.67        476.61        90.11 o                         
   2   4  17        295.01        296.69        59.61 o                         
   3   4  17        181.59         86.28        77.26 o                         
   4   4  17         80.06         73.04        26.88 o                         
   5   4  17         30.83          2.33        18.77 o                         
  -6   5  17        429.59        329.92        72.01 o                         
  -5   5  17          1.22          3.07         7.40 o                         
  -4   5  17         27.86         41.77        29.54 o                         
  -3   5  17        428.18        426.75        77.69 o                         
  -2   5  17        401.66        423.80        59.81 o                         
  -1   5  17         87.51         71.92        22.63 o                         
   0   5  17        234.04        190.05        37.36 o                         
   1   5  17        359.45        422.55        70.83 o                         
   2   5  17         27.01         12.42        15.79 o                         
   3   5  17        144.06        137.07        75.52 o                         
   4   5  17          0.80         13.94        28.03 o                         
   5   5  17         72.13         -4.68        36.17 o                         
  -6   6  17        335.02        431.38        92.76 o                         
  -5   6  17        210.37        179.06        76.42 o                         
  -4   6  17         96.97        107.73        46.95 o                         
  -3   6  17         99.64         83.21        30.28 o                         
  -2   6  17         51.99         63.39        32.25 o                         
  -1   6  17         72.53         63.65        22.77 o                         
   0   6  17         75.26         81.50        31.38 o                         
   1   6  17        243.86        307.55        70.02 o                         
   2   6  17        157.03        184.32        71.94 o                         
   3   6  17          1.55        -16.73        37.56 o                         
   4   6  17         51.17         46.57        52.78 o                         
  -4   7  17         72.24         52.24        22.51 o                         
  -3   7  17          8.58         23.22        18.37 o                         
  -2   7  17         23.50         51.71        27.38 o                         
  -1   7  17         64.02         82.56        30.45 o                         
   0   7  17         58.43         76.40        23.73 o                         
   1   7  17         77.27          9.00        31.28 o                         
   2   7  17        167.15        175.60        83.13 o                         
   3   7  17          0.02         14.46        46.19 o                         
  -2   8  17         35.57         26.50        16.96 o                         
  -1   8  17         66.55        109.01        36.03 o                         
   0   8  17        126.08         57.53        32.37 o                         
  -8   0  18        216.91        197.09        89.34 o                         
  -6   0  18        604.89        794.96       163.63 o                         
  -4   0  18         59.73         84.30        54.54 o                         
  -2   0  18         78.17         -3.07        21.92 o                         
   0   0  18        381.43        605.19       122.99 o                         
   2   0  18          7.47         16.04        21.58 o                         
   4   0  18       1023.97        902.07       157.69 o                         
   6   0  18         61.02         65.39        29.79 o                         
  -8   1  18          1.41          4.46        32.44 o                         
  -7   1  18          2.84         24.02        30.44 o                         
  -6   1  18          2.26         18.60         3.11 o                         
  -5   1  18         13.62         -0.82        20.62 o                         
  -4   1  18        259.94        303.95        62.56 o                         
  -3   1  18         27.06          6.44         4.08 o                         
  -2   1  18        179.44         78.67        39.03 o                         
  -1   1  18         30.06         19.18        58.88 o                         
   0   1  18       1073.47       1149.24        82.90 o                         
   1   1  18        210.22        200.48        52.61 o                         
   2   1  18        721.46        776.82        98.12 o                         
   3   1  18         83.28        128.53        40.30 o                         
   4   1  18         29.78         10.31        11.17 o                         
   5   1  18         42.64         38.06        24.57 o                         
   6   1  18          5.26         43.74        23.67 o                         
  -8   2  18        245.55        120.03        40.89 o                         
  -7   2  18        246.17        183.17       102.18 o                         
  -6   2  18         50.69         66.57        38.43 o                         
  -5   2  18        245.89        161.62        49.72 o                         
  -4   2  18       1039.41       1345.36       190.78 o                         
  -3   2  18        101.38         65.39        32.33 o                         
  -2   2  18        513.68        571.63        47.17 o                         
  -1   2  18          6.16          1.68        24.39 o                         
   0   2  18        746.54        725.61        70.38 o                         
   1   2  18          7.78         10.85        13.54 o                         
   2   2  18        306.27        295.10        59.20 o                         
   3   2  18          2.38         -7.69        18.87 o                         
   4   2  18         88.15         90.56        27.27 o                         
   5   2  18         16.22          7.04        23.43 o                         
   6   2  18          0.15        -28.57        47.23 o                         
  -7   3  18        118.27        183.61        60.64 o                         
  -6   3  18         18.38        -12.86        24.67 o                         
  -5   3  18        117.60        116.98        45.38 o                         
  -4   3  18         15.79         -7.00        12.40 o                         
  -3   3  18         53.80        130.92        47.64 o                         
  -2   3  18        291.49        274.87        71.29 o                         
  -1   3  18          4.36         39.63        16.09 o                         
   0   3  18         41.24         51.03        21.55 o                         
   1   3  18         83.26         94.75        26.41 o                         
   2   3  18       1099.13       1343.33       128.38 o                         
   3   3  18         64.94         34.24        40.78 o                         
   4   3  18         48.98        110.26        36.31 o                         
   5   3  18          6.78         -2.27        34.61 o                         
  -7   4  18          0.08        -19.30        20.08 o                         
  -6   4  18         14.85          8.99        32.94 o                         
  -5   4  18         32.25         12.30        32.73 o                         
  -4   4  18         64.08        141.29        49.67 o                         
  -3   4  18         73.30         82.74        34.57 o                         
  -2   4  18        379.99        462.44        63.39 o                         
  -1   4  18        139.66        197.67        42.12 o                         
   0   4  18        682.91        636.99        72.04 o                         
   1   4  18        453.53        366.31        80.72 o                         
   2   4  18        208.02        149.88        43.29 o                         
   3   4  18        337.36        384.17        68.28 o                         
   4   4  18         14.93         19.97        13.91 o                         
   5   4  18         41.48         68.57        51.54 o                         
  -6   5  18        238.34        159.97        85.89 o                         
  -5   5  18         54.14         21.94        54.09 o                         
  -4   5  18         35.92         40.91        28.57 o                         
  -3   5  18         14.86         -1.41        29.07 o                         
  -2   5  18         32.82         56.23        25.27 o                         
  -1   5  18        124.77        107.67        41.99 o                         
   0   5  18        344.45        435.79        62.64 o                         
   1   5  18        150.49        136.29        32.04 o                         
   2   5  18        266.55        343.60        66.04 o                         
   3   5  18         29.70         90.55        59.41 o                         
   4   5  18         63.55         58.09        51.64 o                         
  -5   6  18        191.88        269.04        70.20 o                         
  -4   6  18         12.19         30.69        37.10 o                         
  -3   6  18        240.36        223.09        49.35 o                         
  -2   6  18          7.34          6.76        25.71 o                         
  -1   6  18         64.03         75.86        24.84 o                         
   0   6  18         40.93         31.75        20.71 o                         
   1   6  18          2.18         25.94        16.64 o                         
   2   6  18          4.48        -22.68        27.14 o                         
   3   6  18         41.68         13.53        13.10 o                         
  -4   7  18         23.67         92.33        37.43 o                         
  -3   7  18          1.53         18.69        15.61 o                         
  -2   7  18        123.99        118.25        38.17 o                         
  -1   7  18        163.26        205.60        48.60 o                         
   0   7  18         18.26         25.45        19.06 o                         
   1   7  18        183.86        275.29        70.29 o                         
   2   7  18        119.75        104.95        73.81 o                         
  -7   0  19         93.34        138.57        67.86 o                         
  -5   0  19        364.90        595.64       138.38 o                         
  -3   0  19        555.67        632.27       131.81 o                         
  -1   0  19        671.62        627.81       128.45 o                         
   1   0  19         94.14         93.48        33.09 o                         
   3   0  19        220.85        138.65        56.98 o                         
   5   0  19        204.19        215.90        70.95 o                         
  -7   1  19         53.62         77.24        19.42 o                         
  -6   1  19          6.12          6.61        27.29 o                         
  -5   1  19        127.24        212.77       101.79 o                         
  -4   1  19         16.75         10.52        16.16 o                         
  -3   1  19        152.43        115.13        41.99 o                         
  -2   1  19          1.34         -3.50        17.99 o                         
  -1   1  19        213.09        205.51        51.39 o                         
   0   1  19        271.85        241.91        38.30 o                         
   1   1  19        502.08        553.78        59.55 o                         
   2   1  19        215.59        203.92       113.02 o                         
   3   1  19        421.81        400.04        91.06 o                         
   4   1  19        237.81        185.43        48.88 o                         
   5   1  19         89.91        167.44        42.12 o                         
  -7   2  19        126.79        142.28        54.02 o                         
  -6   2  19        133.78        141.39        49.54 o                         
  -5   2  19         76.28        116.18        45.59 o                         
  -4   2  19         27.99         -6.91        23.67 o                         
  -3   2  19         77.80         31.61        26.06 o                         
  -2   2  19         98.75         96.50        36.86 o                         
  -1   2  19         23.03         70.34        23.83 o                         
   0   2  19        189.40        186.52        36.27 o                         
   1   2  19        260.09        197.11        54.36 o                         
   2   2  19         40.96         14.69         7.93 o                         
   3   2  19         25.25         12.14        16.11 o                         
   4   2  19         33.85        141.76       162.99 o                         
   5   2  19          2.68         14.11        20.62 o                         
  -7   3  19        119.75         50.62        31.05 o                         
  -6   3  19        151.22        257.87       151.62 o                         
  -5   3  19         24.15          5.60        22.50 o                         
  -4   3  19          0.37          3.73        21.01 o                         
  -3   3  19          6.73          0.49        24.29 o                         
  -2   3  19          0.39          6.63        13.32 o                         
  -1   3  19        306.01        339.91        51.56 o                         
   0   3  19        120.60        116.67        28.03 o                         
   1   3  19         44.96         36.95        15.35 o                         
   2   3  19       2174.40       2284.26       174.70 o                         
   3   3  19        162.26        162.09        44.18 o                         
   4   3  19         20.46         22.44        20.16 o                         
   5   3  19        137.27        336.61       113.98 o                         
  -6   4  19          3.10          5.92        12.06 o                         
  -5   4  19          0.06          0.04        31.42 o                         
  -4   4  19        115.12        143.65        47.82 o                         
  -3   4  19          5.29         -8.30         5.53 o                         
  -2   4  19         78.18        127.07        34.69 o                         
  -1   4  19        266.99        304.63        55.30 o                         
   0   4  19        342.52        415.69        58.42 o                         
   1   4  19        104.47        106.55        27.45 o                         
   2   4  19        162.61        133.60        43.81 o                         
   3   4  19        255.23        310.96        63.51 o                         
   4   4  19         10.10         20.17        33.77 o                         
  -6   5  19          6.45        -11.42        23.00 o                         
  -5   5  19         25.36        -11.59        21.73 o                         
  -4   5  19         15.34         22.11        23.26 o                         
  -3   5  19         49.40         80.39        31.55 o                         
  -2   5  19         15.70         16.37        12.86 o                         
  -1   5  19         36.44         45.55        25.65 o                         
   0   5  19        173.18        167.15        39.98 o                         
   1   5  19        120.38         76.92        25.04 o                         
   2   5  19         39.33         20.84        17.71 o                         
   3   5  19         79.39         56.83        48.53 o                         
   4   5  19         89.25         54.40        57.21 o                         
  -5   6  19          9.94         15.78        23.66 o                         
  -4   6  19        147.78        154.95        47.25 o                         
  -3   6  19        289.70        250.26        62.21 o                         
  -2   6  19        113.82         64.03        65.52 o                         
  -1   6  19          1.88          1.16        15.50 o                         
   0   6  19        194.61        147.47        46.10 o                         
   1   6  19         84.22         70.03        26.61 o                         
   2   6  19          2.92         -5.30         3.53 o                         
   3   6  19         88.05        225.31       102.98 o                         
  -3   7  19        100.11        135.72        42.14 o                         
  -2   7  19         16.81          6.25        17.62 o                         
  -1   7  19          0.10          7.05        14.56 o                         
   0   7  19         52.76         96.86        42.79 o                         
   1   7  19         36.29         47.97        38.72 o                         
  -6   0  20        101.87         64.60        60.88 o                         
  -4   0  20        103.96         94.15        53.30 o                         
  -2   0  20        175.90        159.05        77.15 o                         
   0   0  20        872.27        863.91       151.89 o                         
   2   0  20         72.25         77.48        25.48 o                         
   4   0  20        258.24        231.84        95.39 o                         
  -7   1  20          0.06         13.86        22.13 o                         
  -6   1  20        240.89        251.20        68.89 o                         
  -5   1  20          1.62         -1.96        14.68 o                         
  -4   1  20          5.81          1.65        45.35 o                         
  -3   1  20          2.95          2.73        16.03 o                         
  -2   1  20        546.77        612.24        94.21 o                         
  -1   1  20         57.51         91.11        37.13 o                         
   0   1  20         38.74         34.10        12.72 o                         
   1   1  20         83.71         90.30        23.47 o                         
   2   1  20        237.11        291.49        63.22 o                         
   3   1  20         13.95         36.84        25.81 o                         
   4   1  20         35.77         41.05        18.84 o                         
   5   1  20          6.54         -3.01        13.40 o                         
  -7   2  20        111.69        128.83        52.22 o                         
  -6   2  20         47.33         26.10        39.28 o                         
  -5   2  20         37.87         34.30        60.25 o                         
  -4   2  20        230.10        149.86        47.04 o                         
  -3   2  20         73.42         71.52        35.24 o                         
  -2   2  20        385.74        574.74        97.30 o                         
  -1   2  20        141.71        129.21        31.77 o                         
   0   2  20       1005.88       1007.50       114.08 o                         
   1   2  20        173.14        146.80        33.98 o                         
   2   2  20        120.12         95.59        33.12 o                         
   3   2  20          1.39          0.90        14.13 o                         
   4   2  20         77.11        114.37        44.05 o                         
   5   2  20         16.57         28.73        35.48 o                         
  -6   3  20        203.68        243.28        71.98 o                         
  -5   3  20          2.17         -4.46         7.06 o                         
  -4   3  20        165.73        163.85        58.65 o                         
  -3   3  20          2.43         19.23        27.60 o                         
  -2   3  20         76.73         94.91        39.81 o                         
  -1   3  20        446.84        532.15        65.59 o                         
   0   3  20         20.84         15.71        21.02 o                         
   1   3  20          0.68        -21.96        15.89 o                         
   2   3  20         30.32         29.70        19.46 o                         
   3   3  20         39.57         16.30        21.76 o                         
   4   3  20        164.44        149.01        81.13 o                         
  -6   4  20         19.74          9.96        23.43 o                         
  -5   4  20          0.31         -8.56        22.09 o                         
  -4   4  20          7.10          4.88        29.22 o                         
  -3   4  20          3.22         -9.48        23.75 o                         
  -2   4  20        509.41        483.98        69.42 o                         
  -1   4  20        585.48        905.43        98.05 o                         
   0   4  20        502.43        536.77        68.95 o                         
   1   4  20        507.44        583.54        72.49 o                         
   2   4  20         75.68        149.05        47.56 o                         
   3   4  20         23.97         24.25        45.61 o                         
   4   4  20         39.77         40.19        44.37 o                         
  -5   5  20          9.71         20.85        25.57 o                         
  -4   5  20         79.73         85.79        38.66 o                         
  -3   5  20         27.24         15.67        20.76 o                         
  -2   5  20          0.11        -18.82        18.58 o                         
  -1   5  20         14.48         16.25        22.57 o                         
   0   5  20        214.73        195.40        42.39 o                         
   1   5  20       1023.37       1081.34       101.67 o                         
   2   5  20         60.42         21.57        60.91 o                         
   3   5  20         30.84         51.13        54.64 o                         
  -4   6  20        139.18        105.79       102.09 o                         
  -3   6  20        450.10        478.91        93.48 o                         
  -2   6  20         29.45         42.80        23.90 o                         
  -1   6  20        174.72        234.06        50.36 o                         
   0   6  20         51.62         51.04        35.09 o                         
   1   6  20          2.84         -2.63        18.03 o                         
   2   6  20          0.26         29.25        43.03 o                         
  -1   7  20         52.51         40.25        22.59 o                         
  -7   0  21         37.55         42.77        31.75 o                         
  -5   0  21         48.61         59.16        52.97 o                         
  -3   0  21          9.44         14.06        30.68 o                         
  -1   0  21        126.32        119.31        62.64 o                         
   1   0  21        264.45        372.11       107.56 o                         
   3   0  21        103.66        146.52        65.25 o                         
  -7   1  21         64.58          6.70        50.18 o                         
  -6   1  21         23.47         29.02        12.86 o                         
  -5   1  21          2.22         -2.26        33.72 o                         
  -4   1  21          5.35         47.62        32.05 o                         
  -3   1  21        414.82        441.53        82.96 o                         
  -2   1  21        208.17        252.63        62.72 o                         
  -1   1  21         17.48          3.72        22.41 o                         
   0   1  21         42.49         58.96        19.64 o                         
   1   1  21          3.65         -0.12        12.37 o                         
   2   1  21        357.32        381.54        53.46 o                         
   3   1  21          5.37        -11.06        18.17 o                         
   4   1  21          4.71         39.54        31.21 o                         
  -6   2  21         96.31        200.40        71.10 o                         
  -5   2  21          7.88         10.75        16.80 o                         
  -4   2  21         69.73         22.41        31.53 o                         
  -3   2  21        363.95        332.30        73.92 o                         
  -2   2  21         14.01        -38.15        29.35 o                         
  -1   2  21        261.17        171.75        48.65 o                         
   0   2  21        768.22        758.76        76.57 o                         
   1   2  21        300.54        320.69        50.02 o                         
   2   2  21         12.98         31.08        18.96 o                         
   3   2  21         87.62         30.78        91.52 o                         
   4   2  21         80.94         58.79        20.49 o                         
  -6   3  21          0.33          7.47        18.32 o                         
  -5   3  21         58.34        109.24        70.82 o                         
  -4   3  21          1.35          4.92        22.29 o                         
  -3   3  21        114.04         50.24        34.89 o                         
  -2   3  21         11.87          9.60        21.24 o                         
  -1   3  21        470.55        535.87        70.41 o                         
   0   3  21         85.71         72.80        26.02 o                         
   1   3  21        119.54        147.64        35.18 o                         
   2   3  21         40.64         31.79        65.48 o                         
   3   3  21         46.08         16.79        13.85 o                         
   4   3  21         37.72         22.77        39.20 o                         
  -5   4  21          3.84        -13.07        14.44 o                         
  -4   4  21          4.58         80.78        39.58 o                         
  -3   4  21         83.13         85.61        40.14 o                         
  -2   4  21        224.42        328.30        57.50 o                         
  -1   4  21        309.01        333.68        54.08 o                         
   0   4  21         38.93         42.85        33.31 o                         
   1   4  21        367.72        511.02        68.67 o                         
   2   4  21         10.91         17.79         9.84 o                         
   3   4  21          0.43         -3.21        16.34 o                         
  -5   5  21          7.35          9.15        34.12 o                         
  -4   5  21         15.48         44.38        31.42 o                         
  -3   5  21         43.58         29.29        27.30 o                         
  -2   5  21        311.78        291.68        53.68 o                         
  -1   5  21         19.70         21.84        18.71 o                         
   0   5  21         93.61         56.86        28.06 o                         
   1   5  21          1.08         -3.20        14.46 o                         
   2   5  21         19.20         20.84        54.40 o                         
  -3   6  21          0.05          7.96        16.44 o                         
  -2   6  21        162.96        177.36        47.73 o                         
  -1   6  21         14.89         28.39        29.47 o                         
   0   6  21         49.68        101.51        35.54 o                         
   1   6  21        198.69        235.49        66.07 o                         
  -6   0  22          2.31         59.12        55.60 o                         
  -4   0  22         38.68          4.64        19.94 o                         
  -2   0  22          8.53         -8.29        25.22 o                         
   0   0  22         77.36        293.17        97.32 o                         
   2   0  22          0.76         15.27        18.61 o                         
   4   0  22        249.46        222.21        92.41 o                         
  -6   1  22        348.32        287.99       138.81 o                         
  -5   1  22         46.42          2.92        32.34 o                         
  -4   1  22        228.31        354.90        79.73 o                         
  -3   1  22         13.69         17.81        36.26 o                         
  -2   1  22          0.03          4.29         7.70 o                         
  -1   1  22          6.33         -7.57        11.49 o                         
   0   1  22          7.82          5.56        12.70 o                         
   1   1  22         12.72          2.45        13.37 o                         
   2   1  22        247.66        326.95        72.49 o                         
   3   1  22         16.25          5.35        16.91 o                         
   4   1  22         12.50         12.65        26.14 o                         
  -6   2  22          1.67         29.26        41.48 o                         
  -5   2  22          8.29         -0.01        19.61 o                         
  -4   2  22          2.38        -14.48        18.39 o                         
  -3   2  22         53.08         13.35        23.67 o                         
  -2   2  22        198.30        164.13        51.60 o                         
  -1   2  22          0.41         -6.71        18.62 o                         
   0   2  22        203.43        210.39        54.87 o                         
   1   2  22         90.04         92.27        26.34 o                         
   2   2  22         72.79         41.82        11.95 o                         
   3   2  22        163.84        281.15        66.81 o                         
  -5   3  22          1.10         -7.63        17.11 o                         
  -4   3  22         38.77        -16.23        37.11 o                         
  -3   3  22        305.46        213.10        59.94 o                         
  -2   3  22         97.18         88.48        38.62 o                         
  -1   3  22         54.89         80.42        29.32 o                         
   0   3  22        217.68        246.62        46.83 o                         
   1   3  22         92.31         72.75        28.13 o                         
   2   3  22         10.10         12.92        16.36 o                         
   3   3  22          3.68          2.53        15.88 o                         
  -5   4  22          4.71         49.13        37.02 o                         
  -4   4  22         63.39         47.00        43.30 o                         
  -3   4  22        228.44        200.66        60.48 o                         
  -2   4  22        360.62        392.17        82.51 o                         
  -1   4  22         17.60          9.23        15.87 o                         
   0   4  22         71.47        107.73        36.56 o                         
   1   4  22         10.90         16.40         6.34 o                         
   2   4  22         16.33         -3.80        20.28 o                         
  -4   5  22         32.05         42.89        30.67 o                         
  -3   5  22         39.54        157.78        71.42 o                         
  -2   5  22         70.34         66.38        24.16 o                         
  -1   5  22        432.63        527.51        73.54 o                         
   0   5  22          0.00         11.35        25.67 o                         
   1   5  22        481.09        549.82        75.00 o                         
  -5   0  23         51.68        199.12        84.51 o                         
  -3   0  23         17.68         10.17        38.72 o                         
  -1   0  23         81.40         52.66        53.44 o                         
   1   0  23        480.47        563.57       135.87 o                         
   3   0  23        162.17        227.56        88.40 o                         
  -6   1  23        127.65         12.50        45.13 o                         
  -5   1  23        216.70        202.59        62.23 o                         
  -4   1  23        102.07        102.97        42.63 o                         
  -3   1  23        122.53        223.94        76.91 o                         
  -2   1  23          0.93          4.42        14.64 o                         
  -1   1  23        124.97        151.59        51.82 o                         
   0   1  23         10.01         20.89        28.97 o                         
   1   1  23         42.77          0.89        44.78 o                         
   2   1  23          1.92          7.32        17.40 o                         
   3   1  23        142.34        209.56        58.15 o                         
  -5   2  23         95.88        148.69        70.31 o                         
  -4   2  23        124.63        119.72        58.84 o                         
  -3   2  23          1.94         17.53        15.58 o                         
  -2   2  23         34.77         15.98        24.62 o                         
  -1   2  23        656.49        806.90       222.82 o                         
   0   2  23          8.32         51.76        23.39 o                         
   1   2  23        195.61        178.43        57.00 o                         
   2   2  23        176.98        231.03        62.97 o                         
   3   2  23         16.11          2.48        14.85 o                         
  -5   3  23         58.47          4.53        57.17 o                         
  -4   3  23        151.71        127.41        69.78 o                         
  -3   3  23        112.48        233.01        88.26 o                         
  -2   3  23         46.90        -11.54        19.17 o                         
  -1   3  23        629.31        640.68        80.35 o                         
   0   3  23        192.17        214.25        43.93 o                         
   1   3  23          1.35        -15.72        11.35 o                         
   2   3  23         27.70         14.30        17.04 o                         
  -4   4  23         12.49          4.44        19.88 o                         
  -3   4  23         12.34         32.68        29.66 o                         
  -2   4  23        241.34        235.08       183.28 o                         
  -1   4  23         49.32         95.76        35.90 o                         
   0   4  23         70.05         85.05        47.61 o                         
   1   4  23        374.43        360.49        67.18 o                         
  -2   5  23         15.16          4.24        21.04 o                         
  -1   5  23        282.37        281.06        71.68 o                         
   0   5  23          0.02         28.06        15.74 o                         
  -4   0  24         24.64        -13.40        30.11 o                         
  -2   0  24          2.85          0.97        26.30 o                         
   0   0  24        251.54        410.23       119.75 o                         
   2   0  24         72.28         75.18        47.94 o                         
  -5   1  24         68.31        102.05        49.41 o                         
  -4   1  24        475.04        644.81       114.63 o                         
  -3   1  24         50.28        115.14        52.26 o                         
  -2   1  24         24.94         66.49        38.93 o                         
  -1   1  24          7.37         -1.67        11.61 o                         
   0   1  24         37.49         27.40        29.79 o                         
   1   1  24          6.24         -2.32        13.19 o                         
   2   1  24         27.35         22.98        37.01 o                         
  -5   2  24          0.59         -1.74        30.91 o                         
  -4   2  24          3.47         -1.38        17.83 o                         
  -3   2  24         16.30         -2.55        53.82 o                         
  -2   2  24        320.47        358.15       155.17 o                         
  -1   2  24        137.17         97.50        41.49 o                         
   0   2  24          2.63         14.99         9.22 o                         
   1   2  24        228.64        424.62        88.47 o                         
   2   2  24        188.43        286.30       102.40 o                         
  -4   3  24          4.51        -13.38         8.92 o                         
  -3   3  24         29.65         33.81        22.83 o                         
  -2   3  24        166.62        204.19        62.89 o                         
  -1   3  24        291.08        472.42        93.71 o                         
   0   3  24         42.13         42.56        17.80 o                         
   1   3  24         56.92         24.67        24.41 o                         
  -3   4  24         17.88         41.89        38.54 o                         
  -2   4  24         36.38         13.90        68.46 o                         
  -1   4  24         41.16         25.98        18.75 o                         
   0   4  24         14.78         58.12        29.66 o                         
  -3   0  25         89.47        129.26        72.62 o                         
  -1   0  25         88.52         21.73        32.16 o                         
   1   0  25          4.19         -1.62        22.45 o                         
  -4   1  25          7.71         20.99        51.30 o                         
  -3   1  25         86.45        135.91        79.23 o                         
  -2   1  25         22.20        -20.68        21.15 o                         
  -1   1  25        152.78        179.81        58.39 o                         
   0   1  25         70.26        179.66        58.22 o                         
   1   1  25         39.45         96.39       105.53 o                         
  -4   2  25          0.27         32.84        27.24 o                         
  -3   2  25        379.71        496.59       103.97 o                         
  -2   2  25        314.03        355.30        83.08 o                         
  -1   2  25         26.54         27.94        34.78 o                         
   0   2  25         30.41        -15.03        22.08 o                         
   1   2  25          3.23          6.85        19.36 o                         
  -3   3  25        302.16        206.77        61.49 o                         
  -2   3  25        299.92        305.77        94.50 o                         
  -1   3  25        134.63        103.41        68.97 o                         
   0   3  25         27.15         28.68        58.17 o                         
  -2   0  26         86.62         90.70        68.67 o                         
   0   0  26          2.53        -16.16        24.42 o                         
  -2   1  26         24.75         -0.61        28.72 o                         
  -1   1  26          0.32         23.88        26.78 o                         
   0   1  26         21.26         25.45        70.95 o                         
                                                                                
